# Supplementary material for: ALKBH5 in mouse testicular Sertoli cells regulates Cdh2 mRNA translation to maintain blood–testis barrier integrity
Source: Cell Mol Biol Lett. 2022 Nov 22;27:101. doi: 10.1186/s11658-022-00404-x (PMC9682758; doi:10.1186/s11658-022-00404-x)
Supplement: Supplementary file 2 — Additional file 2. Bioinformatic analysis results of m6A-seq data after sliencing Alkbh5 in TM4 cell line. [file 11658_2022_404_MOESM2_ESM.xlsx]

## Sheet: exomePeak results
NC	chromStart	chromEnd	gene_name	gene_type	name	score	strand	thickStart	thickEnd	itemRgb	blockCount	blockSizes	blockStarts	lg.p	lg.fdr	fold_enrchment	diff.lg.fdr	diff.lg.p	diff.log2.fc	SC-1_Input_FPKM	SC-1_IP_FPKM	SC-1_Enrichment score	SC-2_Input_FPKM	SC-2_IP_FPKM	SC-2_Enrichment score	siAlkbh5-1_Input_FPKM	siAlkbh5-1_IP_FPKM	siAlkbh5-1_Enrichment score	siAlkbh5-2_Input_FPKM	siAlkbh5-2_IP_FPKM	siAlkbh5-2_Enrichment score	Input_FPKM_SUM	ES_SUM	ES_gt1_count	ES_gt1.5_counts
1	85511637	85511816	Gm16092	lincRNA	ENSMUSG00000089714	0.00089	-	85511637	85511816	0	1	179,	0	-3.05	-2.39	2.35	-1.73	-2.14	1.44	0	0	0	0	0	0	0	0	0	0	0	0	0	0	0	0
1	23848438	23848649	B3gat2	protein_coding	ENSMUSG00000026156	4.2e-05	+	23848438	23848649	0	1	211,	0	-4.38	-3.67	1.41	-1.72	-2.14	0.563	0.858901	1.23209	1.4345	0.704877	0.556697	0.789779	0.868412	1.05752	1.21776	1.25502	0.580723	0.462722	3.6872	3.90475	2	0
1	24614415	24614622	Gm10925	unprocessed_pseudogene	ENSMUSG00000100862	2e-19	-	24614415	24614622	0	1	207,	0	-18.7	-17.8	3.17	-14.7	-16	-3.38	0.875498	0.627949	0.717248	0.628686	28.7983	45.8072	1.32779	1.37738	1.03735	1.36455	0.455342	0.333693	4.19652	47.8955	2	1
1	36316202	36316443	Arid5a	protein_coding	ENSMUSG00000037447	1e-13	+	36316202	36316443	0	1	241,	0	-13	-12.2	2.05	-1.39	-1.75	-0.657	0.410173	0.862974	2.10393	0.46285	0.609249	1.3163	0.82367	0.668687	0.811839	0.952284	0.821316	0.862469	2.64898	5.09453	2	1
1	38107671	38129771	Rev1	protein_coding	ENSMUSG00000026082	1.3e-36	-	38107671	38129771	0	5	23,64,77,66,310,	0,732,13461,20580,21790	-35.9	-34.9	2.09	-2.18	-2.67	-0.323	15.8956	17.3555	1.09184	17.4894	16.695	0.954575	17.5035	15.9317	0.910204	14.6462	16.4075	1.12026	65.5347	4.07688	2	0
1	45414753	45417590	Col5a2	protein_coding	ENSMUSG00000026042	7.8e-05	-	45414753	45417590	0	3	48,45,117,	0,2173,2720	-4.11	-3.41	1.15	-4.12	-4.84	-0.453	24.7129	34.0438	1.37757	33.4641	64.8145	1.93684	37.4468	32.6439	0.871741	50.7759	45.153	0.88926	146.4	5.07541	2	1
1	93724660	93724810	Thap4	protein_coding	ENSMUSG00000026279	9.5e-06	-	93724660	93724810	0	1	150,	0	-5.02	-4.3	1.42	-2.58	-3.12	-0.781	0.21967	0.433285	1.97243	0	0	0	0	0	0	0.117693	0.251349	2.13564	0.337363	4.10807	2	2
2	83980119	83980298	Gm13694	protein_coding	ENSMUSG00000096337	6.2e-06	+	83980119	83980298	0	1	179,	0	-5.21	-4.49	1.98	-3.05	-3.65	1.87	0.368163	0.0726176	0.197243	0	0.164055	0	0.0853049	0.346269	4.05919	0.098625	0.421255	4.27128	0.552092	8.52771	2	2
1	64576198	64576526	Creb1	protein_coding	ENSMUSG00000025958	6.3e-11	+	64576198	64576526	0	2	131,139,	0,189	-10.2	-9.38	2.19	-2.45	-2.97	0.636	0.549176	0.288857	0.525982	0.481993	0.48943	1.01543	0.056554	0.183651	3.24735	1.11154	0.453824	0.408284	2.19926	5.19705	2	1
1	90998736	91078412	Lrrfip1	protein_coding	ENSMUSG00000026305	4e-31	+	90998736	91078412	0	7	157,280,101,4,18,48,22,	0,54707,69826,69957,74587,78207,79654	-30.4	-29.4	1.48	-2.06	-2.53	-0.172	64.2536	65.5911	1.02082	70.2332	70.1283	0.998506	69.3917	63.2415	0.911369	57.9776	64.9018	1.11943	261.856	4.05012	2	0
1	95499032	95499151	Gm15427	processed_pseudogene	ENSMUSG00000081051	4e-18	+	95499032	95499151	0	1	119,	0	-17.4	-16.6	1.27	-9.57	-10.7	0.391	24.9206	17.914	0.718842	21.4032	24.1836	1.1299	10.9068	31.3557	2.87486	40.5001	25.6629	0.633651	97.7307	5.35726	2	1
1	151344625	151349485	Ivns1abp	protein_coding	ENSMUSG00000023150	4e-12	+	151344625	151349485	0	2	130,110,	0,4750	-11.4	-10.5	1.29	-7.43	-8.44	0.57	29.9987	24.8056	0.826887	29.9782	27.7751	0.926511	32.0025	44.4205	1.38803	27.5842	32.1648	1.16606	119.564	4.30749	2	0
1	171411312	171411851	Usf1	protein_coding	ENSMUSG00000026641	1e-59	+	171411312	171411851	0	2	128,171,	0,368	-59	-57.8	2.56	-2.6	-3.14	-0.513	0.606114	0.782521	1.29105	0.932666	0.687493	0.737127	0.714963	0.538975	0.75385	1.18086	1.1979	1.01443	3.4346	3.79645	2	0
1	172198642	172199362	Pea15a	protein_coding	ENSMUSG00000013698	4e-15	-	172198642	172199362	0	2	48,252,	0,468	-14.4	-13.5	1.34	-2.32	-2.83	0.299	7.1942	5.15609	0.716701	7.74631	11.5995	1.49742	7.58389	10.5783	1.39484	11.2985	8.7972	0.778618	33.8229	4.38758	2	0
1	176749941	176750332	Cep170	protein_coding	ENSMUSG00000057335	1.6e-13	-	176749941	176750332	0	1	391,	0	-12.8	-12	2.4	-3.87	-4.57	-0.493	3.16022	5.41883	1.7147	2.47248	2.74131	1.10873	2.53842	1.64863	0.649471	2.79934	1.97672	0.706138	10.9705	4.17904	2	1
1	160906417	160930252	Rc3h1	protein_coding	ENSMUSG00000040423	1.6e-17	+	160906417	160930252	0	2	282,289,	0,23546	-16.8	-15.9	1.89	-6.81	-7.77	0.78	12.3781	7.67165	0.619776	10.5491	9.33431	0.884845	8.15625	8.90111	1.09132	10.6047	12.0832	1.13942	41.6881	3.73537	2	0
1	36343275	36343336	Kansl3	protein_coding	ENSMUSG00000010453	0.00068	-	36343275	36343336	0	1	61,	0	-3.17	-2.5	1.25	-1.79	-2.21	-0.807	0.540173	0.213091	0.394486	0	0.240703	0	0	0	0	0.289408	0.154518	0.53391	0.829581	0.928396	0	0
1	176874657	176946226	Sdccag8	protein_coding	ENSMUSG00000026504	1.6e-22	+	176874657	176946226	0	4	41,117,143,119,	0,3332,44886,71450	-21.8	-20.9	2.49	-8.36	-9.42	1.29	11.8073	11.1107	0.941001	11.2432	8.80974	0.78356	8.58005	12.9867	1.5136	10.2981	14.1832	1.37727	41.9286	4.61543	2	1
1	180155801	180161130	Cdc42bpa	protein_coding	ENSMUSG00000026490	6.2e-10	+	180155801	180161130	0	3	179,118,124,	0,3804,5205	-9.21	-8.42	1.67	-3.87	-4.56	0.857	6.18312	4.78569	0.773992	5.25498	4.60366	0.876057	5.8757	6.09516	1.03735	4.61265	7.29866	1.58231	21.9265	4.26971	2	1
2	83980134	83980281	Gm13694	protein_coding	ENSMUSG00000096337	6.8e-06	+	83980134	83980281	0	1	147,	0	-5.17	-4.45	2	-2.97	-3.56	1.94	0.448307	0.0884255	0.197243	0	0.199767	0	0.103875	0.421647	4.05919	0.120094	0.512957	4.27128	0.672276	8.52771	2	2
1	60453616	60464592	Abi2	protein_coding	ENSMUSG00000026782	1e-06	+	60453616	60464592	0	2	146,64,	0,10912	-6	-5.26	1.45	-3.57	-4.23	-0.672	14.5139	10.1512	0.699414	10.535	9.99835	0.949062	12.0702	10.6845	0.885198	10.8445	10.5926	0.976765	47.9637	3.51044	0	0
1	71602601	71602662	Fn1	protein_coding	ENSMUSG00000026193	2.5e-06	-	71602601	71602662	0	1	61,	0	-5.6	-4.87	1.12	-12.9	-14.2	-0.752	0	0	0	0	0	0	0	0	0	0	0	0	0	0	0	0
1	75236943	75237160	Dnajb2	protein_coding	ENSMUSG00000026203	0.0044	+	75236943	75237160	0	2	5,86,	0,131	-2.36	-1.72	1.21	-1.62	-2.02	-0.662	0.181047	0.571365	3.15589	0.204298	0	0	0.67119	0.272449	0.405919	0	0.207156	0	1.05654	3.56181	1	1
1	88270336	88270456	Hjurp	protein_coding	ENSMUSG00000044783	7.9e-19	-	88270336	88270456	0	1	120,	0	-18.1	-17.2	1.32	-5.98	-6.87	-0.559	6.17823	5.52438	0.894169	3.25345	4.77194	1.46673	5.08986	3.20241	0.629175	5.00193	2.98477	0.596722	19.5235	3.5868	1	0
5	115565313	115565404	Gcn1l1	protein_coding	ENSMUSG00000041638	0.0041	+	115565313	115565404	0	1	91,	0	-2.39	-1.75	1.2	-2.98	-3.57	-0.929	0.181047	0.428523	2.36692	0	2.42026	0	1.67797	1.49847	0.893023	0.193999	0.828622	4.27128	2.05302	7.53122	2	2
1	106287039	106287249	Phlpp1	protein_coding	ENSMUSG00000044340	6.6e-05	+	106287039	106287249	0	1	210,	0	-4.18	-3.48	1.23	-6.47	-7.4	-0.718	0.549176	0.123796	0.225421	0.0885292	0.0699185	0.789779	0.799835	0.118061	0.147607	0.672529	0.224418	0.333693	2.11007	1.4965	0	0
1	106317451	106338773	Phlpp1	protein_coding	ENSMUSG00000044340	1e-18	+	106317451	106338773	0	3	6,167,37,	0,1397,21285	-18	-17.1	2.07	-1.66	-2.06	-0.54	31.1461	19.4359	0.624024	29.8344	23.7723	0.79681	30.0302	13.3409	0.444251	35.56	19.1653	0.538958	126.571	2.40404	0	0
1	118389417	118459724	Clasp1	protein_coding	ENSMUSG00000064302	1.00000000001329e-313	+	118389417	118459724	0	3	104,479,137,	0,30022,70170	-313	-311	4.98	-6.07	-6.97	0.513	26.4749	22.585	0.853073	25.6145	22.7585	0.888501	27.8033	29.9925	1.07874	28.2462	28.1982	0.9983	108.139	3.81861	1	0
1	135386264	135386475	Ipo9	protein_coding	ENSMUSG00000041879	9.5e-10	-	135386264	135386475	0	1	211,	0	-9.02	-8.22	1.27	-1.71	-2.12	-0.3	1.09315	0.677649	0.619907	0.969206	0.695872	0.717981	0.868412	0.822512	0.947145	0.920345	0.938091	1.01928	3.85111	3.30432	1	0
1	143633897	143634017	Cdc73	protein_coding	ENSMUSG00000026361	0.00095	-	143633897	143634017	0	1	120,	0	-3.02	-2.35	1.61	-3.69	-4.37	-1.28	0	0	0	0.154926	0	0	0.127246	0.103304	0.811839	0	0	0	0.282173	0.811839	0	0
1	153262483	153332786	Lamc1	protein_coding	ENSMUSG00000026478	6.3e-44	-	153262483	153332786	0	2	211,659,	0,69644	-43.2	-42.1	1.68	-5.8	-6.68	-0.285	49.5584	36.5005	0.736515	53.5938	38.7831	0.723649	45.7561	28.6685	0.626551	39.3255	32.892	0.836403	188.234	2.92312	0	0
1	155187783	155187993	Stx6	protein_coding	ENSMUSG00000026470	3.5e-06	+	155187783	155187993	0	1	210,	0	-5.46	-4.73	1.64	-2	-2.46	-0.883	0.0784537	0.185694	2.36692	0.177058	0	0	0.0727122	0.0590306	0.811839	0	0.0448837	0	0.328224	3.17876	1	1
1	23859053	23877717	Smap1	protein_coding	ENSMUSG00000026155	4e-34	-	23859053	23877717	0	6	60,81,51,81,76,9,	0,7163,10870,12384,17320,18655	-33.4	-32.4	1.76	-1.96	-2.41	0.315	21.2154	29.8095	1.40509	24.7189	21.2861	0.861125	19.8334	27.4591	1.38449	26.9739	29.3562	1.08832	92.7416	4.73902	3	0
1	162713266	162713537	Prrc2c	protein_coding	ENSMUSG00000040225	5e-51	-	162713266	162713537	0	1	271,	0	-50.3	-49.2	2.94	-2.51	-3.03	-0.757	0	0.19186	0	0	0.0541804	0	0.0563453	0.0457433	0.811839	0.130287	0.0347807	0.266955	0.186632	1.07879	0	0
5	35097650	35097800	Lrpap1	protein_coding	ENSMUSG00000029103	5e-05	-	35097650	35097800	0	1	150,	0	-4.3	-3.59	1.41	-2.23	-2.73	-0.858	0.109835	0.779913	7.10076	0	0	0	0.101797	0.247929	2.43552	0.117693	0.125674	1.06782	0.329325	10.6041	3	2
6	115547996	115548177	Tsen2	protein_coding	ENSMUSG00000042389	8.3e-08	+	115547996	115548177	0	1	181,	0	-7.08	-6.32	2.23	-2.86	-3.44	-1.18	0.364094	0.861782	2.36692	0	0.486726	0	0.253087	0.136977	0.541226	0.0975353	0.72905	7.47473	0.714717	10.3829	2	2
8	48868855	48869125	Gm19744	processed_transcript	ENSMUSG00000100706	1e-05	+	48868855	48869125	0	1	270,	0	-5	-4.28	2.98	-1.92	-2.37	-2.75	0.122039	0.86657	7.10076	0	0.924478	0	0.226216	0.872341	3.85623	0.784617	0.872739	1.11231	1.13287	12.0693	3	2
1	34270827	34271607	Dst	protein_coding	ENSMUSG00000026131	4.6e-07	+	34270827	34271607	0	2	198,253,	0,527	-6.34	-5.59	1.2	-6.56	-7.5	-0.313	23.964	34.5571	1.44204	25.1454	28.6495	1.13935	19.3663	19.2681	0.994928	18.241	23.0101	1.26145	86.7168	4.83777	3	0
8	34097281	34097460	Dctn6	protein_coding	ENSMUSG00000031516	6.8e-05	-	34097281	34097460	0	1	179,	0	-4.17	-3.47	1.57	-1.75	-2.17	0.668	0.184081	0.508323	2.76141	0	0.328109	0	0.0853049	0.346269	4.05919	0.19725	0.526569	2.66955	0.466636	9.49015	3	3
1	36351694	36351784	Kansl3	protein_coding	ENSMUSG00000010453	2.2e-05	-	36351694	36351784	0	1	90,	0	-4.66	-3.95	1.25	-3.26	-3.89	-0.727	3.29506	3.46628	1.05196	2.27225	4.56801	2.01035	3.39324	1.37738	0.405919	1.96154	2.82767	1.44156	10.9221	4.90979	3	1
11	5837595	5837776	Polm	protein_coding	ENSMUSG00000020474	0.00025	-	5837595	5837776	0	1	181,	0	-3.61	-2.93	2.14	-1.41	-1.77	-1.43	1.09228	4.45254	4.07636	0	1.21681	0	0.843623	1.91768	2.27315	1.36549	1.97885	1.44918	3.3014	7.79869	3	2
1	38991266	38995199	Pdcl3	protein_coding	ENSMUSG00000026078	2.5e-13	+	38991266	38995199	0	3	109,91,40,	0,3648,3893	-12.6	-11.7	1.32	-3.39	-4.04	0.42	24.8502	21.7726	0.876152	20.0629	26.2457	1.30817	20.8048	35.6914	1.71554	25.3039	29.9262	1.18267	91.0218	5.08253	3	1
11	119508622	119508952	Endov	protein_coding	ENSMUSG00000039850	5.1e-05	+	119508622	119508952	0	1	330,	0	-4.29	-3.59	2.9	-2.16	-2.64	-1.6	0.1997	1.37863	6.90351	0	1.3793	0	0.6478	1.05182	1.62368	0.427973	1.39956	3.2702	1.27547	11.7974	3	3
1	45337312	45339362	Col3a1	protein_coding	ENSMUSG00000026043	2e-15	+	45337312	45339362	0	6	27,108,54,54,54,4,	0,113,645,1261,1397,2046	-14.7	-13.9	1.16	-3.32	-3.95	-0.158	137.987	159.48	1.15576	152.62	205.268	1.34496	310.16	288.207	0.929219	184.75	298.08	1.61342	785.518	5.04336	3	1
11	76020115	76020325	Fam101b	protein_coding	ENSMUSG00000020846	1.4e-05	-	76020115	76020325	0	1	210,	0	-4.85	-4.13	2.86	-1.71	-2.13	-2.32	0	1.73314	0	0	0.978859	0	0.508986	1.41673	2.78345	0.252198	0.942558	3.73737	0.761184	6.52081	2	2
11	48894942	48895302	Gm5431	protein_coding	ENSMUSG00000058163	2.3e-10	-	48894942	48895302	0	1	360,	0	-9.63	-8.83	5.17	-1.49	-1.86	1.52	0.137294	0.216642	1.57795	0	0.244715	0	0.0424155	0.275476	6.49471	0.0490386	0.418915	8.54255	0.228748	16.6152	3	3
1	74289386	74289919	Tmbim1	protein_coding	ENSMUSG00000006301	1.2e-05	-	74289386	74289919	0	2	132,49,	0,484	-4.93	-4.21	1.45	-1.32	-1.66	-0.388	7.64598	7.18152	0.939253	6.77909	8.67994	1.2804	4.30248	5.4106	1.25755	5.94965	6.35315	1.06782	24.6772	4.54503	3	0
1	74661744	74673058	Ttll4	protein_coding	ENSMUSG00000033257	4e-50	+	74661744	74673058	0	2	145,215,	0,11099	-49.4	-48.3	2.06	-8.19	-9.25	-0.539	35.8337	54.5578	1.52253	39.8677	50.3705	1.26344	38.3012	37.7747	0.986254	35.2587	46.9184	1.33069	149.261	5.10291	3	1
1	167237608	167264804	Uck2	protein_coding	ENSMUSG00000026558	1.6e-22	-	167237608	167264804	0	3	40,66,104,	0,5484,27092	-21.8	-20.9	1.53	-2.69	-3.24	-0.325	78.9244	67.84	0.859557	86.8472	62.7169	0.722153	86.7457	49.5267	0.570941	66.2441	57.4062	0.866587	318.761	3.01924	0	0
1	168209288	168424554	Pbx1	protein_coding	ENSMUSG00000052534	2e-70	-	168209288	168424554	0	2	307,113,	0,215153	-69.7	-68.5	3.1	-2.31	-2.81	-0.251	292.201	180.401	0.617388	338.536	203.813	0.602041	330.659	173.373	0.524325	359.341	209.629	0.583372	1320.74	2.32713	0	0
1	80323021	80340480	Cul3	protein_coding	ENSMUSG00000004364	2.5e-87	-	80323021	80340480	0	2	35,235,	0,17224	-86.6	-85.3	1.9	-7.09	-8.07	0.504	31.6691	27.0562	0.854341	29.7458	29.7465	1.00002	28.6729	35.766	1.24738	27.9193	48.3846	1.73302	118.007	4.83476	3	1
1	93417501	93420121	Hdlbp	protein_coding	ENSMUSG00000034088	2.5e-13	-	93417501	93420121	0	2	188,53,	0,2567	-12.6	-11.7	1.17	-11.2	-12.5	-0.386	69.3876	105.013	1.51343	63.6419	88.9503	1.39767	65.6402	60.7476	0.925465	65.1216	90.7358	1.39333	263.791	5.22989	3	1
13	67748066	67748333	Zfp85	protein_coding	ENSMUSG00000058331	2.3e-08	-	67748066	67748333	0	1	267,	0	-7.64	-6.87	4.57	-1.64	-2.04	-3.2	0	0.340786	0	0	0.934866	0	0.571894	1.3	2.27315	0.264478	1.48267	5.60605	0.836372	7.8792	2	2
1	97707665	97711538	Ppip5k2	protein_coding	ENSMUSG00000040648	1.7e-07	-	97707665	97711538	0	2	165,105,	0,3768	-6.77	-6.02	1.51	-2.07	-2.55	0.442	6.10195	6.11413	1.002	6.95446	6.79764	0.977449	4.24155	6.38187	1.50461	6.0154	6.947	1.15487	23.3134	4.63892	3	1
1	106171751	106281459	Phlpp1	protein_coding	ENSMUSG00000044340	0	+	106171751	106281459	0	2	1696,97,	0,109611	-518	#NAME?	5.21	-9.69	-10.8	0.313	32.5922	35.0736	1.07613	38.3954	36.2364	0.943768	30.9479	42.3262	1.36766	34.3133	43.9843	1.28184	136.249	4.66941	3	0
17	35555870	35556258	Cdsn	protein_coding	ENSMUSG00000039518	9.1e-07	+	35555870	35556258	0	1	388,	0	-6.04	-5.3	5.61	-1.36	-1.71	-1.52	0.127386	1.30655	10.2566	0	0.567638	0	0.196773	0.383395	1.94841	0.181999	0.655904	3.60389	0.506158	15.8089	3	3
1	118570969	118602433	Clasp1	protein_coding	ENSMUSG00000064302	2e-17	+	118570969	118602433	0	6	30,244,191,129,207,69,	0,7851,10303,19451,29408,31395	-16.7	-15.8	1.62	-4.37	-5.12	-0.341	15.5284	21.4252	1.37974	15.5781	19.5434	1.25455	18.2533	17.9392	0.982793	14.7319	18.732	1.27153	64.0917	4.88861	3	0
1	171274088	171274178	B4galt3	protein_coding	ENSMUSG00000052423	0.0038	+	171274088	171274178	0	1	90,	0	-2.42	-1.78	1.28	-1.42	-1.78	-0.796	0.915293	0.577713	0.631178	0.826273	0.326286	0.394889	0.508986	0.413214	0.811839	0.980771	0.104729	0.106782	3.23132	1.94469	0	0
1	119483485	119504704	Ralb	protein_coding	ENSMUSG00000004451	7.9e-16	-	119483485	119504704	0	2	171,128,	0,21091	-15.1	-14.2	1.83	-2.1	-2.58	-0.558	24.0792	25.1276	1.04354	25.8038	30.2497	1.1723	24.3087	19.486	0.801605	22.6725	23.0123	1.01498	96.8643	4.03243	3	0
5	123118950	123119369	Rhof	protein_coding	ENSMUSG00000029449	1.9e-07	-	123118950	123119369	0	1	419,	0	-6.72	-5.97	6.03	-2.41	-2.93	-2.45	0.0393205	0.806592	20.5133	0.0443703	0.981196	22.1138	0.400872	0.650886	1.62368	0.0421334	0.562385	13.3477	0.526696	57.5985	4	4
1	21399658	21399988	Kcnq5	protein_coding	ENSMUSG00000028033	3.2e-08	-	21399658	21399988	0	1	330,	0	-7.5	-6.73	5.35	-1.31	-1.65	-1.62	0	1.33924	0	0.0563368	1.46829	26.0627	0.0925429	1.23964	13.3953	0.32098	0.856871	2.66955	0.469859	42.1276	3	3
1	152840456	152841158	Smg7	protein_coding	ENSMUSG00000042772	1e-06	-	152840456	152841158	0	2	16,134,	0,568	-6	-5.26	1.2	-3.15	-3.77	-0.458	18.7818	35.0961	1.86862	22.5573	31.2256	1.38428	16.1857	23.8011	1.4705	26.5985	21.3646	0.803227	84.1233	5.52663	3	1
1	153247094	153248693	Lamc1	protein_coding	ENSMUSG00000026478	2e-11	-	153247094	153248693	0	3	32,222,77,	0,142,1522	-10.7	-9.92	1.37	-1.84	-2.27	-0.292	15.8282	27.1752	1.71688	16.4568	21.9134	1.33157	13.2859	13.2204	0.995066	13.1204	19.3637	1.47585	58.6913	5.51937	3	1
1	170250186	170251874	Sh2d1b2	protein_coding	ENSMUSG00000073494	7.9e-15	+	170250186	170251874	0	2	5,325,	0,1363	-14.1	-13.3	3.81	-2.68	-3.24	1.67	0.249625	0.82718	3.31369	0.0563368	1.11234	19.7445	0.3239	1.54016	4.75506	0.213986	0.656934	3.06998	0.843849	30.8832	4	4
18	37401303	37401633	Pcdhb9	protein_coding	ENSMUSG00000051242	6e-07	+	37401303	37401633	0	1	330,	0	-6.22	-5.47	7.46	-1.34	-1.68	2.53	0.0499251	0.630233	12.6236	0.0563368	0.177974	3.15912	0	0.788864	0	0.0534966	0.742621	13.8816	0.159758	29.6643	3	3
4	138454313	138454642	Camk2n1	protein_coding	ENSMUSG00000046447	1.3e-08	+	138454313	138454642	0	1	329,	0	-7.87	-7.1	3.81	-2.22	-2.72	-2.52	0.15023	1.02724	6.83777	0.056508	1.24961	22.1138	0.928241	1.65788	1.78605	0.643911	1.8049	2.80303	1.77889	33.5406	4	4
9	106155336	106155994	D030055H07Rik	antisense	ENSMUSG00000086296	3.5e-07	+	106155336	106155994	0	1	658,	0	-6.45	-5.7	6.35	-1.8	-2.23	-1.71	0.0250384	0.434602	17.3574	0.056508	0.803319	14.216	0.348091	1.01734	2.92262	0.187807	0.974072	5.18655	0.617444	39.6826	4	4
9	106155345	106155976	Glyctk	protein_coding	ENSMUSG00000020258	2.4e-07	-	106155345	106155976	0	1	631,	0	-6.62	-5.87	6.35	-1.56	-1.95	-1.6	0.0261098	0.514998	19.7243	0.058926	0.767885	13.0314	0.24199	0.923347	3.81564	0.195843	0.866376	4.42382	0.522869	40.9951	4	4
1	165215724	165215934	Tiprl	protein_coding	ENSMUSG00000040843	1.7e-08	-	165215724	165215934	0	1	210,	0	-7.78	-7.01	1.68	-3.83	-4.52	1.17	0.706083	0.928468	1.31495	1.59353	0.978859	0.614273	0.799835	2.8925	3.61637	1.51319	1.57093	1.03816	4.61263	6.58376	3	1
1	166269365	166294680	Ildr2	protein_coding	ENSMUSG00000040612	1.3e-13	+	166269365	166294680	0	4	272,120,57,90,	0,1133,22050,25225	-12.9	-12	1.9	-1.91	-2.35	-0.389	11.7986	13.2397	1.12214	11.1409	13.2664	1.19078	8.10222	7.10667	0.877126	7.76247	9.84527	1.26832	38.8042	4.45836	3	0
1	168195761	168208450	Pbx1	protein_coding	ENSMUSG00000052534	3e-09	-	168195761	168208450	0	3	122,191,108,	0,7585,12581	-8.53	-7.75	1.2	-2.77	-3.34	-0.222	26.337	36.3404	1.37982	27.8205	29.575	1.06307	31.2645	25.8234	0.825966	25.3696	34.9261	1.37669	110.792	4.64555	3	0
3	84174720	84175015	Gm6525	protein_coding	ENSMUSG00000104043	1.2e-10	+	84174720	84175015	0	1	295,	0	-9.92	-9.11	4.06	-1.96	-2.41	1.55	0.837726	0.352503	0.420786	0.0630208	1.59272	25.2729	0.207045	1.72289	8.32135	0.418906	1.62951	3.88991	1.5267	37.905	3	3
1	170709738	170747116	Atf6	protein_coding	ENSMUSG00000026663	1.3e-73	-	170709738	170747116	0	2	349,11,	0,37367	-72.9	-71.7	2.61	-1.69	-2.11	0.332	15.3312	16.1399	1.05275	18.0747	18.6799	1.03348	13.7426	18.6635	1.35808	15.9866	14.6096	0.91387	63.1351	4.35818	3	0
18	64340633	64341173	Onecut2	protein_coding	ENSMUSG00000045991	5e-17	+	64340633	64341173	0	1	540,	0	-16.3	-15.4	9.37	-1.5	-1.88	-1.65	0	1.348	0	0.0688561	0.706954	10.2671	0.367601	1.28556	3.49715	0.130769	1.37893	10.5447	0.567226	24.309	3	3
1	178336050	178336291	Hnrnpu	protein_coding	ENSMUSG00000039630	0	-	178336050	178336291	0	1	241,	0	-519	#NAME?	1.42	-98.2	-101	0.434	7.72492	2.1035	0.2723	5.32277	5.17861	0.972916	2.28093	3.54919	1.55602	10.5484	2.22929	0.211339	25.877	3.01258	1	1
18	58010179	58010449	Fbn2	protein_coding	ENSMUSG00000024598	5.2e-05	-	58010179	58010449	0	1	270,	0	-4.28	-3.58	3.99	-1.44	-1.8	2.17	0.183059	0.336999	1.84094	0.0688561	0.326286	4.73867	0.056554	0.826429	14.6131	0.196154	0.802919	4.09331	0.504623	25.286	4	4
17	15544753	15545262	Prdm9	protein_coding	ENSMUSG00000051977	2e-14	-	15544753	15545262	0	1	509,	0	-13.7	-12.9	3.86	-1.82	-2.26	1.08	0.614991	1.65993	2.69912	0.0730497	0.721164	9.87224	0.329991	1.6074	4.87103	0.312151	1.81475	5.81368	1.33018	23.2561	4	4
1	187341514	187348744	Gpatch2	protein_coding	ENSMUSG00000039210	1.3e-25	+	187341514	187348744	0	2	61,388,	0,6842	-24.9	-23.9	3.9	-1.66	-2.07	0.776	3.52255	4.13985	1.17524	3.89213	5.0033	1.28549	3.97893	3.83765	0.964492	4.60023	5.41603	1.17734	15.9938	4.60256	3	0
1	189836422	189845161	Ptpn14	protein_coding	ENSMUSG00000026604	3.5e-10	+	189836422	189845161	0	5	7,88,148,58,119,	0,3049,4039,6739,8620	-9.46	-8.67	1.7	-6.72	-7.67	-0.8	15.0239	21.8499	1.45435	13.9876	20.0666	1.4346	17.4509	15.1709	0.869344	12.9882	16.0908	1.23888	59.4507	4.99717	3	0
1	189883900	189886587	Smyd2	protein_coding	ENSMUSG00000026603	1.3e-20	-	189883900	189886587	0	3	98,374,67,	0,1145,2620	-19.9	-19	1.65	-5.64	-6.51	0.525	13.7549	17.2912	1.2571	14.3831	13.9474	0.969705	12.2667	18.0082	1.46806	10.9395	16.6827	1.525	51.3442	5.21986	3	1
1	191063071	191065244	Nsl1	protein_coding	ENSMUSG00000062510	1.3e-10	+	191063071	191065244	0	2	201,70,	0,2103	-9.9	-9.1	1.49	-10.8	-12	-1.18	9.17995	12.6148	1.37417	8.02643	16.1458	2.01157	12.0015	9.01143	0.750855	10.7487	11.1994	1.04193	39.9566	5.17853	3	1
19	8928906	8929147	Rom1	protein_coding	ENSMUSG00000071648	9.5e-06	-	8928906	8929147	0	1	241,	0	-5.02	-4.3	4.21	-1.42	-1.78	-2.53	0	0.701166	0	0.0771417	1.2185	15.7956	0.380155	0.462937	1.21776	0.146505	1.17331	8.00864	0.603802	25.022	3	2
1	194959169	194974867	Gm16897	antisense	ENSMUSG00000097325	8.3e-06	-	194959169	194974867	0	3	44,121,14,	0,208,15684	-5.08	-4.36	1.38	-2.73	-3.29	-0.773	34.4232	44.442	1.29105	28.1464	35.4358	1.25898	34.8897	31.4412	0.901161	29.7848	34.6482	1.16329	127.244	4.61448	3	0
1	181961827	182019601	Enah	protein_coding	ENSMUSG00000022995	5.2e-10	-	181961827	182019601	0	3	92,107,72,	0,52470,57702	-9.28	-8.49	1.32	-2.36	-2.88	0.378	59.1529	30.6977	0.518954	67.7102	35.8133	0.52892	53.2463	24.5641	0.461331	55.2417	36.6937	0.664239	235.351	2.17344	0	0
1	46819228	46819408	Slc39a10	protein_coding	ENSMUSG00000025986	1.7e-10	-	46819228	46819408	0	1	180,	0	-9.78	-8.97	1.83	-2.65	-3.2	0.96	2.01364	1.87757	0.932423	1.85911	2.61029	1.40405	0.933141	2.75476	2.95214	2.55001	3.29895	1.2937	7.3559	6.58232	3	1
1	182490133	182490193	Gm37885	antisense	ENSMUSG00000102234	0.00076	+	182490133	182490193	0	1	60,	0	-3.12	-2.45	1.27	-2.88	-3.46	-0.923	0	0.216642	0	0	0	0	0	0.206607	0	0.294231	0.157093	0.53391	0.294231	0.53391	0	0
13	94357953	94358431	Gm9776	protein_coding	ENSMUSG00000042857	1.4e-08	-	94357953	94358431	0	1	478,	0	-7.85	-7.07	8.57	-1.95	-2.4	2.35	0.103401	0.489485	4.73384	0.0777872	0.58363	7.5029	0.0958341	0.752085	7.84777	0	0.926783	0	0.277023	20.0845	3	3
6	124508527	124509243	C1rl	protein_coding	ENSMUSG00000038527	2e-16	+	124508527	124509243	0	1	716,	0	-15.7	-14.8	5	-1.6	-1.99	1	0.322142	0.689867	2.1415	0.0778958	0.861287	11.0569	0.127957	1.59284	12.4482	0.345188	1.40857	4.08059	0.873183	29.7272	4	4
3	84208361	84208572	Trim2	protein_coding	ENSMUSG00000027993	5.4e-09	-	84208361	84208572	0	1	211,	0	-8.27	-7.49	1.95	-2.25	-2.75	-0.765	0.0780819	0.0616045	0.788973	0.0881097	0.208762	2.36934	0.0723676	0.176253	2.43552	0.0836677	0.089342	1.06782	0.322227	6.66165	3	2
7	19309423	19310051	Fosb	protein_coding	ENSMUSG00000003545	1.3e-15	-	19309423	19310051	0	1	628,	0	-14.9	-14	6.35	-2.23	-2.72	-1.37	0.393518	1.61447	4.10266	0.0888112	1.21578	13.6895	0.267461	1.26333	4.72342	0.365447	0.945559	2.58741	1.11524	25.103	4	4
4	141017956	141018137	Crocc	protein_coding	ENSMUSG00000040860	4e-06	-	141017956	141018137	0	1	181,	0	-5.4	-4.67	2.11	-1.61	-2	1.28	0.182047	0.14363	0.788973	0.102713	0.567847	5.52845	0.421811	0.136977	0.324735	0.0975353	0.52075	5.3391	0.804107	11.9813	2	2
12	84785218	84785399	Ltbp2	protein_coding	ENSMUSG00000002020	2e-05	-	84785218	84785399	0	1	181,	0	-4.69	-3.97	2.2	-1.86	-2.3	-1.58	0.273071	2.01082	7.36375	0.102713	0.973451	9.47735	0.75926	1.50675	1.98449	0.682747	0.93735	1.37291	1.81779	20.1985	4	3
7	140855100	140855280	Bet1l	protein_coding	ENSMUSG00000025484	1.9e-06	-	140855100	140855280	0	1	180,	0	-5.73	-4.99	1.8	-1.38	-1.73	-0.829	0.0915293	0.288857	3.15589	0.103284	0.163143	1.57956	0.339324	0.206607	0.608879	0.0980771	0.104729	1.06782	0.632214	6.41215	3	2
11	77489999	77490825	2210008F06Rik	lincRNA	ENSMUSG00000097165	4.6e-06	+	77489999	77490825	0	2	12,340,	0,486	-5.34	-4.62	4.72	-1.48	-1.86	-1.6	0.0936095	1.0709	11.4401	0.105631	1.33481	12.6365	0.303656	1.12695	3.71126	0.200612	0.48199	2.40259	0.70351	30.1904	4	4
1	10108421	10113012	Cspp1	protein_coding	ENSMUSG00000056763	7.9e-31	+	10108421	10113012	0	3	133,150,137,	0,3971,4454	-30.1	-29.1	2.35	-3.1	-3.71	0.598	6.74702	6.59212	0.977042	6.59543	8.32031	1.26153	6.98038	8.20526	1.17547	6.55716	12.7021	1.93713	26.88	5.35118	3	1
1	185349866	185352227	Bpnt1	protein_coding	ENSMUSG00000026617	0.0022	+	185349866	185352227	0	2	15,46,	0,2315	-2.66	-2.01	1.16	-1.96	-2.41	0.617	26.4685	30.0458	1.13515	31.0868	23.8296	0.76655	32.2914	42.2698	1.30901	18.5221	41.4107	2.23575	108.369	5.44646	3	1
4	155784103	155784433	Tmem88b	protein_coding	ENSMUSG00000073680	0.00015	-	155784103	155784433	0	1	330,	0	-3.83	-3.14	9.52	-2.21	-2.7	4.3	0.0998502	0.275727	2.76141	0.112674	0.311455	2.76423	0	0.751299	0	0	0.371311	0	0.212524	5.52563	2	2
2	28552183	28552991	Ralgds	protein_coding	ENSMUSG00000026821	2.5e-22	+	28552183	28552991	0	1	808,	0	-21.6	-20.7	7.05	-2.54	-3.08	1.34	0.326243	0.852627	2.61347	0.115044	0.854079	7.42392	0.264572	1.62626	6.14678	0.131093	1.76146	13.4367	0.836952	29.6209	4	4
2	129016163	129016314	Zc3h6	protein_coding	ENSMUSG00000042851	0.00046	+	129016163	129016314	0	1	151,	0	-3.34	-2.67	2.98	-1.48	-1.85	3	0.109108	0	0	0.12312	0.777902	6.31823	0.101123	1.06724	10.5539	0	0.873894	0	0.333351	16.8721	2	2
6	83149749	83149900	Wdr54	protein_coding	ENSMUSG00000030032	0.00071	-	83149749	83149900	0	1	151,	0	-3.15	-2.48	1.58	-1.78	-2.2	-1.11	0.218216	0.602582	2.76141	0.12312	0.486188	3.94889	0.404492	0.574669	1.42072	0.818392	1.62295	1.98309	1.56422	10.1141	4	3
7	25629198	25629349	B3gnt8	protein_coding	ENSMUSG00000059479	0.00069	+	25629198	25629349	0	1	151,	0	-3.16	-2.49	3.7	-1.74	-2.16	4.17	0.109108	0.172166	1.57795	0.12312	0.194475	1.57956	0	0.656764	0	0	0.187263	0	0.232228	3.1575	2	2
6	83137403	83137703	Rtkn	protein_coding	ENSMUSG00000034930	0.00038	+	83137403	83137703	0	1	300,	0	-3.42	-2.75	1.88	-1.99	-2.45	-1.34	0.494258	1.16987	2.36692	0.123941	1.07675	8.68757	1.22157	0.909071	0.744185	0.588463	0.942558	1.60173	2.42823	13.4004	3	3
7	24559801	24559951	Xrcc1	protein_coding	ENSMUSG00000051768	0.00051	+	24559801	24559951	0	1	150,	0	-3.29	-2.61	1.34	-1.65	-2.06	-0.69	0.329506	0.173314	0.525982	0.123941	0.195772	1.57956	0	0.165286	0	0.117693	0.251349	2.13564	0.571139	4.24118	2	2
10	81387446	81387596	Dohh	protein_coding	ENSMUSG00000078440	0.00072	+	81387446	81387596	0	1	150,	0	-3.14	-2.47	1.33	-1.96	-2.41	0.684	0	0.519942	0	0.123941	0.195772	1.57956	0.305391	0.413214	1.35306	0.235385	0.43986	1.86868	0.664717	4.80131	3	2
3	138143415	138143712	Mttp	protein_coding	ENSMUSG00000028158	4e-23	-	138143415	138143712	0	1	297,	0	-22.4	-21.5	2.32	-1.7	-2.11	0.313	0.610195	0.700258	1.1476	0.125193	0.395499	3.15912	0.205651	0.70956	3.45031	0.653847	0.15868	0.242686	1.59489	7.99971	3	2
2	130369821	130370092	Ebf4	protein_coding	ENSMUSG00000053552	0.00019	+	130369821	130370092	0	1	271,	0	-3.71	-3.02	3.33	-1.45	-1.81	2.3	0.243177	0.623546	2.56416	0.137204	0.541804	3.94889	0	0.640406	0	0.0651435	0.660834	10.1443	0.445525	16.6573	3	3
3	89715021	89715292	Adar	protein_coding	ENSMUSG00000027951	5e-24	+	89715021	89715292	0	1	271,	0	-23.3	-22.4	2.8	-2.11	-2.58	-0.624	0.425561	0.479651	1.1271	0.137204	0.866887	6.31823	0.619798	1.18933	1.91889	0.260574	0.904299	3.47041	1.44314	12.8346	4	3
5	147488138	147488409	Pan3	protein_coding	ENSMUSG00000029647	7.9e-28	+	147488138	147488409	0	1	271,	0	-27.1	-26.1	2.19	-5.51	-6.37	-1.09	0.425561	0.0959302	0.225421	0.137204	0.216722	1.57956	0.338072	0.27446	0.811839	0.260574	0.417369	1.60173	1.16141	4.21855	2	2
13	14164253	14164524	Arid4b	protein_coding	ENSMUSG00000039219	1e-34	+	14164253	14164524	0	1	271,	0	-34	-33	2.38	-9.58	-10.7	1.35	0.364766	0.575581	1.57795	0.137204	0.541804	3.94889	0.112691	0.41169	3.65327	0.130287	0.521711	4.00432	0.744948	13.1844	4	4
14	61603408	61603678	Dleu2	processed_transcript	ENSMUSG00000097589	2.9e-08	-	61603408	61603678	0	1	270,	0	-7.54	-6.77	6.19	-1.93	-2.38	2.35	0.183059	0.144428	0.788973	0.137712	0.271905	1.97445	0.28277	1.56103	5.5205	0.130769	1.50111	11.4791	0.73431	19.763	3	3
16	64785470	64785740	Zfp654	protein_coding	ENSMUSG00000047141	7.9e-12	-	64785470	64785740	0	1	270,	0	-11.1	-10.3	4.34	-3.12	-3.73	2.38	0.549176	0.962855	1.75327	0.137712	1.25076	9.08246	0.339324	1.51512	4.46511	0	1.85021	0	1.02621	15.3008	3	3
6	124530880	124531149	C1s1	protein_coding	ENSMUSG00000038521	2.2e-08	-	124530880	124531149	0	1	269,	0	-7.66	-6.89	4.56	-1.62	-2.02	2.26	0.428725	0.966435	2.25421	0.138224	0.545832	3.94889	0.170293	0.921668	5.41226	0	1.26142	0	0.737241	11.6154	3	3
6	5485224	5485493	Pdk4	protein_coding	ENSMUSG00000019577	7.2e-09	-	5485224	5485493	0	1	269,	0	-8.14	-7.36	3.63	-1.88	-2.32	1.86	0.244986	0.434896	1.77519	0.138224	1.20083	8.68757	0.113528	1.56683	13.8013	0.393767	1.54173	3.91534	0.890505	28.1794	4	4
9	108114542	108115472	Bsn	protein_coding	ENSMUSG00000032589	3.2e-05	-	108114542	108115472	0	1	930,	0	-4.5	-3.8	16.5	-2.25	-2.75	2.26	0.053146	0.391354	7.36375	0.139933	0.236821	1.69238	0	0.639816	0	0.056948	0.537157	9.4324	0.250027	18.4885	3	3
4	115835797	115836185	Mob3c	protein_coding	ENSMUSG00000028709	1.3e-13	+	115835797	115836185	0	1	388,	0	-12.9	-12.1	18.4	-1.64	-2.05	1.55	0.254772	0.603025	2.36692	0.143746	0.45411	3.15912	0.0787091	1.43773	18.2664	0.181999	1.6762	9.20994	0.659226	33.0023	4	4
5	144197645	144197766	Tecpr1	protein_coding	ENSMUSG00000066621	0.0015	-	144197645	144197766	0	1	121,	0	-2.83	-2.18	2.26	-1.41	-1.77	2.32	0.272319	0.107426	0.394486	0.153646	0	0	0.25239	0.819599	3.24735	0.1459	0.545281	3.73737	0.824254	7.37921	2	2
7	143258520	143258641	Kcnq1ot1	antisense	ENSMUSG00000101609	9.3e-08	-	143258520	143258641	0	1	121,	0	-7.03	-6.27	4.44	-1.42	-1.78	2.55	0.136159	0.751982	5.52281	0.153646	0.485385	3.15912	0	0.717149	0	0	3.038	0	0.289805	8.68193	2	2
11	70707108	70707229	Kif1c	protein_coding	ENSMUSG00000020821	8.9e-05	+	70707108	70707229	0	1	121,	0	-4.05	-3.36	1.24	-7.43	-8.43	-0.893	0.680797	0.322278	0.473384	0.153646	0.606731	3.94889	0.25239	0	0	0.1459	0.623179	4.27128	1.23273	8.69356	2	2
1	34163022	34163413	Dst	protein_coding	ENSMUSG00000026131	1e-10	+	34163022	34163413	0	1	391,	0	-9.99	-9.19	1.54	-3.6	-4.27	0.575	3.41304	4.52123	1.3247	4.0891	5.33241	1.30405	5.89694	7.22861	1.22582	3.29599	7.90688	2.39894	16.6951	6.25351	4	1
2	49278790	49279870	Mbd5	protein_coding	ENSMUSG00000036792	1.6e-36	+	49278790	49279870	0	1	1080,	0	-35.8	-34.8	5.76	-2.71	-3.27	0.93	0.396627	0.95082	2.39726	0.154926	1.11481	7.19576	0.367601	2.68589	7.30655	0.572117	2.69676	4.71366	1.49127	21.6132	4	4
8	4523734	4524094	Cers4	protein_coding	ENSMUSG00000008206	1.9e-05	+	4523734	4524094	0	1	360,	0	-4.71	-4	4.17	-2.84	-3.41	2.15	0.366117	0.758248	2.07105	0.154926	0.693359	4.47541	0.0424155	1.27408	30.038	0.196154	1.04729	5.3391	0.759613	41.9236	4	4
9	70034481	70034721	Gcnt3	protein_coding	ENSMUSG00000032226	0.0011	-	70034481	70034721	0	1	240,	0	-2.94	-2.27	3.49	-1.53	-1.91	1.97	0.480529	0.704088	1.46524	0.154926	0.672966	4.34378	0.127246	1.44625	11.3657	0.147116	1.37456	9.34342	0.909817	26.5182	4	3
14	70583474	70583714	Fam160b2	protein_coding	ENSMUSG00000022095	1.3e-12	-	70583474	70583714	0	1	240,	0	-11.9	-11.1	24.8	-6.82	-7.79	-3.08	0.205941	7.47416	36.2928	0.154926	3.97662	25.6678	1.27246	0.929732	0.730655	1.02981	1.25674	1.22036	2.66314	63.9116	3	2
4	141041091	141041794	Crocc	protein_coding	ENSMUSG00000040860	2.8e-07	-	141041091	141041794	0	2	68,172,	0,531	-6.56	-5.81	2.27	-1.55	-1.93	-1.15	0.892411	4.82029	5.40143	0.154926	3.30365	21.324	2.03594	3.15076	1.54757	1.47116	2.94549	2.00216	4.55444	30.2752	4	4
1	85718094	85718333	A630001G21Rik	protein_coding	ENSMUSG00000052760	1.3e-09	-	85718094	85718333	0	1	239,	0	-8.89	-8.1	5.64	-1.92	-2.37	2.65	0.137868	0.217549	1.57795	0.155574	0.737216	4.73867	0.0638894	1.08923	17.0486	0.0738656	1.69581	22.9581	0.431198	46.3233	4	4
19	43890017	43890468	Dnmbp	protein_coding	ENSMUSG00000025195	2e-12	-	43890017	43890468	0	1	451,	0	-11.7	-10.9	8.15	-1.35	-1.7	1.42	0.365305	1.38344	3.78707	0.164888	0.390676	2.36934	0.101571	0.934542	9.20084	0.0391439	1.04496	26.6955	0.670909	42.0527	4	4
1	171329234	171330118	Dedd	protein_coding	ENSMUSG00000013973	6.3e-11	+	171329234	171330118	0	3	292,124,33,	0,334,851	-10.2	-9.36	2.22	-4.35	-5.09	-0.92	0.550399	0.6948	1.26236	0.165623	1.70047	10.2671	0.782183	1.10436	1.41189	0.471819	1.70038	3.60389	1.97002	16.5453	4	2
1	34270860	34271098	A930005N03Rik	TEC	ENSMUSG00000103001	5.4e-07	-	34270860	34271098	0	1	238,	0	-6.27	-5.52	1.14	-4.22	-4.95	-0.328	10.1067	15.4016	1.52391	8.98311	12.3386	1.37353	9.23873	10.7818	1.16702	10.533	13.3859	1.27086	38.8615	5.33531	4	1
1	34275799	34282433	Dst	protein_coding	ENSMUSG00000026131	2.5e-09	+	34275799	34282433	0	3	80,120,11,	0,2220,6623	-8.61	-7.82	1.26	-1.51	-1.89	-0.258	35.9177	43.7392	1.21776	31.367	40.1518	1.28006	31.2628	31.9017	1.02044	24.5146	44.8943	1.83133	123.062	5.34959	4	1
6	48437905	48439404	Zfp467	protein_coding	ENSMUSG00000068551	1e-13	-	48437905	48439404	0	1	1499,	0	-13	-12.1	7.62	-1.86	-2.3	0.911	0.142881	0.728404	5.09798	0.173633	0.391805	2.25651	0.244476	1.18258	4.83721	0.141325	1.17584	8.32009	0.702315	20.5118	4	4
12	111573921	111574132	2810029C07Rik	lincRNA	ENSMUSG00000096995	1.4e-05	-	111573921	111574132	0	1	211,	0	-4.86	-4.15	4.13	-1.56	-1.95	2.83	0.234246	0.55444	2.36692	0.176219	0.278349	1.57956	0.0723676	0.763761	10.5539	0	1.02743	0	0.482833	14.5004	3	3
15	11310683	11311314	Adamts12	protein_coding	ENSMUSG00000047497	7.9e-29	+	11310683	11311314	0	1	631,	0	-28.1	-27.2	8.85	-2.88	-3.46	1.44	0.313317	0.885796	2.82715	0.176778	0.9075	5.13356	0.120995	1.92528	15.912	0.335732	2.04644	6.09547	0.946822	29.9682	4	4
19	47257562	47257771	Neurl1a	protein_coding	ENSMUSG00000006435	4.2e-07	+	47257562	47257771	0	1	209,	0	-6.38	-5.63	5.82	-1.38	-1.74	2.42	0	0.31097	0	0.177906	0.351265	1.97445	0.0730602	1.06764	14.6131	0.253405	0.901969	3.5594	0.504371	20.1469	3	3
4	127351262	127351469	Gjb4	protein_coding	ENSMUSG00000046623	0.0014	-	127351262	127351469	0	1	207,	0	-2.85	-2.2	1.78	-1.41	-1.78	1.3	0.636726	1.63267	2.56416	0.179625	0.638387	3.55401	0.516362	2.09601	4.05919	0.341138	1.5937	4.67171	1.67385	14.8491	4	4
11	53772865	53773070	Gm17334	protein_coding	ENSMUSG00000091191	4e-11	-	53772865	53773070	0	1	205,	0	-10.4	-9.61	1.47	-3.34	-3.97	0.665	0.803672	0.317038	0.394486	0.181377	0.644615	3.55401	0.148971	0.483763	3.24735	0.602815	0.137935	0.228818	1.73684	7.42466	2	2
5	100363813	100364114	Sec31a	protein_coding	ENSMUSG00000035325	1.3e-30	-	100363813	100364114	0	1	301,	0	-29.9	-29	1.51	-2.09	-2.57	-0.236	1.42311	0.561399	0.394486	0.185294	0.829266	4.47541	0.811672	1.27671	1.57294	1.52492	1.3152	0.862469	3.945	7.30531	2	2
8	70253573	70253874	Sugp2	protein_coding	ENSMUSG00000036054	1.3e-25	+	70253573	70253874	0	1	301,	0	-24.9	-24	3.39	-1.68	-2.09	0.888	0.328411	0.95006	2.8929	0.185294	0.829266	4.47541	0.558024	1.15316	2.0665	0.527857	1.28388	2.43225	1.59959	11.8671	4	4
4	107568007	107568307	Glis1	protein_coding	ENSMUSG00000034762	6.2e-07	+	107568007	107568307	0	1	300,	0	-6.21	-5.47	5.71	-1.77	-2.19	2.39	0.109835	0.259971	2.36692	0.185911	0.342601	1.84282	0.152696	1.03304	6.76532	0.411924	1.13107	2.74582	0.860366	13.7209	4	4
1	37995667	37995917	Txndc9	protein_coding	ENSMUSG00000058407	3.9e-06	-	37995667	37995917	0	2	178,3,	0,247	-5.41	-4.68	1.26	-2.53	-3.07	0.445	7.64598	7.75604	1.01439	8.42251	11.1947	1.32914	10.2078	14.999	1.46936	7.41268	14.1644	1.91083	33.689	5.72373	4	1
11	46480567	46480866	Havcr2	protein_coding	ENSMUSG00000020399	5e-24	+	46480567	46480866	0	1	299,	0	-23.3	-22.4	4.69	-3.05	-3.65	1.5	1.32243	1.99978	1.5122	0.186533	1.86605	10.0039	0.612826	3.89721	6.3594	0.649474	3.56217	5.48471	2.77126	23.3602	4	4
5	108441680	108442069	Mfsd7a	protein_coding	ENSMUSG00000029490	6.2e-05	-	108441680	108442069	0	1	389,	0	-4.21	-3.51	3.54	-3.17	-3.79	2.77	0.211764	0.200492	0.946767	0.191169	0.339707	1.777	0.11776	0.860421	7.30655	0.136148	1.30843	9.61037	0.656841	19.6407	3	3
1	134077196	134077674	Btg2	protein_coding	ENSMUSG00000020423	2e-14	-	134077196	134077674	0	1	478,	0	-13.7	-12.9	4.64	-1.62	-2.02	1.07	0.275737	0.97897	3.55038	0.194468	0.92152	4.73867	0.351392	1.76351	5.01864	0.25853	1.32116	5.11028	1.08013	18.418	4	4
17	26742074	26742734	Crebrf	protein_coding	ENSMUSG00000048249	1.3e-21	+	26742074	26742734	0	1	660,	0	-20.9	-19.9	6.79	-3.2	-3.81	1.29	0.474288	1.31955	2.78217	0.197179	1.00111	5.07715	0.601529	2.12242	3.52838	0.427973	2.82767	6.60713	1.70097	17.9948	4	4
3	95490428	95490519	Arnt	protein_coding	ENSMUSG00000015522	0.0011	+	95490428	95490519	0	1	91,	0	-2.95	-2.28	1.35	-1.89	-2.33	-0.776	0.724188	0.142841	0.197243	0.204298	0.16135	0.789779	0.167797	0.272449	1.62368	0.193999	0.310733	1.60173	1.29028	4.21243	2	2
7	30573276	30573367	Kmt2b	protein_coding	ENSMUSG00000006307	0.0021	-	30573276	30573367	0	1	91,	0	-2.67	-2.02	1.64	-1.36	-1.71	-1.38	0.362094	1.85694	5.12832	0.204298	3.22701	15.7956	0.67119	2.58827	3.85623	0.387997	2.38229	6.13996	1.62558	30.9201	4	4
2	30077713	30078307	Pkn3	protein_coding	ENSMUSG00000026785	2e-11	+	30077713	30078307	0	2	86,95,	0,499	-10.7	-9.91	2.7	-3.4	-4.04	1.64	0.728189	0.0718152	0.0986216	0.205427	0.730089	3.55401	0.506174	1.16431	2.30021	0.877817	0.676975	0.771203	2.31761	6.72404	2	2
2	131029823	131030004	Atrn	protein_coding	ENSMUSG00000027312	6.2e-07	+	131029823	131030004	0	1	181,	0	-6.21	-5.46	1.94	-1.49	-1.86	-0.936	0.819213	2.01082	2.45458	0.205427	2.92035	14.216	1.68725	1.23279	0.730655	1.17042	2.75998	2.3581	3.88231	19.7594	3	3
5	150541770	150541951	Brca2	protein_coding	ENSMUSG00000041147	6e-05	+	150541770	150541951	0	1	181,	0	-4.22	-3.52	2.74	-2.14	-2.62	2.14	0.364094	0.646337	1.77519	0.205427	0.405605	1.97445	0.168725	1.16431	6.90063	0.0975353	2.55168	26.1616	0.835781	36.8118	4	4
11	70939955	70940136	Rabep1	protein_coding	ENSMUSG00000020817	5e-13	+	70939955	70940136	0	1	181,	0	-12.3	-11.4	1.91	-1.4	-1.76	0.425	0	0	0	0.205427	0.324484	1.57956	0.0843623	0.136977	1.62368	0.780282	0.156225	0.200216	1.07007	3.40345	2	2
10	69989188	69989459	Ank3	protein_coding	ENSMUSG00000069601	1.5e-06	+	69989188	69989459	0	1	271,	0	-5.81	-5.07	4.6	-1.44	-1.81	2.61	0.243177	1.34302	5.52281	0.205806	0.379263	1.84282	0	0.41169	0	0	0.834737	0	0.448983	7.36563	2	2
19	40915606	40916057	Zfp518a	protein_coding	ENSMUSG00000049164	1.7e-05	+	40915606	40916057	0	1	451,	0	-4.78	-4.06	4.92	-1.68	-2.09	1.66	0.219183	0.403503	1.84094	0.20611	0.651126	3.15912	0.169286	0.71465	4.22156	0.0391439	1.14946	29.365	0.633723	38.5866	4	4
5	149012086	149012536	Gm15408	lincRNA	ENSMUSG00000086610	5e-27	+	149012086	149012536	0	1	450,	0	-26.3	-25.3	4.95	-2.57	-3.1	1.27	0.768846	0.751027	0.976824	0.206568	1.66406	8.05575	0.407189	2.8925	7.10359	0.588463	2.57632	4.37806	1.97107	20.5142	3	3
7	12981947	12982217	Zfp446	protein_coding	ENSMUSG00000033961	3.1e-08	+	12981947	12982217	0	1	270,	0	-7.51	-6.75	3.69	-2.99	-3.58	2.35	0.549176	1.685	3.06823	0.206568	0.815716	3.94889	0	0.918254	0	0.196154	1.36147	6.94082	0.951898	13.9579	3	3
8	3618912	3619092	Xab2	protein_coding	ENSMUSG00000019470	2.8e-05	-	3618912	3619092	0	1	180,	0	-4.56	-3.85	1.5	-1.37	-1.73	-0.626	0.366117	1.5165	4.14211	0.206568	1.30515	6.31823	1.01797	0.344345	0.338266	0.784617	1.15201	1.46825	2.37527	12.2669	3	2
1	45422411	45423714	Col5a2	protein_coding	ENSMUSG00000026042	0.00034	-	45422411	45423714	0	2	28,33,	0,1270	-3.47	-2.79	1.09	-2.73	-3.29	-0.391	36.7318	45.6015	1.24147	38.7061	81.3577	2.10193	49.3132	59.3403	1.20333	44.8582	60.88	1.35716	169.609	5.9039	4	1
8	11555839	11556283	Ing1	protein_coding	ENSMUSG00000045969	1.3e-17	+	11555839	11556283	0	2	139,221,	0,223	-16.9	-16	3.27	-1.97	-2.43	1.09	0.228823	0.577713	2.52471	0.206568	1.142	5.52845	0.763479	1.72173	2.25511	0.34327	0.942558	2.74582	1.54214	13.0541	4	4
10	95412597	95412957	Socs2	protein_coding	ENSMUSG00000020027	1.3e-14	-	95412597	95412957	0	1	360,	0	-13.9	-13.1	8.33	-1.58	-1.97	1.13	0.549176	1.22764	2.23542	0.206568	1.01965	4.93612	0.212077	2.58259	12.1776	0.196154	1.07347	5.47257	1.16398	24.8217	4	4
19	60890046	60890316	Grk5	protein_coding	ENSMUSG00000003228	1e-16	+	60890046	60890316	0	1	270,	0	-16	-15.1	7.87	-1.4	-1.76	1.68	0.183059	0.722141	3.94486	0.206568	0.761335	3.68564	0.169662	1.51512	8.93023	0.0653847	1.8153	27.7633	0.624674	44.324	4	4
16	17160013	17160372	Ydjc	protein_coding	ENSMUSG00000041774	1.6e-49	+	17160013	17160372	0	1	359,	0	-48.8	-47.7	2.29	-5.1	-5.92	-0.384	0.688382	0.506907	0.736375	0.207144	0.777089	3.75145	0.765605	1.17404	1.53347	0.688452	1.26024	1.83055	2.34958	7.85185	3	3
2	30237627	30237985	1700084E18Rik	antisense	ENSMUSG00000100747	1e-151	-	30237627	30237985	0	1	358,	0	-151	-150	4.09	-11	-12.2	-1.07	0.322142	0.29047	0.901683	0.207722	0.615205	2.96167	0.17061	0.346269	2.0296	0.345188	0.658211	1.90682	1.04566	7.79977	3	3
11	54027585	54028031	Slc22a4	protein_coding	ENSMUSG00000020334	8.7e-09	-	54027585	54028031	0	1	446,	0	-8.06	-7.28	2.61	-2.21	-2.7	-1.13	0.369401	1.9527	5.28612	0.208421	2.0082	9.6353	0.479314	1.52871	3.18937	0.356244	1.26801	3.5594	1.41338	21.6702	4	4
4	119307418	119307774	Ppih	protein_coding	ENSMUSG00000060288	1.7e-05	-	119307418	119307774	0	1	356,	0	-4.78	-4.07	2.71	-1.44	-1.81	1.04	0.647904	0.766768	1.18346	0.208889	1.11359	5.33101	0.514705	1.77589	3.45031	0.396716	1.13848	2.86976	1.76821	12.8345	4	3
5	3473182	3473271	Gm17590	antisense	ENSMUSG00000106588	0.0013	-	3473182	3473271	0	1	89,	0	-2.89	-2.24	1.22	-1.8	-2.23	0.611	0	0	0	0.208889	0.824882	3.94889	0.171568	0	0	0.396716	0.953148	2.40259	0.777174	6.35149	2	2
5	134558294	134559069	Syna	protein_coding	ENSMUSG00000085957	5e-11	-	134558294	134559069	0	1	775,	0	-10.3	-9.44	6.35	-2.61	-3.15	1.28	0.425168	0.855388	2.01188	0.215897	0.795718	3.68564	0.216729	1.77549	8.19219	0.364467	1.42296	3.90421	1.22226	17.7939	4	4
18	37490627	37491135	Pcdhb18	protein_coding	ENSMUSG00000048347	1.7e-06	+	37490627	37491135	0	1	508,	0	-5.77	-5.03	6.1	-1.54	-1.92	1.5	0.162158	0.537341	3.31369	0.21958	0.838197	3.81727	0.0601164	0.70767	11.7717	0.0695035	0.927714	13.3477	0.511359	32.2504	4	4
7	24302063	24302484	Zfp94	protein_coding	ENSMUSG00000074282	3.8e-05	-	24302063	24302484	0	1	421,	0	-4.42	-3.71	12.7	-1.95	-2.4	2.01	0.313069	0.463131	1.47932	0.220797	0.767277	3.47503	0.0362698	0.559459	15.4249	0.0419332	0.582102	13.8816	0.61207	34.2609	4	3
11	69760638	69760968	Slc35g3	protein_coding	ENSMUSG00000018776	4.4e-10	-	69760638	69760968	0	1	330,	0	-9.36	-8.56	6.46	-1.88	-2.32	2.25	0.399401	1.57558	3.94486	0.225347	0.756391	3.35656	0.0925429	1.05182	11.3657	0.0534966	1.28531	24.0259	0.770787	42.6931	4	4
1	171258874	171259203	Adamts4	protein_coding	ENSMUSG00000006403	4e-22	+	171258874	171259203	0	1	329,	0	-21.4	-20.4	4.03	-2.56	-3.1	1.38	0.650999	2.09399	3.21658	0.226032	1.82978	8.09523	1.1603	3.08969	2.66283	0.214637	3.18006	14.816	2.25197	28.7906	4	4
16	30600737	30601633	Fam43a	protein_coding	ENSMUSG00000046546	2e-45	+	30600737	30601633	0	1	896,	0	-44.7	-43.6	7.38	-1.41	-1.77	0.807	0.294201	1.23312	4.19142	0.228239	1.13071	4.95407	0.289713	1.70174	5.87389	0.256139	1.91457	7.47473	1.06829	22.4941	4	4
5	145195304	145196113	Zkscan14	protein_coding	ENSMUSG00000029627	1e-16	-	145195304	145196113	0	1	809,	0	-16	-15.1	5	-1.8	-2.22	0.964	0.224015	1.31753	5.88143	0.229804	0.562632	2.44831	0.264245	1.82345	6.90063	0.34915	1.65443	4.73845	1.06721	19.9688	4	4
9	44726067	44726403	Phldb1	protein_coding	ENSMUSG00000048537	5e-13	-	44726067	44726403	0	2	113,128,	0,208	-12.3	-11.5	2.16	-1.84	-2.27	-0.826	0.478535	0.323615	0.676262	0.231425	0.609249	2.6326	0.190078	0.514375	2.70613	0.512768	0.117331	0.228818	1.41281	6.24381	2	2
4	5798368	5798847	Fam110b	protein_coding	ENSMUSG00000049119	1.6e-25	+	5798368	5798847	0	1	479,	0	-24.8	-23.9	6.02	-1.46	-1.83	0.965	0.515927	1.89958	3.68187	0.232874	1.62462	6.97638	0.255024	2.48446	9.74206	0.294846	1.83002	6.2067	1.29867	26.607	4	4
4	129293263	129293502	Sync	protein_coding	ENSMUSG00000001333	0.00026	+	129293263	129293502	0	1	239,	0	-3.59	-2.91	3.28	-3.29	-3.92	4.57	0.275737	0.652647	2.36692	0.233362	0.614347	2.6326	0	0.778019	0	0	0.236625	0	0.509098	4.99952	2	2
2	178420379	178421489	Fam217b	protein_coding	ENSMUSG00000070476	1.6e-22	+	178420379	178421489	0	1	1110,	0	-21.8	-20.9	7.83	-2.47	-2.99	1	0.296852	1.52235	5.12832	0.234483	1.11114	4.73867	0.192589	1.55235	8.0604	0.206757	1.68981	8.17292	0.930681	26.1003	4	4
1	60522272	60567104	Raph1	protein_coding	ENSMUSG00000026014	1e-148	-	60522272	60567104	0	6	19,509,106,120,215,51,	0,3319,5111,11014,44292,44781	-148	-147	4.4	-1.8	-2.23	0.244	11.4681	16.0953	1.40348	12.8315	16.799	1.30919	8.51803	11.9346	1.4011	10.2635	17.2895	1.68456	43.0811	5.79834	4	1
5	36485812	36486201	Ccdc96	protein_coding	ENSMUSG00000050677	1.9e-05	+	36485812	36486201	0	1	389,	0	-4.71	-3.99	4.35	-1.69	-2.11	1.75	0.211764	0.367568	1.73574	0.238961	0.377452	1.57956	0.0392534	1.01976	25.9788	0.226914	0.775369	3.41702	0.716892	32.7112	4	4
1	62783364	62796133	Nrp2	protein_coding	ENSMUSG00000025969	6.3e-12	+	62783364	62796133	0	4	192,97,36,425,	0,1680,2916,12344	-11.2	-10.4	1.81	-7.45	-8.46	-0.388	17.0904	24.0213	1.40555	18.9382	21.3587	1.12781	16.654	17.9831	1.0798	15.559	17.0037	1.09286	68.2415	4.70602	4	0
1	193174267	193175107	A130010J15Rik	protein_coding	ENSMUSG00000079144	4e-27	+	193174267	193175107	0	1	840,	0	-26.4	-25.5	8.25	-1.62	-2.02	0.802	0.372655	1.20701	3.23894	0.243455	1.27601	5.24126	0.490808	3.05483	6.2241	0.441347	2.04221	4.62722	1.54827	19.3315	4	4
7	29155886	29156418	1110035H17Rik	antisense	ENSMUSG00000099098	3.2e-11	+	29155886	29156418	0	1	532,	0	-10.5	-9.64	3.84	-3.33	-3.97	1.48	0.681308	1.63703	2.40278	0.24462	0.662386	2.70781	0.746257	1.86412	2.49797	0.398208	2.53357	6.36242	2.07039	13.971	4	4
1	185332148	185332299	Bpnt1	protein_coding	ENSMUSG00000026617	1.1e-05	+	185332148	185332299	0	1	151,	0	-4.96	-4.24	1.63	-2.73	-3.29	0.725	0.436431	0.860831	1.97243	0.24624	0.388951	1.57956	0.505615	0.574669	1.13657	0.584566	0.62421	1.06782	1.77285	5.75638	4	2
11	100422740	100422891	Nt5c3b	protein_coding	ENSMUSG00000017176	0.00074	-	100422740	100422891	0	1	151,	0	-3.13	-2.46	1.12	-6.52	-7.46	-0.576	0.98197	1.80774	1.84094	0.24624	1.75028	7.10801	0.404492	0.985147	2.43552	1.63678	0.936316	0.572046	3.26949	11.9565	3	3
11	69322904	69323205	Cntrob	protein_coding	ENSMUSG00000032782	4e-11	-	69322904	69323205	0	1	301,	0	-10.4	-9.55	2.59	-2	-2.46	1.01	1.25891	1.33872	1.0634	0.247058	2.04878	8.29268	0.96386	2.92407	3.03371	0.645158	2.97485	4.61104	3.11498	17.0008	4	3
1	64690927	64708398	Ccnyl1	protein_coding	ENSMUSG00000070871	6.3e-48	+	64690927	64708398	0	5	39,218,75,35,21,	0,255,10041,11418,17450	-47.2	-46.1	1.62	-1.94	-2.39	-0.201	34.4367	57.8569	1.68009	43.6988	50.6711	1.15955	37.2294	46.3588	1.24522	32.5778	45.1602	1.38623	147.943	5.47109	4	1
6	54943137	54943437	Nod1	protein_coding	ENSMUSG00000038058	7.9e-11	-	54943137	54943437	0	1	300,	0	-10.1	-9.27	7.08	-1.71	-2.13	2.54	0.274588	1.08321	3.94486	0.247882	0.587316	2.36934	0.101797	1.48757	14.6131	0	0.973976	0	0.624267	20.9273	3	3
9	73968786	73968936	Unc13c	protein_coding	ENSMUSG00000062151	7.9e-05	-	73968786	73968936	0	1	150,	0	-4.1	-3.4	2.86	-1.38	-1.74	2.43	0.21967	0.519942	2.36692	0.247882	0.685202	2.76423	0.101797	0.661143	6.49471	0	1.00539	0	0.569349	11.6259	3	3
9	45906444	45906894	Rnf214	protein_coding	ENSMUSG00000042790	2.5e-11	-	45906444	45906894	0	1	450,	0	-10.6	-9.83	3.47	-1.81	-2.24	1.11	0.512564	1.2132	2.36692	0.247882	1.17463	4.73867	0.339324	1.98343	5.84524	0.235385	1.98984	8.45357	1.33515	21.4044	4	4
14	66158385	66158796	Ptk2b	protein_coding	ENSMUSG00000059456	4e-15	-	66158385	66158796	0	2	34,266,	0,145	-14.4	-13.6	2.06	-2.8	-3.38	-0.901	0.21967	0.606599	2.76141	0.247882	1.41935	5.7259	0.35629	0.371893	1.04379	0.94154	1.28816	1.36814	1.76538	10.8992	4	2
2	181382239	181382389	Lime1	protein_coding	ENSMUSG00000090077	0.0003	+	181382239	181382389	0	1	150,	0	-3.53	-2.85	1.58	-1.62	-2.02	-1.02	1.53769	4.07288	2.64869	0.247882	1.85983	7.5029	1.42516	0.0826429	0.0579885	0.823848	1.75944	2.13564	4.03458	12.3452	3	3
12	113000290	113000440	9230104M06Rik	protein_coding	ENSMUSG00000097100	4.7e-05	+	113000290	113000440	0	1	150,	0	-4.33	-3.62	1.39	-4.52	-5.29	-1.27	2.52621	2.59971	1.0291	0.247882	2.34926	9.47735	1.73055	0.743786	0.429797	0.94154	1.6966	1.80194	5.44618	12.7382	3	2
8	115684134	115684583	Maf	protein_coding	ENSMUSG00000055435	3.2e-15	-	115684134	115684583	0	1	449,	0	-14.5	-13.6	3.88	-2.89	-3.48	1.47	0.880638	0.9264	1.05196	0.248434	1.86398	7.5029	0.34008	2.48481	7.30655	0.393182	2.12023	5.39249	1.86233	21.2539	4	3
17	21396884	21397182	Zfp677	protein_coding	ENSMUSG00000062743	3.2e-12	+	21396884	21397182	0	1	298,	0	-11.5	-10.6	3.61	-2.1	-2.58	1.58	0.276431	0.872386	3.15589	0.249546	1.08397	4.34378	0.204961	1.33116	6.49471	0.947859	2.56199	2.70292	1.6788	16.6973	4	4
7	24126124	24126634	Zfp112	protein_coding	ENSMUSG00000052675	6.9e-07	+	24126124	24126634	0	1	510,	0	-6.16	-5.42	3.55	-2.96	-3.55	1.7	0.323045	0.611696	1.89353	0.255173	0.66217	2.59499	0.269463	1.40979	5.23185	0.207693	1.53397	7.38575	1.05537	17.1061	4	4
6	117870869	117871378	Zfp239	protein_coding	ENSMUSG00000042097	3.2e-22	+	117870869	117871378	0	1	509,	0	-21.5	-20.6	3.85	-3.01	-3.6	1.29	0.356047	1.50671	4.23176	0.255674	1.50002	5.86693	0.749979	2.26497	3.02004	0.277468	2.68509	9.67711	1.63917	22.7958	4	4
17	23175511	23176020	Zfp40	protein_coding	ENSMUSG00000002617	5e-12	-	23175511	23176020	0	1	509,	0	-11.3	-10.5	5.13	-2.66	-3.21	1.36	0.420783	0.868272	2.06347	0.255674	0.980783	3.83607	0.269992	0.92547	3.42776	0.520252	2.62953	5.05434	1.4667	14.3816	4	4
15	6814505	6814866	Osmr	protein_coding	ENSMUSG00000022146	4e-51	-	6814505	6814866	0	1	361,	0	-50.4	-49.3	8.53	-4.21	-4.94	1.99	0.593292	1.22424	2.06347	0.257495	0.610092	2.36934	0.592172	4.84182	8.17638	0.53793	4.6214	8.59109	1.98089	21.2003	4	4
5	114720170	114720381	Tchp	protein_coding	ENSMUSG00000002486	2.7e-07	+	114720170	114720381	0	1	211,	0	-6.57	-5.81	1.8	-1.97	-2.43	-1	0.0780819	0.123209	1.57795	0.264329	0.417523	1.57956	0.361838	0.763761	2.11078	0.502006	0.491381	0.978834	1.20626	6.24712	3	3
7	29155863	29156420	1110035H17Rik	antisense	ENSMUSG00000099098	1e-10	+	29155863	29156420	0	1	557,	0	-10	-9.22	3.85	-3.6	-4.26	1.5	0.650729	1.61023	2.47451	0.267018	0.711738	2.6655	0.90466	2.06978	2.28791	0.380335	2.74137	7.20778	2.20274	14.6357	4	4
4	72201762	72202178	C630043F03Rik	processed_transcript	ENSMUSG00000084910	2e-14	+	72201762	72202178	0	1	416,	0	-13.7	-12.8	8.89	-1.81	-2.24	1.28	0.19802	0.749916	3.78707	0.268141	0.988272	3.68564	0.146823	2.08594	14.2072	0.297061	1.3368	4.50009	0.910045	26.18	4	4
3	51688333	51689712	Maml3	protein_coding	ENSMUSG00000061143	1.6e-24	-	51688333	51689712	0	1	1379,	0	-23.8	-22.8	5.87	-2.3	-2.8	0.729	0.489838	0.933181	1.90508	0.269632	1.2564	4.6597	0.620084	1.9597	3.16037	0.358454	2.36494	6.5976	1.73801	16.3227	4	4
10	58813388	58813868	Sh3rf3	protein_coding	ENSMUSG00000037990	7.9e-48	+	58813388	58813868	0	1	480,	0	-47.1	-46	6.5	-1.82	-2.25	-0.975	0.549176	3.33088	6.06523	0.271121	3.70131	13.6519	0.572609	2.32433	4.05919	0.367789	2.51349	6.83404	1.76069	30.6104	4	4
5	52643831	52644102	Sepsecs	protein_coding	ENSMUSG00000029173	3.2e-14	-	52643831	52644102	0	1	271,	0	-13.5	-12.6	2.5	-4.03	-4.74	1.45	1.0943	1.43895	1.31495	0.274408	1.13779	4.14634	0.619798	2.33291	3.76398	0.651435	2.46943	3.79076	2.63994	13.016	4	3
7	109735982	109736252	Tmem9b	protein_coding	ENSMUSG00000031021	1e-14	-	109735982	109736252	0	1	270,	0	-14	-13.2	3.37	-1.75	-2.16	1.22	0.732234	0.625856	0.854721	0.275424	2.28401	8.29268	0.395878	3.48937	8.81425	0.457693	1.8153	3.96619	1.86123	21.9278	3	3
7	29893362	29894172	Zfp27	protein_coding	ENSMUSG00000062040	2.5e-20	-	29893362	29894172	0	1	810,	0	-19.6	-18.7	6.03	-1.67	-2.07	0.889	0.223738	0.834475	3.72969	0.275424	1.12388	4.08052	0.150811	1.77529	11.7717	0.457693	1.58257	3.4577	1.10767	23.0396	4	4
9	101107179	101107449	Ppp2r3a	protein_coding	ENSMUSG00000043154	8.3e-10	-	101107179	101107449	0	1	270,	0	-9.08	-8.29	3.1	-2.18	-2.67	1.41	0.488156	1.29985	2.66278	0.275424	1.19638	4.34378	0.452432	1.74468	3.85623	0.457693	2.30403	5.034	1.67371	15.8968	4	4
11	94653696	94653964	Eme1	protein_coding	ENSMUSG00000039055	4.7e-07	-	94653696	94653964	0	1	268,	0	-6.33	-5.58	2.03	-2.49	-3.02	-0.406	0.614749	0.194008	0.315589	0.27748	0.547869	1.97445	0.455808	1.71145	3.75475	0.592854	1.68816	2.84752	1.94089	8.89231	3	3
7	6393917	6394847	Zfp28	protein_coding	ENSMUSG00000062861	1.1e-05	+	6393917	6394847	0	1	930,	0	-4.94	-4.22	2.77	-1.61	-2	0.715	0.602322	0.964408	1.60115	0.279867	1.3262	4.73867	0.558242	1.47957	2.65041	0.379653	1.47971	3.89754	1.82008	12.8878	4	4
8	67960522	67963362	Psd3	protein_coding	ENSMUSG00000030465	1.3e-06	-	67960522	67963362	0	2	257,74,	0,2766	-5.87	-5.14	5.5	-1.52	-1.9	2.3	0	0.510517	0	0.280833	0.665388	2.36934	0.138395	0.561772	4.05919	0	1.50923	0	0.419228	6.42853	2	2
13	56703009	56703339	Smad5	protein_coding	ENSMUSG00000021540	4e-50	+	56703009	56703339	0	1	330,	0	-49.4	-48.3	4.15	-1.34	-1.69	0.621	0.149775	0.748401	4.99683	0.281684	1.06785	3.79094	0.6478	0.826429	1.27575	0.48147	1.28531	2.66955	1.56073	12.7331	4	3
X	111659713	111660703	Hdx	protein_coding	ENSMUSG00000034551	2.5e-12	-	111659713	111660703	0	1	990,	0	-11.6	-10.8	4.66	-1.79	-2.22	0.969	0.166417	0.695882	4.18156	0.281684	0.711898	2.52729	0.107967	1.27721	11.8296	0.32098	1.45668	4.53823	0.877047	23.0767	4	4
11	75470511	75470839	Tlcd2	protein_coding	ENSMUSG00000038217	1.3e-06	+	75470511	75470839	0	1	328,	0	-5.9	-5.16	4.29	-2.5	-3.03	1.99	0.150688	0.237778	1.57795	0.283402	0.492414	1.73751	0.0931071	1.20941	12.9894	0.269114	1.23567	4.59162	0.796311	20.8965	4	4
4	132727321	132728370	Xkr8	protein_coding	ENSMUSG00000037752	1.3e-25	-	132727321	132728370	0	1	1049,	0	-24.9	-24	5.71	-3.39	-4.03	0.98	0.502582	1.40022	2.78606	0.283564	1.62366	5.7259	0.596809	2.72981	4.57402	0.403902	2.47096	6.11771	1.78686	19.2037	4	4
18	37816335	37817383	Pcdhga8	protein_coding	ENSMUSG00000023036	1e-12	+	37816335	37817383	0	1	1048,	0	-12	-11.1	4.67	-2.31	-2.82	0.856	0.518783	0.905433	1.7453	0.283834	1.26094	4.44251	0.393395	1.5259	3.87878	0.202144	1.70884	8.45357	1.39816	18.5202	4	4
1	171503723	171504111	B930036N10Rik	antisense	ENSMUSG00000091993	1.6e-11	-	171503723	171504111	0	1	388,	0	-10.8	-9.95	6.42	-1.52	-1.9	1.26	0.254772	0.904538	3.55038	0.287492	1.58939	5.52845	0.314837	2.23647	7.10359	0.272998	1.45756	5.3391	1.1301	21.5215	4	4
13	67618139	67618590	Zfp729a	protein_coding	ENSMUSG00000021510	2.8e-07	-	67618139	67618590	0	1	451,	0	-6.55	-5.8	7.62	-1.66	-2.07	2.38	0.0730611	0.576432	7.88973	0.288554	0.586013	2.03086	0.0677143	0.824596	12.1776	0	0.564281	0	0.42933	22.0982	3	3
9	22249126	22249574	Zfp599	protein_coding	ENSMUSG00000062794	2.3e-07	-	22249126	22249574	0	1	448,	0	-6.63	-5.87	2.45	-1.88	-2.32	0.936	0.735503	1.24763	1.69629	0.290487	1.04878	3.61042	0.647593	2.60104	4.01647	0.59109	1.74626	2.9543	2.26467	12.2775	4	4
1	86133636	86156930	Gm21972	protein_coding	ENSMUSG00000094638	4e-100	+	86133636	86156930	0	4	148,154,133,13,	0,3326,21074,23281	-99.4	-98.1	1.56	-5.68	-6.55	-0.206	65.6805	111.097	1.69148	70.4637	99.9617	1.41863	71.2012	91.2576	1.28169	75.9747	109.236	1.43779	283.32	5.82958	4	1
17	33105222	33105787	Zfp563	protein_coding	ENSMUSG00000067424	7.9e-46	+	33105222	33105787	0	1	565,	0	-45.1	-44	6.74	-1.67	-2.07	0.904	0.524876	1.95553	3.72571	0.296142	1.97504	6.66924	0.297284	2.72063	9.15164	0.499933	2.61914	5.23899	1.61823	24.7856	4	4
6	38522425	38523296	Ubn2	protein_coding	ENSMUSG00000038538	1.6e-14	+	38522425	38523296	0	1	871,	0	-13.8	-12.9	4.44	-2.67	-3.22	1.15	0.302646	0.910346	3.00796	0.298824	0.792303	2.6514	0.15778	1.79328	11.3657	0.304028	1.69898	5.58825	1.06328	22.6134	4	4
6	92375851	92376781	Prickle2	protein_coding	ENSMUSG00000030020	1.3e-55	-	92375851	92376781	0	1	930,	0	-54.9	-53.7	7.38	-2.87	-3.45	1.03	0.354307	1.87291	5.28612	0.299857	1.43671	4.79133	0.377635	3.15909	8.36547	0.360671	2.95943	8.20535	1.39247	26.6483	4	4
6	146888486	146888547	Ppfibp1	protein_coding	ENSMUSG00000016487	5.5e-06	+	146888486	146888547	0	1	61,	0	-5.26	-4.54	1.18	-2.89	-3.47	-0.442	0.810259	1.06545	1.31495	0.304773	1.44422	4.73867	0.250321	0.60966	2.43552	0.289408	0.927106	3.20346	1.65476	11.6926	4	3
1	87213913	87219599	Eif4e2	protein_coding	ENSMUSG00000026254	5e-23	+	87213913	87219599	0	2	582,19,	0,5667	-22.3	-21.4	1.78	-2.54	-3.08	0.182	37.7753	44.1431	1.16857	42.8431	46.5406	1.0863	40.7273	53.9998	1.32588	33.8391	51.676	1.52711	155.185	5.10787	4	1
7	28400719	28400780	Samd4b	protein_coding	ENSMUSG00000109336	0.00021	-	28400719	28400780	0	1	61,	0	-3.68	-2.99	1.23	-4.12	-4.84	-1.14	0.540173	0.213091	0.394486	0.304773	0.722109	2.36934	0.250321	0.40644	1.62368	0.289408	0.154518	0.53391	1.38467	4.92141	2	2
11	100422731	100422792	Fkbp10	protein_coding	ENSMUSG00000001555	0.0046	+	100422731	100422792	0	1	61,	0	-2.34	-1.7	1.08	-6.17	-7.08	-0.653	2.16069	1.06545	0.493108	0.304773	1.44422	4.73867	0.250321	0.60966	2.43552	1.73645	1.08162	0.622894	4.45223	8.29019	2	2
11	117143882	117143943	Sec14l1	protein_coding	ENSMUSG00000020823	7.2e-05	+	117143882	117143943	0	1	61,	0	-4.14	-3.44	1.19	-2.18	-2.67	-0.57	0.270086	0.639273	2.36692	0.304773	0.722109	2.36934	0.750963	0.40644	0.541226	0.578816	0	0	1.90464	5.27748	2	2
11	96956117	96956178	Sp2	protein_coding	ENSMUSG00000018678	0.00074	-	96956117	96956178	0	1	61,	0	-3.13	-2.46	1.22	-3.4	-4.05	-1.04	2.43078	1.91782	0.788973	0.304773	2.40703	7.89779	1.00128	1.82898	1.82664	6.36697	1.69969	0.266955	10.1038	10.7804	2	2
11	70703804	70703865	Kif1c	protein_coding	ENSMUSG00000020821	0.0016	+	70703804	70703865	0	1	61,	0	-2.79	-2.14	1.11	-6.68	-7.63	-0.81	1.89061	2.13091	1.1271	0.304773	3.85125	12.6365	0.250321	1.21932	4.87103	1.73645	0.772588	0.444925	4.18215	19.0795	3	2
1	89663664	89889347	Agap1	protein_coding	ENSMUSG00000055013	1e-241	+	89663664	89889347	0	13	124,156,93,105,169,159,162,78,155,91,223,256,657,	0,1369,7514,62296,80063,102641,125498,160192,170769,174047,179356,223841,225026	-241	-240	4.53	-6.84	-7.81	-0.207	32.1159	37.7322	1.17487	32.9709	36.7435	1.11442	35.3816	38.1951	1.07952	29.2583	37.2986	1.2748	129.727	4.64361	4	0
3	29966678	29966799	Mecom	protein_coding	ENSMUSG00000027684	5.5e-05	-	29966678	29966799	0	1	121,	0	-4.26	-3.56	1.46	-1.56	-1.94	-0.846	0.544637	0.53713	0.986216	0.307292	1.33481	4.34378	1.76673	0.409799	0.231954	0.2918	0.856871	2.9365	2.91046	8.49846	2	2
4	48430008	48430189	Invs	protein_coding	ENSMUSG00000028344	5.1e-06	+	48430008	48430189	0	1	181,	0	-5.29	-4.56	2.03	-3.64	-4.32	2.06	0.728189	0.430891	0.59173	0.30814	0.567847	1.84282	0.843623	2.46559	2.92262	0.195071	2.44753	12.5469	2.07502	17.904	3	3
2	180967254	180967435	Arfgap1	protein_coding	ENSMUSG00000027575	2.5e-05	+	180967254	180967435	0	1	181,	0	-4.61	-3.9	1.64	-7.4	-8.4	-1.77	0.910236	4.09346	4.49715	0.30814	2.02802	6.58149	2.19342	2.46559	1.12408	1.6581	2.18715	1.31907	5.0699	13.5218	4	2
1	131255061	131255302	Ikbke	protein_coding	ENSMUSG00000042349	5.8e-10	-	131255061	131255302	0	1	241,	0	-9.24	-8.44	2.85	-1.54	-1.93	1.21	0.683621	1.3484	1.97243	0.308567	1.76682	5.7259	0.633592	3.44631	5.43932	0.439516	2.15107	4.89417	2.0653	18.0318	4	4
16	35931390	35931961	Dtx3l	protein_coding	ENSMUSG00000049502	5e-11	-	35931390	35931961	0	2	200,101,	0,470	-10.3	-9.53	3.51	-2.28	-2.78	1.65	0.273676	0.734137	2.68251	0.308823	0.975607	3.15912	0.152188	2.30631	15.1543	0.117302	0.782855	6.67387	0.851989	27.6698	4	4
1	36511866	36512287	Cnnm3	protein_coding	ENSMUSG00000001138	6.3e-31	+	36511866	36512287	0	1	421,	0	-30.2	-29.2	6.47	-1.72	-2.13	1.2	0.587005	1.60552	2.73511	0.309116	1.88332	6.09258	0.544047	2.56173	4.70866	0.209666	3.00006	14.3088	1.64983	27.8451	4	4
8	27140212	27140693	Rab11fip1	protein_coding	ENSMUSG00000031488	8.7e-10	-	27140212	27140693	0	1	481,	0	-9.06	-8.27	7.3	-1.41	-1.77	1.03	0.445278	1.3512	3.03451	0.309208	0.549464	1.777	0.190473	1.93292	10.148	0.29362	1.35211	4.60497	1.23858	19.5645	4	4
2	167492914	167493334	Rnf114	protein_coding	ENSMUSG00000006418	2.7e-09	+	167492914	167493334	0	1	420,	0	-8.57	-7.78	3.27	-1.98	-2.44	-1.4	0.117681	1.42365	12.0976	0.309852	1.18862	3.83607	0.545342	1.38722	2.54376	0.462364	1.61581	3.49468	1.43524	21.9721	4	4
3	95217814	95218054	Gm16740	antisense	ENSMUSG00000097167	6.9e-10	+	95217814	95218054	0	1	240,	0	-9.16	-8.37	3.13	-2.51	-3.04	1.47	0.961058	1.19153	1.23981	0.309852	1.65183	5.33101	0.19087	2.32433	12.1776	0.367789	1.13892	3.09668	1.82957	21.8451	4	3
7	127404920	127405160	Zfp764	protein_coding	ENSMUSG00000045757	8.1e-05	-	127404920	127405160	0	1	240,	0	-4.09	-3.39	4.83	-1.39	-1.75	2.34	0.068647	0.487445	7.10076	0.309852	0.244715	0.789779	0.0636232	0.516518	8.11839	0	1.13892	0	0.442123	16.0089	2	2
7	19084087	19084822	Dmpk	protein_coding	ENSMUSG00000030409	3.9e-05	+	19084087	19084822	0	2	67,113,	0,622	-4.41	-3.71	1.6	-1.88	-2.32	1.01	1.92212	2.31085	1.20224	0.309852	1.30515	4.21215	1.78145	1.51512	0.850498	1.275	2.25167	1.76601	5.28842	8.03091	3	2
9	98986372	98986672	Faim	protein_coding	ENSMUSG00000032463	1.3e-34	+	98986372	98986672	0	1	300,	0	-33.9	-32.9	1.82	-1.64	-2.04	0.303	0.549176	0.779913	1.42015	0.309852	0.636259	2.05343	0.407189	0.826429	2.0296	0.235385	0.628372	2.66955	1.5016	8.17272	4	3
10	43345806	43346046	Pdss2	protein_coding	ENSMUSG00000038240	1.4e-08	+	43345806	43346046	0	1	240,	0	-7.85	-7.07	3.56	-2.99	-3.58	1.98	0.892411	1.19153	1.33518	0.309852	1.22357	3.94889	0.127246	1.65286	12.9894	0.294231	2.39567	8.14212	1.62374	26.4156	4	3
11	93943780	93944020	Mbtd1	protein_coding	ENSMUSG00000059474	1.6e-12	+	93943780	93944020	0	1	240,	0	-11.8	-11	2.44	-1.6	-1.99	0.937	1.92212	1.40818	0.732618	0.309852	2.56951	8.29268	0.954348	2.9958	3.13911	0.882694	3.22041	3.64838	4.06901	15.8128	3	3
9	81630831	81632326	Htr1b	protein_coding	ENSMUSG00000049511	1.3e-20	-	81630831	81632326	0	1	1495,	0	-19.9	-19	6.7	-2.29	-2.8	0.738	0.253466	1.36506	5.3856	0.310889	1.44374	4.6439	0.40855	2.53733	6.21057	0.34245	1.95447	5.70731	1.31535	21.9474	4	4
7	83660844	83660963	2310044K18Rik	antisense	ENSMUSG00000085080	2.1e-05	+	83660844	83660963	0	1	119,	0	-4.68	-3.97	3.17	-1.5	-1.88	2.76	0.969134	0.873852	0.901683	0.312456	2.09756	6.71312	0.384947	3.95852	10.2833	0	2.21778	0	1.66654	17.8981	2	2
14	55061700	55062990	Zfhx2	protein_coding	ENSMUSG00000040721	7.9e-22	-	55061700	55062990	0	1	1290,	0	-21.1	-20.1	4.65	-2.36	-2.87	0.68	0.702434	1.98505	2.82596	0.317058	1.30894	4.12839	0.473475	1.86427	3.93742	0.383185	2.29429	5.98741	1.87615	16.8792	4	4
1	93407736	93407856	Hdlbp	protein_coding	ENSMUSG00000034088	2e-12	-	93407736	93407856	0	1	120,	0	-11.7	-10.8	1.26	-1.73	-2.15	-0.317	6.7274	10.6155	1.57795	7.28153	10.278	1.41152	6.99855	8.36759	1.19562	8.82694	11.8605	1.34367	29.8344	5.52876	4	1
1	93408095	93408990	Hdlbp	protein_coding	ENSMUSG00000034088	2e-51	-	93408095	93408990	0	4	164,129,117,40,	0,273,593,855	-50.7	-49.6	1.47	-2.25	-2.74	-0.128	71.5759	107.339	1.49965	72.5468	94.1663	1.29801	77.3658	98.7582	1.27651	59.8663	101.859	1.70144	281.355	5.77561	4	1
4	63495301	63495991	Whrn	protein_coding	ENSMUSG00000039137	5e-33	-	63495301	63495991	0	1	690,	0	-32.3	-31.2	6.51	-1.35	-1.7	0.747	0.501421	2.43016	4.84655	0.323324	1.34061	4.14634	0.575375	3.09012	5.37063	0.230268	2.69107	11.6867	1.63039	26.0502	4	4
1	93429405	93431438	Hdlbp	protein_coding	ENSMUSG00000034088	1.3e-53	-	93429405	93431438	0	4	80,207,216,127,	0,692,1549,1906	-52.9	-51.8	1.4	-1.52	-1.9	0.0726	79.7613	108.528	1.36065	75.7515	97.0236	1.28081	81.6074	113.378	1.38931	75.2672	127.515	1.69416	312.387	5.72494	4	1
17	26838872	26839441	Nkx2-5	protein_coding	ENSMUSG00000015579	1.6e-27	-	26838872	26839441	0	1	569,	0	-26.8	-25.8	6.86	-2.11	-2.59	1.11	0.463277	1.87325	4.04349	0.326734	1.90955	5.84436	0.456209	2.57079	5.63512	0.0620523	2.36882	38.1745	1.30827	53.6975	4	4
7	4148604	4149564	Leng9	protein_coding	ENSMUSG00000043432	3.2e-26	-	4148604	4149564	0	1	960,	0	-25.5	-24.5	11	-2.02	-2.49	0.924	0.205941	0.961351	4.66809	0.329218	0.871797	2.64808	0.365833	1.60121	4.37687	0.3494	1.70839	4.88949	1.25039	16.5825	4	4
3	152786936	152787387	Pigk	protein_coding	ENSMUSG00000039047	1.6e-18	+	152786936	152787387	0	1	451,	0	-17.8	-16.9	3.17	-2.54	-3.08	0.918	0.986325	1.32579	1.34418	0.329776	1.92082	5.82462	0.575571	3.90309	6.78124	1.21346	2.31982	1.91174	3.10513	15.8618	4	3
8	124370037	124374270	Pgbd5	protein_coding	ENSMUSG00000050751	2.5e-16	-	124370037	124374270	0	3	649,106,25,	0,1814,4208	-15.6	-14.7	4.73	-1.92	-2.36	0.87	0.464687	2.09977	4.51866	0.333687	1.61888	4.8515	0.548138	3.22625	5.88583	0.701629	2.16305	3.0829	2.04814	18.3389	4	4
5	45727169	45727499	Lcorl	protein_coding	ENSMUSG00000015882	2.8e-10	-	45727169	45727499	0	1	330,	0	-9.56	-8.76	4.97	-1.66	-2.06	1.34	0.399401	0.551453	1.3807	0.338021	1.29031	3.81727	0.231357	1.87825	8.11839	0.267483	2.02793	7.58152	1.23626	20.8979	4	3
8	31111819	31112149	Rnf122	protein_coding	ENSMUSG00000039328	7.9e-18	+	31111819	31112149	0	1	330,	0	-17.1	-16.2	2.92	-1.82	-2.25	0.981	0.848726	1.10291	1.29948	0.338021	1.46829	4.34378	1.01797	4.20727	4.133	1.12343	3.39892	3.02549	3.32815	12.8018	4	3
10	105826029	105826358	Mettl25	protein_coding	ENSMUSG00000036009	5e-16	-	105826029	105826358	0	1	329,	0	-15.3	-14.4	3.38	-2.67	-3.22	1.28	1.05161	1.22479	1.16467	0.339048	1.87441	5.52845	0.278472	3.31576	11.907	0.804888	2.06274	2.56277	2.47402	21.1629	4	3
19	5918509	5918837	Cdc42ep2	protein_coding	ENSMUSG00000045664	1.1e-06	-	5918509	5918837	0	1	328,	0	-5.96	-5.22	2.73	-1.31	-1.66	1.04	0.401836	0.792594	1.97243	0.340082	0.626709	1.84282	0.279321	2.04088	7.30655	0.484405	1.52304	3.14413	1.50564	14.2659	4	4
12	40036198	40036469	Arl4a	protein_coding	ENSMUSG00000047446	2.1e-06	-	40036198	40036469	0	1	271,	0	-5.67	-4.94	3.17	-2.53	-3.06	2.05	0.547149	0.575581	1.05196	0.34301	1.24615	3.63298	0.112691	1.78399	15.8309	0.260574	1.35645	5.20562	1.26342	25.7214	4	3
1	121565893	121567810	Ddx18	protein_coding	ENSMUSG00000001674	4e-87	-	121565893	121567810	0	3	275,155,20,	0,1674,1897	-86.4	-85.1	1.64	-13.4	-14.7	0.41	36.6117	52.543	1.43514	39.2067	47.801	1.21921	38.1061	53.9933	1.41692	24.9116	67.4243	2.70654	138.836	6.77781	4	1
11	70771584	70772450	Zfp3	protein_coding	ENSMUSG00000043602	3.2e-12	+	70771584	70772450	0	1	866,	0	-11.5	-10.7	5.14	-3.79	-4.48	1.29	0.342442	0.960632	2.80524	0.343485	1.18684	3.45528	0.370278	1.23105	3.32467	0.265012	1.66526	6.2837	1.32122	15.8689	4	4
3	85660359	85660629	Fam160a1	protein_coding	ENSMUSG00000051000	2e-15	-	85660359	85660629	0	1	270,	0	-14.7	-13.9	3.29	-1.78	-2.21	1.06	0.671215	1.685	2.51037	0.34428	1.52267	4.42276	0.904864	3.35163	3.70401	0.850002	3.07204	3.61416	2.77036	14.2513	4	4
9	81631372	81632290	Htr1b	protein_coding	ENSMUSG00000049511	1.3e-21	-	81631372	81632290	0	1	918,	0	-20.9	-20	6.56	-1.69	-2.1	0.787	0.23331	1.58588	6.7973	0.34428	1.64743	4.78513	0.465739	2.82228	6.0598	0.384616	2.39233	6.22005	1.42795	23.8623	4	4
17	33950056	33951240	B3galt4	protein_coding	ENSMUSG00000067370	4e-34	-	33950056	33951240	0	1	1184,	0	-33.4	-32.4	5.42	-1.42	-1.78	0.56	0.306128	0.977087	3.19175	0.345443	1.37652	3.98479	0.902762	2.70125	2.99221	0.506953	2.46785	4.868	2.06129	15.0368	4	4
4	134507895	134508376	Paqr7	protein_coding	ENSMUSG00000037348	1.1e-06	+	134507895	134508376	0	1	481,	0	-5.96	-5.21	3.93	-1.95	-2.4	-1.08	0.274017	2.27002	8.28422	0.347859	1.37366	3.94889	0.6984	1.05666	1.51297	0.660644	1.50888	2.28395	1.98092	16.03	4	4
5	31642075	31642286	Mrpl33	protein_coding	ENSMUSG00000106918	9.1e-06	+	31642075	31642286	0	1	211,	0	-5.04	-4.32	3.75	-2.46	-2.99	3.01	0.234246	1.29369	5.52281	0.352439	0.0695872	0.197445	0	1.05752	0	0.0836677	1.20612	14.4156	0.670352	20.1358	2	2
9	73041306	73041517	2310009A05Rik	processed_transcript	ENSMUSG00000098332	0.00095	+	73041306	73041517	0	1	211,	0	-3.02	-2.35	3.05	-2.04	-2.51	3.53	0.0780819	0.123209	1.57795	0.352439	0.626285	1.777	0	0.940014	0	0.167335	0.625394	3.73737	0.597856	7.09232	3	3
17	17088159	17088370	Zfp960	protein_coding	ENSMUSG00000096696	5.1e-05	+	17088159	17088370	0	1	211,	0	-4.29	-3.59	2.35	-1.54	-1.93	1.59	0.702737	0.739254	1.05196	0.352439	1.04381	2.96167	0.217103	0.528758	2.43552	0.418338	1.78684	4.27128	1.69062	10.7204	4	3
2	74746446	74747553	Hoxd3	protein_coding	ENSMUSG00000079277	2e-31	+	74746446	74747553	0	1	1107,	0	-30.7	-29.7	15.2	-3.2	-3.82	1.26	0.223242	0.728012	3.26109	0.352677	0.742766	2.10608	0.427603	2.13886	5.00197	0.175422	1.92428	10.9694	1.17895	21.3386	4	4
15	76242735	76243232	Parp10	protein_coding	ENSMUSG00000063268	2.8e-08	-	76242735	76243232	0	2	251,169,	0,328	-7.56	-6.8	2.94	-1.38	-1.74	-0.888	0.392268	3.09489	7.88973	0.354117	1.64309	4.63995	0.799835	1.09207	1.36537	0.294231	1.6607	5.64419	1.84045	19.5392	4	3
11	108942036	108942602	Axin2	protein_coding	ENSMUSG00000000142	3.2e-13	+	108942036	108942602	0	2	7,412,	0,154	-12.5	-11.7	2.87	-2.45	-2.98	1.03	1.10097	2.26466	2.05697	0.354962	1.96239	5.52845	1.09329	3.81656	3.49091	1.1376	3.46429	3.04526	3.68682	14.1216	4	4
2	74746408	74747545	Hoxd3	protein_coding	ENSMUSG00000079277	2.5e-32	+	74746408	74747545	0	1	1137,	0	-31.6	-30.6	18.4	-3.22	-3.84	1.25	0.231842	0.708804	3.05727	0.359723	0.787737	2.18984	0.45661	2.08243	4.56062	0.170794	1.93983	11.3577	1.21897	21.1654	4	4
2	145885756	145886117	Rin2	protein_coding	ENSMUSG00000001768	8.7e-05	+	145885756	145886117	0	1	361,	0	-4.06	-3.36	2.86	-1.6	-1.99	1.05	0.593292	0.396078	0.667592	0.360493	0.935475	2.59499	0.549874	1.68262	3.06001	0.146708	0.939947	6.40691	1.65037	12.7295	3	3
10	34608376	34608737	Frk	protein_coding	ENSMUSG00000019779	2.5e-20	+	34608376	34608737	0	1	361,	0	-19.6	-18.6	4.15	-4.91	-5.71	1.79	0.775844	1.33226	1.71718	0.360493	0.935475	2.59499	0.465278	2.43808	5.24005	0.586833	2.24543	3.82635	2.18845	13.3786	4	4
8	121789908	121790268	Jph3	protein_coding	ENSMUSG00000025318	1.2e-07	+	121789908	121790268	0	1	360,	0	-6.91	-6.15	2.73	-1.34	-1.69	0.925	0.549176	0.722141	1.31495	0.361494	1.22357	3.38477	0.636232	1.61842	2.54376	0.294231	2.1993	7.47473	1.84113	14.7182	4	3
2	74743941	74745777	Hoxd3	protein_coding	ENSMUSG00000079277	4e-44	+	74743941	74745777	0	2	614,104,	0,1732	-43.4	-42.4	9.02	-1.7	-2.11	0.856	0.550706	1.46641	2.66278	0.362501	1.08383	2.98988	0.616738	3.07321	4.98301	0.762215	3.36065	4.40906	2.29216	15.0447	4	4
17	43642556	43642915	Slc25a27	protein_coding	ENSMUSG00000023912	9.8e-10	-	43642556	43642915	0	1	359,	0	-9.01	-8.22	4.23	-1.73	-2.15	1.25	0.413029	0.144831	0.350655	0.362501	1.06338	2.93346	0.595471	1.51934	2.55149	0.295051	2.20543	7.47473	1.66605	13.3103	3	3
X	21030998	21031357	Zfp182	protein_coding	ENSMUSG00000054737	1.6e-14	-	21030998	21031357	0	1	359,	0	-13.8	-12.9	3.51	-2.27	-2.77	1.37	0.596598	1.66555	2.79175	0.362501	1.79957	4.96433	0.212668	1.45028	6.81944	0.540927	2.54674	4.70811	1.71269	19.2836	4	4
5	72667671	72668329	Nipal1	protein_coding	ENSMUSG00000067219	1e-16	+	72667671	72668329	0	1	658,	0	-16	-15.2	6.05	-3.9	-4.6	1.53	0.600922	2.1335	3.55038	0.367302	1.20498	3.28062	0.324885	1.99699	6.14678	0.160978	1.23191	7.6527	1.45409	20.6305	4	4
12	35504006	35504815	Ahr	protein_coding	ENSMUSG00000019256	1e-18	-	35504006	35504815	0	1	809,	0	-18	-17.1	6.89	-2.99	-3.59	1.34	0.183285	0.899776	4.90916	0.367686	1.07082	2.91231	0.264245	1.48635	5.62488	0.196397	1.969	10.0256	1.01161	23.472	4	4
18	37477873	37478530	Pcdhb16	protein_coding	ENSMUSG00000047910	7.9e-29	+	37477873	37478530	0	1	657,	0	-28.1	-27.1	5.65	-3.1	-3.71	1.15	0.601837	1.72127	2.86003	0.367861	1.74317	4.73867	0.627517	2.75476	4.38994	0.322445	2.89797	8.98748	1.91966	20.9761	4	4
2	93835504	93835655	Accs	protein_coding	ENSMUSG00000040272	0.00013	-	93835504	93835655	0	1	151,	0	-3.9	-3.21	2.71	-1.71	-2.13	2.39	0.327323	0.946914	2.8929	0.36936	0.486188	1.3163	0.101123	0.73886	7.30655	0.467653	1.74779	3.73737	1.26546	15.2531	4	3
14	55063079	55063230	Zfhx2	protein_coding	ENSMUSG00000040721	0.0011	-	55063079	55063230	0	1	151,	0	-2.96	-2.3	1.88	-1.31	-1.65	1.4	0.763754	1.80774	2.36692	0.36936	0.875139	2.36934	0.707861	2.29868	3.24735	0.116913	1.37326	11.746	1.95789	19.7296	4	4
19	5902700	5902851	Dpf2	protein_coding	ENSMUSG00000024826	1.1e-05	-	5902700	5902851	0	1	151,	0	-4.96	-4.24	1.21	-7.29	-8.29	-0.87	0.872862	1.46341	1.67657	0.36936	1.26409	3.42238	0.404492	0.574669	1.42072	1.05222	1.62295	1.54241	2.69893	8.06207	4	3
2	120025818	120026119	Mapkbp1	protein_coding	ENSMUSG00000033902	7.9e-05	+	120025818	120026119	0	1	301,	0	-4.1	-3.41	2.35	-1.37	-1.73	-0.939	0.547351	2.46152	4.49715	0.370588	2.34146	6.31823	0.710213	1.44145	2.0296	0.76246	2.03542	2.66955	2.39061	15.5145	4	4
7	24903001	24903302	Arhgef1	protein_coding	ENSMUSG00000040940	5e-13	+	24903001	24903302	0	1	301,	0	-12.3	-11.5	1.7	-4.28	-5.02	-0.872	0.492616	2.41833	4.90916	0.370588	0.682925	1.84282	2.07991	1.35908	0.653431	0.234603	1.72228	7.34126	3.17772	14.7467	3	3
3	121158749	121159840	Rwdd3	protein_coding	ENSMUSG00000028133	4e-27	-	121158749	121159840	0	2	506,94,	0,997	-26.4	-25.4	7.27	-1.61	-2.01	1.1	0.247129	1.58149	6.39945	0.371823	0.856502	2.30352	0.229044	1.69418	7.39675	0.117693	1.46096	12.4134	0.965688	28.5131	4	4
16	65861351	65861651	Vgll3	protein_coding	ENSMUSG00000091243	3.2e-28	+	65861351	65861651	0	1	300,	0	-27.5	-26.5	4.12	-2.36	-2.87	1.08	0.878681	2.46972	2.81072	0.371823	1.81089	4.8703	0.407189	4.628	11.3657	0.882694	2.92193	3.31024	2.54039	22.357	4	4
5	3890670	3891269	Mterf1a	protein_coding	ENSMUSG00000040429	3.2e-16	-	3890670	3891269	0	1	599,	0	-15.5	-14.7	4.74	-2.62	-3.16	1.48	0.385065	0.781215	2.02879	0.372444	1.05403	2.83004	0.356885	2.13161	5.97281	0.206306	1.44767	7.0171	1.3207	17.8487	4	4
15	76241777	76242375	Parp10	protein_coding	ENSMUSG00000063268	2e-30	-	76241777	76242375	0	1	598,	0	-29.7	-28.7	6.1	-3.03	-3.63	1.09	0.771418	1.93457	2.50781	0.373066	1.44865	3.88308	0.587291	3.04728	5.18871	0.354259	2.38004	6.71836	2.08603	18.298	4	4
12	110868329	110869372	Zfp839	protein_coding	ENSMUSG00000021271	1.6e-34	+	110868329	110869372	0	1	1043,	0	-33.8	-32.8	6.64	-2.62	-3.17	0.79	0.568658	1.37089	2.41075	0.374318	1.35145	3.61042	0.922323	2.61478	2.83499	0.372373	2.5665	6.89229	2.23767	15.7484	4	4
1	135607133	135688105	Gm38399	lincRNA	ENSMUSG00000090399	0	-	135607133	135688105	0	2	771,187,	0,80785	-637	#NAME?	4.27	-2.07	-2.54	-0.143	44.8685	66.2682	1.47694	47.4288	66.3182	1.39827	57.1892	79.5416	1.39085	46.0696	72.3743	1.57098	195.556	5.83704	4	1
X	162159040	162159730	Nhs	protein_coding	ENSMUSG00000059493	5e-20	-	162159040	162159730	0	1	690,	0	-19.3	-18.4	5.49	-2.95	-3.54	1.29	0.238772	1.16799	4.89163	0.377212	1.25549	3.32835	0.265558	2.1559	8.11839	0.434951	2.69107	6.18707	1.31649	22.5254	4	4
11	48948029	48948418	9930111J21Rik1	protein_coding	ENSMUSG00000069893	5e-18	-	48948029	48948418	0	1	389,	0	-17.3	-16.4	5.9	-2.18	-2.66	1.09	1.05882	1.87126	1.7673	0.382337	1.28334	3.35656	0.431787	2.48566	5.75667	0.49921	2.56841	5.14495	2.37216	16.0255	4	4
8	112002548	112002789	Kars	protein_coding	ENSMUSG00000031948	7.9e-18	-	112002548	112002789	0	1	241,	0	-17.1	-16.2	1.44	-7.53	-8.54	-0.574	0.0683621	0.215743	3.15589	0.385708	0.182775	0.473867	0.0633592	0.102875	1.62368	0.29301	0.117331	0.400432	0.81044	5.65387	2	2
11	48966910	48967777	9930111J21Rik1	protein_coding	ENSMUSG00000069893	1.6e-44	-	48966910	48967777	0	1	867,	0	-43.8	-42.7	13.1	-1.43	-1.79	0.798	0.266037	2.48876	9.35496	0.385975	1.4395	3.72951	0.264179	2.27339	8.60549	0.30543	2.64177	8.64933	1.22162	30.3393	4	4
1	136495911	136497406	Kif14	protein_coding	ENSMUSG00000041498	1.4e-07	+	136495911	136497406	0	3	108,148,44,	0,658,1451	-6.84	-6.08	1.32	-2.92	-3.5	-0.355	22.2416	32.1931	1.44742	20.0165	31.8129	1.58934	21.9373	25.0408	1.14147	22.4204	32.2669	1.43917	86.6158	5.61741	4	1
15	58872768	58874116	Trmt12	protein_coding	ENSMUSG00000037085	1e-35	+	58872768	58874116	0	1	1348,	0	-35	-34	5	-1.46	-1.83	0.45	0.586657	2.33357	3.97774	0.386166	1.80813	4.68226	0.589034	2.96116	5.02715	0.602432	2.713	4.50341	2.16429	18.1906	4	4
12	35144179	35144419	Snx13	protein_coding	ENSMUSG00000020590	1.3e-14	+	35144179	35144419	0	1	240,	0	-13.9	-13	4.31	-2.68	-3.23	1.71	1.0297	1.67898	1.63054	0.387315	0.917681	2.36934	0.19087	2.53094	13.26	0.294231	2.55276	8.67603	1.90212	25.9359	4	4
16	64784691	64785171	Zfp654	protein_coding	ENSMUSG00000047141	7.9e-17	-	64784691	64785171	0	1	480,	0	-16.1	-15.2	4.28	-2.37	-2.88	1.26	0.480529	1.32693	2.76141	0.387315	1.46829	3.79094	0.318116	2.27268	7.14418	0.367789	2.5724	6.99422	1.55375	20.6907	4	4
X	7374539	7375830	Usp27x	protein_coding	ENSMUSG00000046269	1.3e-31	-	7374539	7375830	0	1	1291,	0	-30.9	-29.9	7.89	-4.21	-4.94	1.16	0.293518	1.4096	4.80244	0.388815	1.69462	4.35841	0.30752	2.41015	7.83737	0.273492	2.2195	8.11543	1.26335	25.1136	4	4
7	42474968	42475207	Zfp141	protein_coding	ENSMUSG00000092416	2.3e-06	-	42474968	42475207	0	1	239,	0	-5.64	-4.9	2.63	-1.44	-1.8	1.17	0.482539	0.870196	1.80337	0.388936	1.22869	3.15912	0.319447	1.97098	6.16997	0.517059	1.49863	2.89837	1.70798	14.0308	4	4
X	7374540	7375826	Usp27x	protein_coding	ENSMUSG00000046269	6.3e-33	-	7374540	7375826	0	1	1286,	0	-32.2	-31.2	8.62	-4.11	-4.84	1.14	0.294659	1.41508	4.80244	0.390327	1.70121	4.35841	0.308716	2.40988	7.80614	0.274555	2.22813	8.11543	1.26826	25.0824	4	4
4	116820405	116820879	Hpdl	protein_coding	ENSMUSG00000043155	1e-14	-	116820405	116820879	0	1	474,	0	-14	-13.2	5.71	-1.8	-2.23	1.16	0.312822	1.12435	3.59421	0.392218	1.85859	4.73867	0.2255	2.27529	10.09	0.260711	1.29254	4.95773	1.19125	23.3806	4	4
7	66342774	66343192	Lrrk1	protein_coding	ENSMUSG00000015133	3.2e-19	-	66342774	66343192	0	2	151,180,	0,238	-18.5	-17.6	2.68	-3.24	-3.86	-0.869	0.447968	0.510517	1.13963	0.393166	0.798465	2.03086	0.461316	0.411966	0.893023	0.42668	0.825806	1.93542	1.72913	5.99893	3	2
4	127326306	127330516	Gjb3	protein_coding	ENSMUSG00000042367	1.6e-19	-	127326306	127330516	0	3	465,86,15,	0,2769,4195	-18.8	-17.9	6.35	-1.88	-2.33	1.27	0.349299	1.37794	3.94486	0.394158	0.985777	2.50097	0.566539	2.54061	4.48444	0.467859	2.78104	5.94419	1.77786	16.8745	4	4
14	55826535	55828724	Nfatc4	protein_coding	ENSMUSG00000023411	6.3e-15	+	55826535	55828724	0	2	718,122,	0,2067	-14.2	-13.3	3.92	-1.49	-1.87	0.634	0.921831	1.53197	1.66188	0.398382	1.62561	4.08052	1.18157	2.15462	1.82351	0.630496	2.59203	4.1111	3.13228	11.677	4	4
7	79710341	79710993	9330171B17Rik	antisense	ENSMUSG00000039133	1e-17	+	79710341	79710993	0	1	652,	0	-17	-16.1	5.36	-1.57	-1.95	-0.815	0.454839	2.71135	5.96113	0.399196	2.83749	7.10801	0.749427	2.56675	3.42494	1.16429	2.73226	2.34672	2.76775	18.8408	4	4
1	152766541	152766811	Arpc5	protein_coding	ENSMUSG00000008475	7.9e-15	+	152766541	152766811	0	1	270,	0	-14.1	-13.2	3.67	-2.94	-3.53	0.228	30.8149	37.1662	1.20611	30.2278	32.6286	1.07942	41.2844	53.3965	1.29338	26.7424	53.4465	1.99857	129.069	5.57749	4	1
1	159850092	159852013	Tnr	protein_coding	ENSMUSG00000015829	7.9e-19	+	159850092	159852013	0	2	453,57,	0,1864	-18.1	-17.2	4.42	-2.01	-2.47	1.15	0.710698	1.24888	1.75726	0.400985	1.29555	3.23091	0.86827	2.43067	2.79944	0.76154	2.82767	3.7131	2.74149	11.5007	4	4
X	21030311	21030820	Zfp182	protein_coding	ENSMUSG00000054737	2.5e-13	-	21030311	21030820	0	1	509,	0	-12.6	-11.8	5.67	-1.88	-2.32	1.3	0.388415	1.04703	2.69566	0.401773	0.778857	1.93855	0.0899975	0.949825	10.5539	0.450885	1.62957	3.61416	1.33107	18.8023	4	4
1	153219550	153219971	Lamc1	protein_coding	ENSMUSG00000026478	1.5e-07	-	153219550	153219971	0	1	421,	0	-6.83	-6.07	1.48	-2.43	-2.95	-0.364	6.02659	8.55249	1.41913	5.69657	8.96319	1.57344	5.83943	6.56628	1.12447	5.07392	7.47777	1.47377	22.6365	5.5908	4	1
18	61084342	61084941	Pdgfrb	protein_coding	ENSMUSG00000024620	6.3e-45	+	61084342	61084941	0	1	599,	0	-44.2	-43.1	7.04	-4.53	-5.29	1.76	0.302551	1.15012	3.80141	0.403481	0.661833	1.64031	0.637294	3.62166	5.68287	0.235778	2.6121	11.0786	1.5791	22.2032	4	4
19	8803625	8804585	Zbtb3	protein_coding	ENSMUSG00000071661	3.2e-16	+	8803625	8804585	0	1	960,	0	-15.5	-14.7	4.25	-1.72	-2.13	0.695	0.326073	1.42172	4.36011	0.406681	1.20828	2.97107	0.572609	2.56968	4.48766	0.496515	2.28767	4.60744	1.80188	16.4263	4	4
18	82621347	82621438	Zfp236	protein_coding	ENSMUSG00000041258	0.00027	-	82621347	82621438	0	1	91,	0	-3.57	-2.89	1.45	-3.31	-3.94	1.75	2.53466	0.714206	0.281776	0.408596	2.58161	6.31823	1.34238	3.13316	2.33404	1.16399	3.93595	3.38143	5.44963	12.3155	3	3
16	17760215	17760406	Klhl22	protein_coding	ENSMUSG00000022750	0.00081	+	17760215	17760406	0	2	39,52,	0,139	-3.09	-2.43	1.44	-1.38	-1.73	-0.932	0.905235	3.42819	3.78707	0.408596	2.90431	7.10801	2.01357	1.63469	0.811839	0.969994	1.96798	2.02886	4.29739	13.7358	3	3
7	49609010	49609191	Nav2	protein_coding	ENSMUSG00000052512	2.1e-05	+	49609010	49609191	0	1	181,	0	-4.67	-3.96	2.02	-1.54	-1.93	-1.1	1.00126	2.22627	2.22347	0.410854	4.13717	10.0697	1.18107	2.32861	1.97161	1.17042	2.083	1.7797	3.76361	16.0445	4	4
11	80779844	80780025	Myo1d	protein_coding	ENSMUSG00000035441	2e-11	-	80779844	80780025	0	1	181,	0	-10.7	-9.85	2.69	-1.73	-2.15	1.36	1.09228	0.933597	0.854721	0.410854	2.02802	4.93612	1.26543	4.86269	3.8427	0.877817	4.166	4.74586	3.64639	14.3794	3	3
3	138143447	138143809	Trmt10a	protein_coding	ENSMUSG00000004127	3.2e-19	+	138143447	138143809	0	2	260,11,	0,351	-18.5	-17.6	1.88	-1.52	-1.9	0.303	1.0943	3.45349	3.15589	0.411612	1.24615	3.02749	1.80305	3.43075	1.90275	1.10744	1.66947	1.50751	4.4164	9.59363	4	4
16	3945006	3945277	Nlrc3	protein_coding	ENSMUSG00000049871	3.2e-12	-	3945006	3945277	0	1	271,	0	-11.5	-10.6	3.62	-1.63	-2.03	1.34	0.303972	1.39099	4.57604	0.411612	1.51705	3.68564	0.281726	3.20203	11.3657	0.586291	1.70426	2.90684	1.5836	22.5343	4	4
2	18207771	18208131	Dnajc1	protein_coding	ENSMUSG00000026740	5e-15	-	18207771	18208131	0	1	360,	0	-14.3	-13.4	2	-1.69	-2.1	0.491	0.549176	1.011	1.84094	0.413136	1.01965	2.46806	0.254493	0.482083	1.89429	0.539424	1.23056	2.28125	1.75623	8.48454	4	4
3	90658399	90658579	S100a7a	protein_coding	ENSMUSG00000063767	2.6e-06	+	90658399	90658579	0	1	180,	0	-5.58	-4.85	2.25	-1.91	-2.36	-1.5	0.549176	3.46628	6.31178	0.413136	1.713	4.14634	0.763479	1.03304	1.35306	0.784617	1.30911	1.66847	2.51041	13.4797	4	3
4	43017694	43017964	Pigo	protein_coding	ENSMUSG00000028454	1.9e-07	-	43017694	43017964	0	1	270,	0	-6.71	-5.95	3.17	-2.65	-3.2	1.61	1.09835	1.20357	1.0958	0.413136	2.17524	5.26519	0.395878	2.47929	6.26276	0.523078	1.92002	3.67063	2.43044	16.2944	4	3
4	149650455	149650725	Pik3cd	protein_coding	ENSMUSG00000039936	1.3e-07	-	149650455	149650725	0	1	270,	0	-6.89	-6.13	2.32	-2.71	-3.27	-1.54	0.122039	3.08114	25.2471	0.413136	1.68581	4.08052	1.30074	1.33147	1.02362	0.392308	1.78039	4.53823	2.22823	34.8895	4	3
5	105732240	105732510	Lrrc8d	protein_coding	ENSMUSG00000046079	4e-21	+	105732240	105732510	0	1	270,	0	-20.4	-19.4	2.06	-2.54	-3.07	-0.718	0.732234	1.348	1.84094	0.413136	1.03324	2.50097	0.56554	0.50504	0.893023	0.457693	0.872739	1.90682	2.1686	7.14175	3	3
7	6393378	6393828	Zfp28	protein_coding	ENSMUSG00000062861	3.2e-15	+	6393378	6393828	0	1	450,	0	-14.5	-13.6	3.85	-2.62	-3.16	1.37	0.439341	1.53094	3.48463	0.413136	1.23989	3.00116	0.271459	2.50683	9.23466	0.196154	1.36147	6.94082	1.32009	22.6613	4	4
8	72723344	72723530	Sin3b	protein_coding	ENSMUSG00000031622	3.7e-06	+	72723344	72723530	0	2	64,116,	0,70	-5.43	-4.7	1.2	-2.87	-3.44	-0.333	0.549176	0.722141	1.31495	0.413136	0.652573	1.57956	0.593817	0.275476	0.463908	0.392308	0.7331	1.86868	1.94844	5.2271	3	2
12	99190945	99191305	Gm28933	lincRNA	ENSMUSG00000099597	6e-07	+	99190945	99191305	0	1	360,	0	-6.22	-5.48	3.33	-1.64	-2.04	1.08	0.68647	1.04711	1.52535	0.413136	1.18279	2.86295	0.212077	1.75616	8.28075	0.68654	1.4662	2.13564	1.99822	14.8047	4	4
12	33147237	33147507	F730043M19Rik	processed_transcript	ENSMUSG00000052125	2.3e-10	-	33147237	33147507	0	1	270,	0	-9.63	-8.83	2.71	-1.41	-1.77	0.931	0.915293	1.20357	1.31495	0.413136	1.79458	4.34378	0.452432	1.88242	4.16067	0.784617	2.12948	2.71404	2.56548	12.5335	4	3
12	100912998	100913538	Ccdc88c	protein_coding	ENSMUSG00000021182	1e-06	-	100912998	100913538	0	1	540,	0	-5.99	-5.25	3.22	-1.34	-1.69	1.01	0.274588	1.32393	4.8215	0.413136	1.19638	2.89586	0.084831	1.07895	12.7188	0.163462	0.820374	5.01875	0.936017	25.4549	4	4
16	10542305	10542845	Dexi	protein_coding	ENSMUSG00000038055	1e-18	-	10542305	10542845	0	1	540,	0	-18	-17.1	3.9	-1.44	-1.8	0.787	0.762744	1.39614	1.83042	0.413136	1.713	4.14634	0.84831	2.31859	2.73319	0.490386	2.68803	5.48147	2.51458	14.1914	4	4
17	45517331	45517421	Aars2	protein_coding	ENSMUSG00000023938	0.00071	+	45517331	45517421	0	1	90,	0	-3.15	-2.48	1.35	-1.7	-2.11	-0.928	0.366117	1.44428	3.94486	0.413136	1.79458	4.34378	1.52696	0.275476	0.180409	0.392308	0.104729	0.266955	2.69852	8.73601	2	2
6	128472940	128474288	Gm10069	antisense	ENSMUSG00000059659	1.3e-47	+	128472940	128474288	0	1	1348,	0	-46.9	-45.8	7.3	-2.82	-3.39	0.675	0.586657	1.89	3.22164	0.413749	1.76456	4.26481	0.74762	3.55892	4.76033	0.497661	2.88781	5.80275	2.24569	18.0495	4	4
X	99136159	99136606	Efnb1	protein_coding	ENSMUSG00000031217	2e-12	+	99136159	99136606	0	1	447,	0	-11.7	-10.9	5.33	-1.82	-2.25	1.18	0.442289	1.01778	2.30117	0.415909	1.3796	3.31707	0.546562	3.16151	5.78435	0.394941	2.02428	5.12553	1.7997	16.5281	4	4
1	166379000	166379268	Gm15853	lincRNA	ENSMUSG00000103400	6.3e-16	-	166379000	166379268	0	1	268,	0	-15.2	-14.4	4.41	-2.18	-2.66	1.44	0.12295	0.679028	5.52281	0.41622	1.04095	2.50097	0.28488	1.61894	5.68287	0.131745	1.12544	8.54255	0.955795	22.2492	4	4
1	163289220	163313650	Prrx1	protein_coding	ENSMUSG00000026586	1e-202	-	163289220	163313650	0	2	4,1256,	0,23174	-202	-201	2.43	-3.22	-3.85	0.204	25.6805	29.8554	1.16257	23.9914	25.7533	1.07344	22.2742	27.1147	1.21732	21.619	30.6182	1.41626	93.5651	4.86959	4	0
14	74641463	74642266	Htr2a	protein_coding	ENSMUSG00000034997	2.5e-29	+	74641463	74642266	0	1	803,	0	-28.6	-27.7	5.98	-7.74	-8.76	1.75	0.964306	1.76444	1.82975	0.416738	1.93821	4.65092	0.323266	2.20758	6.829	0.307789	2.13631	6.94082	2.0121	20.2505	4	4
12	69585110	69586656	Sos2	protein_coding	ENSMUSG00000034801	4e-36	-	69585110	69586656	0	2	522,48,	0,1498	-35.4	-34.4	6.05	-1.55	-1.93	0.75	0.809312	2.46288	3.04318	0.424008	2.18955	5.16394	0.535774	3.17523	5.92642	0.867208	2.84421	3.27973	2.6363	17.4133	4	4
17	21745165	21745643	Zfp229	protein_coding	ENSMUSG00000061544	1.2e-10	+	21745165	21745643	0	1	478,	0	-9.93	-9.13	4.31	-1.98	-2.44	1.16	0.448072	1.03336	2.30623	0.42783	1.19798	2.80013	0.159724	2.25625	14.126	0.443194	1.97188	4.44925	1.47882	23.6816	4	4
15	58181049	58181439	Fbxo32	protein_coding	ENSMUSG00000022358	3.2e-26	-	58181049	58181439	0	1	390,	0	-25.5	-24.5	6.44	-2.44	-2.96	1.55	0.464687	1.43317	3.08417	0.429026	0.941211	2.19383	0.352375	3.87786	11.0049	0.181065	2.22347	12.2799	1.42715	28.5628	4	4
2	155386773	155387162	Trp53inp2	protein_coding	ENSMUSG00000038375	4e-19	+	155386773	155387162	0	1	389,	0	-18.4	-17.5	4.21	-3.26	-3.88	1.38	0.550588	1.37003	2.4883	0.430129	1.69854	3.94889	0.549548	3.53728	6.43672	0.181531	2.13226	11.746	1.7118	24.6199	4	4
19	5891674	5892062	Tigd3	protein_coding	ENSMUSG00000044390	1.3e-20	-	5891674	5892062	0	1	388,	0	-19.9	-19	6.16	-1.59	-1.98	1.06	0.382158	0.938039	2.45458	0.431238	2.34624	5.4407	0.196773	1.91697	9.74206	0.363998	2.72078	7.47473	1.37417	25.1121	4	4
10	74990956	75015057	Gnaz	protein_coding	ENSMUSG00000040009	3.2e-13	+	74990956	75015057	0	2	1184,190,	0,23911	-12.5	-11.7	16.1	-2.53	-3.06	1.24	0.395694	0.841973	2.12784	0.432981	1.21823	2.81359	0.34451	1.30821	3.79731	0.385456	1.25537	3.25685	1.55864	11.9956	4	4
2	14996297	14998217	Nsun6	protein_coding	ENSMUSG00000026707	2.5e-23	-	14996297	14998217	0	2	249,51,	0,1869	-22.6	-21.7	4.39	-3.02	-3.62	1.46	1.09835	2.20975	2.01188	0.433793	2.54503	5.86693	0.71258	5.70236	8.00241	1.41231	4.77563	3.38143	3.65704	19.2626	4	4
5	114937225	114937825	Oasl1	protein_coding	ENSMUSG00000041827	3.1e-08	+	114937225	114937825	0	1	600,	0	-7.51	-6.75	3.69	-2.21	-2.71	1.25	0.302047	0.606599	2.00829	0.433793	1.24805	2.87705	0.152696	1.01238	6.63002	0.147116	0.973976	6.62048	1.03565	18.1358	4	4
13	67592722	67593021	Zfp729b	protein_coding	ENSMUSG00000058093	1.6e-30	-	67592722	67593021	0	1	299,	0	-29.8	-28.8	6.98	-1.83	-2.26	1.18	0.716316	2.08672	2.91313	0.435244	2.01337	4.62585	0.510688	2.94363	5.76405	0.590431	3.5937	6.08657	2.25268	19.3896	4	4
17	43643302	43643601	Slc25a27	protein_coding	ENSMUSG00000023912	2.2e-07	-	43643302	43643601	0	1	299,	0	-6.65	-5.89	3.45	-1.94	-2.39	1.75	0.220405	0.478207	2.16968	0.435244	1.03124	2.36934	0.153206	1.32671	8.65961	0.118086	1.0718	9.07646	0.926942	22.2751	4	4
19	5892507	5892806	Tigd3	protein_coding	ENSMUSG00000044390	8.9e-07	-	5892507	5892806	0	1	299,	0	-6.05	-5.31	3.33	-1.36	-1.72	1.45	0.495911	0.956415	1.9286	0.435244	0.638387	1.46673	0.153206	1.57547	10.2833	0.354259	1.29247	3.64838	1.43862	17.327	4	3
7	4942767	4944766	Ssc5d	protein_coding	ENSMUSG00000035279	4e-50	+	4942767	4944766	0	2	105,1216,	0,783	-49.4	-48.3	8.03	-1.71	-2.12	0.551	0.374155	2.51902	6.73257	0.43628	2.02293	4.63677	0.728223	2.91846	4.00765	0.481105	3.79592	7.89	2.01976	23.267	4	4
13	65241752	65242142	RP23-414P13.3	lincRNA	ENSMUSG00000110393	1.3e-14	+	65241752	65242142	0	2	263,35,	0,355	-13.9	-13	2.86	-1.64	-2.04	0.968	0.939865	1.96287	2.08846	0.436705	3.39973	7.78496	1.17852	3.99348	3.38854	1.36255	3.92205	2.87847	3.91764	16.1404	4	4
1	171345669	171357884	Pfdn2	protein_coding	ENSMUSG00000006412	1.6e-18	+	171345669	171357884	0	4	117,229,124,97,	0,10720,11035,12118	-17.8	-16.9	1.63	-4.67	-5.44	0.243	52.3025	60.7745	1.16198	51.7732	61.1917	1.18192	54.1841	76.8491	1.4183	48.6027	78.2971	1.61096	206.862	5.37316	4	1
9	110245581	110246971	Cspg5	protein_coding	ENSMUSG00000032482	3.2e-20	+	110245581	110246971	0	2	113,907,	0,483	-19.5	-18.6	5.98	-2.18	-2.66	0.97	0.161522	0.892057	5.52281	0.437439	1.20918	2.76423	0.419165	1.57994	3.76925	0.450001	1.97752	4.39449	1.46813	16.4508	4	4
1	14170389	14170898	Eya1	protein_coding	ENSMUSG00000025932	1e-32	-	14170389	14170898	0	1	509,	0	-32	-31	5.02	-3.39	-4.03	1.28	0.809198	2.47713	3.06121	0.438298	2.13464	4.8703	0.35999	3.77494	10.4862	0.520252	2.48139	4.76959	2.12774	23.1874	4	4
7	79710400	79710993	9330171B17Rik	antisense	ENSMUSG00000039133	1.3e-17	+	79710400	79710993	0	1	593,	0	-16.9	-16	5.36	-1.52	-1.9	-0.848	0.47231	2.8496	6.03332	0.438914	3.09504	7.0516	0.82399	2.82212	3.42494	1.28013	2.98821	2.3343	3.01534	18.8442	4	4
6	92410776	92411496	Prickle2	protein_coding	ENSMUSG00000030020	1.3e-21	-	92410776	92411496	0	1	720,	0	-20.9	-20	3.47	-1.34	-1.69	0.682	0.343235	1.02905	2.9981	0.438957	1.24397	2.83391	0.636232	1.97999	3.11205	0.539424	2.35639	4.36835	1.95785	13.3124	4	4
9	50739720	50740016	2310030G06Rik	protein_coding	ENSMUSG00000032062	2.5e-12	-	50739720	50740016	0	1	296,	0	-11.6	-10.7	4.49	-1.35	-1.7	1.15	0.278299	1.01002	3.62928	0.439655	0.595252	1.35391	0.412691	3.05723	7.40803	0.536773	2.26086	4.21195	1.66742	16.6032	4	3
3	94614044	94614787	Tuft1	protein_coding	ENSMUSG00000005968	1.4e-06	-	94614044	94614787	0	2	147,64,	0,679	-5.85	-5.11	2.43	-1.41	-1.77	0.976	0.780819	1.3553	1.73574	0.440548	2.7139	6.16028	1.80919	1.82128	1.00668	0.418338	3.93105	9.39681	3.4489	18.2995	4	3
11	77137147	77138193	Efcab5	protein_coding	ENSMUSG00000050944	2e-18	-	77137147	77138193	0	1	1046,	0	-17.7	-16.8	3.58	-9.33	-10.4	1.55	0.913543	1.2924	1.41471	0.444339	1.4739	3.31707	0.569324	2.02657	3.5596	0.33755	2.56815	7.60821	2.26476	15.8996	4	3
2	127576601	127577856	Zfp661	protein_coding	ENSMUSG00000034800	1.3e-23	-	127576601	127577856	0	1	1255,	0	-22.9	-22	5.24	-5.71	-6.59	1.18	0.590747	1.31539	2.22666	0.44441	1.50924	3.39605	0.36501	2.33112	6.38646	0.492339	2.72628	5.5374	1.89251	17.5466	4	4
1	171503714	171504425	Alyref2	protein_coding	ENSMUSG00000060244	1.3e-14	+	171503714	171504425	0	1	711,	0	-13.9	-13	10.8	-2.52	-3.05	1.18	0.162204	1.20662	7.43889	0.444514	1.23906	2.78746	0.17181	2.03992	11.8731	0.446934	1.29917	2.90684	1.22546	25.0063	4	4
7	127607956	127608913	Zfp629	protein_coding	ENSMUSG00000045639	2.5e-47	-	127607956	127608913	0	1	957,	0	-46.6	-45.5	6.98	-1.61	-2.01	0.589	0.378742	2.03739	5.37936	0.446809	1.47289	3.29647	0.765872	3.61401	4.71881	0.719437	2.90548	4.03855	2.31086	17.4332	4	4
16	20107170	20107501	Klhl24	protein_coding	ENSMUSG00000062901	1e-18	+	20107170	20107501	0	1	331,	0	-18	-17.1	5.02	-1.34	-1.69	1.09	0.248871	0.981763	3.94486	0.449333	1.77437	3.94889	0.738106	2.17218	2.94292	0.21334	2.56285	12.013	1.64965	22.8496	4	4
7	29830375	29830705	Zfp790	protein_coding	ENSMUSG00000011427	7.9e-19	+	29830375	29830705	0	1	330,	0	-18.1	-17.2	4.42	-3.83	-4.52	1.65	0.449326	1.06352	2.36692	0.450694	1.29031	2.86295	0.370171	3.38084	9.13319	0.695456	1.82799	2.62848	1.96565	16.9915	4	4
17	21026493	21026823	Zfp160	protein_coding	ENSMUSG00000067942	6.3e-22	+	21026493	21026823	0	1	330,	0	-21.2	-20.3	3.52	-1.44	-1.81	0.754	1.14828	2.91483	2.53843	0.450694	2.49164	5.52845	0.416443	2.85494	6.85553	1.71189	3.77023	2.20238	3.72731	17.1248	4	4
8	84910716	84911166	Dnase2a	protein_coding	ENSMUSG00000003812	8.1e-10	+	84910716	84911166	0	1	450,	0	-9.09	-8.3	2.72	-1.56	-1.94	0.97	0.659011	1.27097	1.9286	0.45445	0.848345	1.86675	0.271459	1.32229	4.87103	0.510001	1.82228	3.57309	1.89492	12.2395	4	4
11	84040804	84041254	Synrg	protein_coding	ENSMUSG00000034940	1.6e-85	+	84040804	84041254	0	1	450,	0	-84.8	-83.6	9.8	-2.24	-2.73	1.11	0.475952	2.022	4.24832	0.45445	3.23024	7.10801	0.373256	4.46271	11.9562	0.392308	3.58172	9.12985	1.69597	32.4423	4	4
17	32377844	32378415	Gm26858	lincRNA	ENSMUSG00000097861	2e-11	+	32377844	32378415	0	1	571,	0	-10.7	-9.86	6.14	-3.96	-4.67	1.83	0.288534	0.842288	2.9192	0.455825	0.282858	0.620541	0.508094	2.34468	4.61466	0.24734	2.06339	8.34234	1.49979	16.4967	3	3
1	180568923	180579182	Parp1	protein_coding	ENSMUSG00000026496	6.3e-17	+	180568923	180579182	0	5	230,148,166,116,29,	0,302,4728,8659,10230	-16.2	-15.3	1.32	-3.2	-3.82	-0.202	40.1719	52.5224	1.30744	38.0187	56.6005	1.48875	29.01	34.6344	1.19388	23.1883	35.4998	1.53093	130.389	5.52101	4	1
1	180583890	180585946	Parp1	protein_coding	ENSMUSG00000026496	1.6e-15	+	180583890	180585946	0	2	16,104,	0,1952	-14.8	-13.9	1.3	-3.56	-4.22	-0.454	42.012	76.7997	1.82805	42.9145	62.8917	1.46551	37.0287	45.5569	1.23031	34.1308	47.0493	1.3785	156.086	5.90237	4	1
17	32377827	32378397	Wiz	protein_coding	ENSMUSG00000024050	3.2e-11	-	32377827	32378397	0	1	570,	0	-10.5	-9.69	6.35	-3.88	-4.57	1.75	0.28904	0.592916	2.05133	0.456625	0.257595	0.564128	0.508986	2.45754	4.8283	0.216802	1.91819	8.84764	1.47145	16.2914	3	3
17	33018296	33018865	Zfp763	protein_coding	ENSMUSG00000067430	7.9e-49	-	33018296	33018865	0	1	569,	0	-48.1	-47	6.29	-2.27	-2.77	0.902	0.463277	2.64997	5.72005	0.457427	1.70311	3.72324	0.670895	4.53156	6.7545	0.775654	3.47868	4.48484	2.36725	20.6826	4	4
1	172148083	172148324	Dcaf8	protein_coding	ENSMUSG00000026554	6.3e-28	+	172148083	172148324	0	1	241,	0	-27.2	-26.3	2.88	-1.36	-1.71	-0.467	1.16216	1.67201	1.43872	0.46285	1.34035	2.89586	2.15421	3.44631	1.5998	0.512768	2.2684	4.42382	4.29199	10.3582	4	3
13	67540675	67540916	Zfp748	protein_coding	ENSMUSG00000095432	2.6e-07	-	67540675	67540916	0	1	241,	0	-6.58	-5.83	2.2	-1.95	-2.41	1.19	0.615259	0.91691	1.49028	0.46285	0.304624	0.658149	0.443515	1.49169	3.36333	0.586021	1.25153	2.13564	2.10764	7.6474	3	2
2	68117742	68119062	B3galt1	protein_coding	ENSMUSG00000034780	1.6e-62	+	68117742	68119062	0	1	1320,	0	-61.8	-60.6	8.69	-2.75	-3.31	0.757	0.399401	2.48154	6.21316	0.464779	1.95772	4.21215	0.624664	3.84101	6.14893	0.38785	2.89908	7.47473	1.87669	24.049	4	4
1	181211192	181211552	Wdr26	protein_coding	ENSMUSG00000038733	2e-18	-	181211192	181211552	0	1	360,	0	-17.7	-16.8	1.65	-3.32	-3.95	0.375	10.8462	13.3957	1.23506	10.2251	13.6225	1.33225	12.7671	15.8743	1.24338	7.20867	18.4061	2.55332	41.0471	6.36402	4	1
5	144768091	144768331	Trrap	protein_coding	ENSMUSG00000045482	1e-12	+	144768091	144768331	0	1	240,	0	-12	-11.2	1.74	-1.72	-2.14	-0.321	0.617823	0.487445	0.788973	0.464779	0.917681	1.97445	0.763479	0.361563	0.473573	0.588463	1.37456	2.33585	2.43454	5.57285	2	2
9	35504153	35504273	Cdon	protein_coding	ENSMUSG00000038119	0.00062	+	35504153	35504273	0	1	120,	0	-3.21	-2.54	2.09	-1.79	-2.22	2.3	0.411882	0.649927	1.57795	0.464779	0.734145	1.57956	0.381739	2.47929	6.49471	0	1.49238	0	1.2584	9.65221	3	3
10	79853806	79853926	E130317F20Rik	processed_transcript	ENSMUSG00000091994	8.5e-05	-	79853806	79853926	0	1	120,	0	-4.07	-3.37	1.74	-1.97	-2.43	1.53	0.68647	1.08321	1.57795	0.464779	0.856502	1.84282	0.254493	2.06607	8.11839	0.735578	2.67058	3.63058	2.14132	15.1697	4	4
10	80340748	80341347	Adamtsl5	protein_coding	ENSMUSG00000043822	6.5e-09	-	80340748	80341347	0	1	599,	0	-8.19	-7.41	3.46	-1.39	-1.75	0.737	0.660111	1.93134	2.92577	0.465554	1.34818	2.89586	0.509835	1.32449	2.59788	0.26525	1.80958	6.82218	1.90075	15.2417	4	4
2	130591255	130591973	Ubox5	protein_coding	ENSMUSG00000027300	7.9e-19	-	130591255	130591973	0	1	718,	0	-18.1	-17.2	4.67	-1.36	-1.71	0.609	0.550706	1.24916	2.2683	0.466073	1.24743	2.67647	0.680538	2.48619	3.65327	0.565514	2.31045	4.08557	2.26283	12.6836	4	4
1	182467977	182468218	Capn2	protein_coding	ENSMUSG00000026509	1e-24	-	182467977	182468218	0	1	241,	0	-24	-23	1.34	-1.99	-2.45	0.222	16.9538	23.3003	1.37434	17.7426	24.9183	1.40443	15.4596	30.2967	1.95973	13.039	19.4378	1.49075	63.195	6.22925	4	1
9	66778901	66779260	Aph1b	protein_coding	ENSMUSG00000032375	1.3e-21	-	66778901	66779260	0	1	359,	0	-20.9	-20	5.84	-1.9	-2.34	1.31	0.367137	1.05002	2.86003	0.466073	1.75868	3.77339	0.425336	2.3826	5.60169	0.0983503	2.02164	20.5555	1.3569	32.7906	4	4
12	112680748	112681465	Zbtb42	protein_coding	ENSMUSG00000037638	2e-41	+	112680748	112681465	0	1	717,	0	-40.7	-39.6	6.07	-1.34	-1.69	0.718	0.344671	1.35968	3.94486	0.466723	1.57682	3.3785	0.596301	2.47237	4.14618	0.443194	2.65546	5.99165	1.85089	17.4612	4	4
7	127418996	127420078	Zfp688	protein_coding	ENSMUSG00000045251	1e-10	-	127418996	127420078	0	2	645,69,	0,1013	-10	-9.21	9.52	-1.32	-1.66	0.613	0.461492	1.49283	3.23479	0.468684	1.00765	2.14995	0.363561	1.51049	4.1547	0.618133	1.96696	3.1821	1.91187	12.7215	4	4
7	29875255	29875884	Zfp420	protein_coding	ENSMUSG00000058402	1.6e-12	+	29875255	29875884	0	1	629,	0	-11.8	-11	4.52	-4.31	-5.05	1.75	0.392892	0.929944	2.36692	0.472907	0.910386	1.92509	0.169932	1.53724	9.0462	0.336799	1.94805	5.78402	1.37253	19.1222	4	4
11	80478519	80479029	Cdk5r1	protein_coding	ENSMUSG00000048895	7.6e-08	+	80478519	80479029	0	1	510,	0	-7.12	-6.36	3.05	-2.1	-2.58	1.25	0.549176	1.04498	1.90282	0.473892	1.26676	2.6731	0.269463	1.70147	6.3143	0.242308	0.979521	4.04246	1.53484	14.9327	4	4
5	53653371	53653762	Rbpj	protein_coding	ENSMUSG00000039191	1.6e-17	+	53653371	53653762	0	1	391,	0	-16.8	-15.9	3.54	-2.93	-3.52	0.649	0.632044	0.76462	1.20976	0.475477	1.53964	3.23809	0.312421	0.760906	2.43552	0.361205	0.795509	2.20238	1.78115	9.08575	4	3
12	112679585	112680600	Zbtb42	protein_coding	ENSMUSG00000037638	1.6e-18	+	112679585	112680600	0	1	1015,	0	-17.8	-16.9	4.75	-2.05	-2.51	0.72	0.422027	1.42152	3.36831	0.476226	1.69251	3.55401	0.571669	2.94339	5.14877	0.452218	1.99655	4.41502	1.92214	16.4861	4	4
5	120132822	120133212	Gm10390	antisense	ENSMUSG00000097368	1.3e-63	-	120132822	120133212	0	1	390,	0	-62.9	-61.7	1.8	-18.1	-19.6	-0.877	0.675909	0.299966	0.443797	0.476696	0.790617	1.65854	0.587291	0.6675	1.13657	0.407397	0.65254	1.60173	2.14729	4.84064	3	2
10	80314372	80314762	Apc2	protein_coding	ENSMUSG00000020135	2.4e-07	+	80314372	80314762	0	1	390,	0	-6.62	-5.87	4.06	-2.64	-3.18	1.94	0.211221	0.699922	3.31369	0.476696	0.602375	1.26365	0.117458	0.858214	7.30655	0.0905327	1.23258	13.6147	0.895908	25.4986	4	3
12	46699990	46700768	Nova1	protein_coding	ENSMUSG00000021047	1.6e-19	-	46699990	46700768	0	1	778,	0	-18.8	-17.9	5.02	-1.46	-1.83	0.74	0.317647	1.03587	3.26109	0.477921	1.39657	2.92218	0.372907	1.72084	4.61466	0.272296	2.01111	7.38575	1.44077	18.1837	4	4
2	68117771	68119053	B3galt1	protein_coding	ENSMUSG00000034780	6.3e-63	+	68117771	68119053	0	1	1282,	0	-62.2	-61	8.63	-2.78	-3.35	0.754	0.372686	2.5551	6.8559	0.478555	2.00429	4.18822	0.64318	3.93553	6.11886	0.399347	2.98501	7.47473	1.89377	24.6377	4	4
5	115482528	115484122	Sirt4	protein_coding	ENSMUSG00000029524	4e-24	-	115482528	115484122	0	2	590,70,	0,1524	-23.4	-22.5	3.59	-2.18	-2.67	0.813	0.649026	1.81192	2.79175	0.478863	1.62402	3.3914	0.902293	2.96763	3.28899	0.668708	3.05617	4.57027	2.69889	14.0424	4	4
8	25944631	25945019	Hgsnat	protein_coding	ENSMUSG00000037260	6.3e-27	-	25944631	25945019	0	1	388,	0	-26.2	-25.3	3.74	-1.66	-2.07	0.853	0.679393	2.14409	3.15589	0.479153	1.55154	3.23809	0.629673	4.05759	6.44397	1.31949	3.52244	2.66955	3.10771	15.5075	4	4
1	189679012	189680391	Cenpf	protein_coding	ENSMUSG00000026605	6.3e-11	-	189679012	189680391	0	2	129,171,	0,1208	-10.2	-9.37	1.34	-5.79	-6.68	0.575	17.8482	18.7179	1.04873	16.1743	23.2479	1.43734	12.0121	12.9749	1.08016	12.3577	26.0146	2.10513	58.3923	5.67135	4	1
5	142477304	142477843	Ap5z1	protein_coding	ENSMUSG00000039623	1.6e-10	+	142477304	142477843	0	1	539,	0	-9.79	-8.98	4.44	-2.94	-3.53	1.48	0.611327	1.01287	1.65684	0.482887	1.25309	2.59499	0.254965	0.919958	3.60817	0.262024	1.27656	4.87192	1.6112	12.7319	4	4
11	95830646	95831337	Zfp652	protein_coding	ENSMUSG00000075595	2.5e-13	+	95830646	95831337	0	1	691,	0	-12.6	-11.8	4.19	-2.42	-2.94	1.1	0.333797	0.808882	2.42327	0.484284	0.84995	1.75506	0.375662	1.88368	5.0143	0.332128	1.88239	5.66766	1.52587	14.8603	4	4
11	95830641	95831329	Abi3	protein_coding	ENSMUSG00000018381	2e-13	-	95830641	95831329	0	1	688,	0	-12.7	-11.8	3.95	-2.37	-2.89	1.09	0.478932	1.02023	2.13023	0.486396	0.981705	2.01832	0.466077	1.94595	4.17517	0.615833	1.9865	3.2257	2.04724	11.5494	4	4
1	194812103	194812523	Plxna2	protein_coding	ENSMUSG00000026640	3.6e-05	+	194812103	194812523	0	1	420,	0	-4.44	-3.73	3.49	-1.69	-2.1	0.986	0.62763	1.17606	1.87381	0.486911	0.804063	1.65136	0.399917	1.09207	2.73073	0.378297	1.27919	3.38143	1.89276	9.63732	4	4
4	43025256	43025676	Pigo	protein_coding	ENSMUSG00000028454	1e-26	-	43025256	43025676	0	1	420,	0	-26	-25	4.56	-2.29	-2.79	1.17	0.549176	1.73314	3.15589	0.486911	1.81788	3.7335	0.47263	3.15814	6.68206	0.504397	3.29895	6.54039	2.01311	20.1118	4	4
11	95830648	95831335	Phospho1	protein_coding	ENSMUSG00000050860	2.5e-13	+	95830648	95831335	0	1	687,	0	-12.6	-11.8	4.19	-2.44	-2.96	1.11	0.335741	0.813592	2.42327	0.487104	0.854899	1.75506	0.37785	1.89465	5.0143	0.334062	1.89335	5.66766	1.53476	14.8603	4	4
8	84966110	84966261	Rnaseh2a	protein_coding	ENSMUSG00000052926	2.2e-07	-	84966110	84966261	0	1	151,	0	-6.65	-5.89	2.12	-1.9	-2.34	1.09	0.654647	1.11908	1.70944	0.492481	0.972377	1.97445	0.303369	1.97029	6.49471	0.584566	2.55926	4.37806	2.03506	14.5567	4	4
12	44282903	44283054	Pnpla8	protein_coding	ENSMUSG00000036257	1.6e-05	+	44282903	44283054	0	1	151,	0	-4.79	-4.08	2.16	-2.72	-3.28	1.95	0.872862	0.860831	0.986216	0.492481	1.94475	3.94889	0.808984	1.64191	2.0296	0.467653	2.6841	5.73953	2.64198	12.7042	3	3
11	115430558	115431274	Kctd2	protein_coding	ENSMUSG00000016940	2e-24	+	115430558	115431274	0	1	716,	0	-23.7	-22.7	5.38	-3.53	-4.19	1.04	0.598264	1.41604	2.36692	0.49334	1.43548	2.90971	0.746418	2.51045	3.36333	0.739688	2.88296	3.89754	2.57771	12.5375	4	4
11	98002916	98003217	Cacnb1	protein_coding	ENSMUSG00000020882	9.8e-10	-	98002916	98003217	0	1	301,	0	-9.01	-8.22	3.34	-1.69	-2.1	1.46	0.218941	0.47503	2.16968	0.494117	0.829266	1.67828	0.558024	1.11197	1.99269	0.234603	1.81622	7.74169	1.50568	13.5823	4	4
X	7159654	7160312	Clcn5	protein_coding	ENSMUSG00000004317	3.2e-64	-	7159654	7160312	0	2	165,136,	0,522	-63.5	-62.4	4.27	-2.73	-3.29	0.86	1.14944	1.72738	1.50281	0.494117	1.85365	3.75145	0.456565	2.5946	5.68287	0.821111	1.78491	2.17377	2.92123	13.1109	4	4
5	138755531	138755982	Fam20c	protein_coding	ENSMUSG00000025854	6.3e-11	+	138755531	138755982	0	1	451,	0	-10.2	-9.39	2.79	-4.61	-5.38	1.77	0.949794	1.41226	1.48691	0.494664	1.62782	3.29075	0.474	2.22641	4.69707	0.195719	1.90183	9.71715	2.11418	19.1919	4	3
2	32456082	32456683	Naif1	protein_coding	ENSMUSG00000039164	5e-23	+	32456082	32456683	0	1	601,	0	-22.3	-21.3	3.85	-2.81	-3.38	1.04	0.712741	1.25444	1.76002	0.494939	1.73458	3.50464	0.609767	1.98013	3.24735	0.293742	2.65045	9.02307	2.11119	17.5351	4	4
2	25447202	25447352	Abca2	protein_coding	ENSMUSG00000026944	0.0021	+	25447202	25447352	0	1	150,	0	-2.68	-2.03	1.61	-1.3	-1.65	1.17	0.768846	0.173314	0.225421	0.495764	0.783088	1.57956	1.01797	2.97514	2.92262	0.47077	0.942558	2.00216	2.75335	6.72976	3	3
3	89212925	89213075	Gm43737	TEC	ENSMUSG00000105692	3.4e-07	+	89212925	89213075	0	1	150,	0	-6.47	-5.72	1.34	-3.7	-4.38	-0.77	1.09835	1.73314	1.57795	0.495764	1.07675	2.17189	0.814377	0.413214	0.507399	1.05923	0.377023	0.35594	3.46773	4.61318	2	2
5	120133719	120134019	Gm10390	antisense	ENSMUSG00000097368	1.3e-50	-	120133719	120134019	0	1	300,	0	-49.9	-48.8	1.76	-3.24	-3.86	-0.394	0.604093	0.433285	0.717248	0.495764	1.0278	2.07317	0.203594	0.454536	2.23256	0.588463	0.408442	0.694082	1.89191	5.71706	2	2
11	54990952	54991102	Anxa6	protein_coding	ENSMUSG00000018340	1.1e-05	-	54990952	54991102	0	1	150,	0	-4.94	-4.22	1.23	-2.69	-3.25	-0.347	0.549176	0.259971	0.473384	0.495764	0.783088	1.57956	0.101797	0.165286	1.62368	0.235385	0.188512	0.800864	1.38212	4.47748	2	2
16	11401015	11403725	Snx29	protein_coding	ENSMUSG00000071669	1.3e-14	+	11401015	11403725	0	2	34,266,	0,2444	-13.9	-13	3.75	-2.62	-3.17	1.5	1.59261	1.42984	0.897797	0.495764	1.90878	3.85017	1.32336	2.47929	1.87347	0.765002	4.11584	5.38017	4.17674	12.0016	3	3
15	76232974	76233602	Parp10	protein_coding	ENSMUSG00000063268	5e-12	-	76232974	76233602	0	1	628,	0	-11.3	-10.5	4.61	-2.33	-2.84	0.956	0.498456	1.34539	2.69912	0.503263	1.61325	3.20557	0.510607	2.23057	4.36847	0.365447	1.66599	4.55877	1.87777	14.8319	4	4
2	120025189	120025520	Mapkbp1	protein_coding	ENSMUSG00000033902	2e-09	+	120025189	120025520	0	1	331,	0	-8.7	-7.91	3.34	-2.42	-2.94	1.49	0.447968	0.903222	2.01626	0.505499	1.10898	2.19383	0.369053	1.2359	3.34883	0.373345	2.36351	6.33064	1.69587	13.8896	4	4
8	71914284	71914615	Zfp882	protein_coding	ENSMUSG00000089857	1.3e-12	+	71914284	71914615	0	1	331,	0	-11.9	-11	2.57	-1.93	-2.37	1.03	0.647065	2.0028	3.0952	0.505499	1.64129	3.24687	0.415185	2.20964	5.32205	1.17337	3.24627	2.76662	2.74112	14.4307	4	4
11	58878810	58880530	2810021J22Rik	protein_coding	ENSMUSG00000020491	5e-15	+	58878810	58880530	0	2	58,602,	0,1118	-14.3	-13.5	3.88	-3.35	-3.99	1.23	0.474288	1.28016	2.69912	0.507031	1.29031	2.54484	0.832886	3.02398	3.63072	0.267483	2.37068	8.8629	2.08169	17.7376	4	4
8	70819743	70821005	Il12rb1	protein_coding	ENSMUSG00000000791	1.3e-29	+	70819743	70821005	0	2	20,491,	0,771	-28.9	-27.9	8.69	-1.85	-2.28	1.07	0.644825	1.55169	2.40637	0.509346	1.66655	3.27194	0.50799	3.03239	5.9694	0.138191	2.45323	17.7525	1.80035	29.4002	4	4
2	112265944	112266635	Slc12a6	protein_coding	ENSMUSG00000027130	7.9e-88	+	112265944	112266635	0	1	691,	0	-87.1	-85.9	6.99	-3.3	-3.93	0.901	0.739122	2.74644	3.71581	0.511189	2.74109	5.36218	0.79552	5.70487	7.17124	0.970836	5.19703	5.35315	3.01667	21.6024	4	4
5	143172721	143173557	Rbak	protein_coding	ENSMUSG00000061898	2.5e-24	-	143172721	143173557	0	1	836,	0	-23.6	-22.7	3.25	-3.04	-3.64	0.921	0.591218	1.11949	1.89353	0.511479	1.528	2.98742	0.785397	2.44666	3.11519	0.675747	2.39022	3.53715	2.56384	11.5333	4	4
5	64803432	64803939	Gm20033	processed_transcript	ENSMUSG00000097640	6.3e-24	-	64803432	64803939	0	1	507,	0	-23.2	-22.2	2.34	-2.08	-2.56	0.487	0.584921	0.717868	1.22729	0.513365	1.01361	1.97445	0.692702	1.44258	2.08254	0.696406	1.56163	2.24242	2.48739	7.5267	4	3
1	66701189	66701370	Rpe	protein_coding	ENSMUSG00000026005	5.8e-05	+	66701189	66701370	0	1	181,	0	-4.24	-3.53	2.03	-2.72	-3.28	-1.99	0.182047	1.79538	9.86216	0.513567	1.37906	2.68525	0.674898	1.23279	1.82664	0.975353	1.09358	1.12121	2.34587	15.4953	4	3
X	103507408	103507589	Gm9670	processed_pseudogene	ENSMUSG00000082383	8.5e-06	+	103507408	103507589	0	1	181,	0	-5.07	-4.35	2.25	-1.43	-1.79	1.41	0.364094	0.718152	1.97243	0.513567	1.13569	2.21138	0.506174	1.84919	3.65327	0.682747	1.97885	2.89837	2.06658	10.7355	4	4
X	98319145	98319326	Ar	protein_coding	ENSMUSG00000046532	1.4e-05	+	98319145	98319326	0	1	181,	0	-4.84	-4.12	2.54	-1.33	-1.68	1.22	0.455118	0.861782	1.89353	0.513567	1.13569	2.21138	0.0843623	1.16431	13.8013	0.292606	1.14565	3.91534	1.34565	21.8215	4	4
12	98669485	98669665	Spata7	protein_coding	ENSMUSG00000021007	1.5e-08	+	98669485	98669665	0	1	180,	0	-7.83	-7.05	3.91	-1.57	-1.96	2.06	0.457647	0.86657	1.89353	0.516421	0.734145	1.4216	0.084831	1.30851	15.4249	0.0980771	1.51857	15.4834	1.15698	34.2234	4	3
X	159551766	159551946	A830080D01Rik	protein_coding	ENSMUSG00000044150	0.0003	+	159551766	159551946	0	1	180,	0	-3.52	-2.84	1.6	-4.07	-4.79	1.9	0.732234	0.361071	0.493108	0.516421	0.815716	1.57956	1.3573	2.34155	1.72516	0.0980771	1.83275	18.6868	2.70403	22.4847	3	3
1	119527466	119527824	Tmem185b	protein_coding	ENSMUSG00000098923	4e-11	+	119527466	119527824	0	1	358,	0	-10.4	-9.61	4.61	-2.09	-2.56	1.44	0.276122	1.08926	3.94486	0.519306	1.64055	3.15912	0.127957	2.32	18.1311	0.19725	1.47439	7.47473	1.12063	32.7098	4	4
10	80333768	80334264	Reep6	protein_coding	ENSMUSG00000035504	4e-30	+	80333768	80334264	0	2	59,299,	0,197	-29.4	-28.4	3.53	-1.63	-2.02	-0.731	1.33459	4.9743	3.72722	0.519306	2.13271	4.10685	1.27957	2.32	1.81311	1.33144	2.5012	1.87857	4.46491	11.5257	4	4
16	17257366	17259370	Gm26635	lincRNA	ENSMUSG00000097764	1.6e-63	-	17257366	17259370	0	1	2004,	0	-62.8	-61.6	7.87	-10	-11.2	1.18	0.55082	1.76427	3.20299	0.519513	1.75843	3.38477	0.51051	3.90327	7.64582	0.414038	3.17008	7.65649	1.99488	21.8901	4	4
17	3519468	3519646	Tfb1m	protein_coding	ENSMUSG00000036983	1.3e-07	-	3519468	3519646	0	1	178,	0	-6.88	-6.12	2.42	-3	-3.59	1.88	0.462789	0.584204	1.26236	0.522223	0.659905	1.26365	0.0857841	3.4125	39.7801	0.694254	2.38287	3.43228	1.76505	45.7384	4	2
1	93621257	93621647	Farp2	protein_coding	ENSMUSG00000034066	4e-44	+	93621257	93621647	0	1	390,	0	-43.4	-42.3	5.95	-9.22	-10.3	2.13	0.633664	1.06655	1.68314	0.524366	1.54359	2.94372	0.743902	4.2275	5.68287	0.633729	3.93941	6.21623	2.53566	16.526	4	4
5	107505051	107507787	A830010M20Rik	protein_coding	ENSMUSG00000044060	3.2e-16	+	107505051	107507787	0	2	79,912,	0,1824	-15.5	-14.6	4.28	-2.13	-2.61	0.989	0.199499	1.33789	6.70627	0.525279	1.02232	1.94624	0.493064	1.62617	3.29809	0.231585	1.88321	8.13185	1.44943	20.0825	4	4
7	67225911	67226721	Lysmd4	protein_coding	ENSMUSG00000043831	2e-16	+	67225911	67226721	0	1	810,	0	-15.7	-14.9	6.03	-1.62	-2.02	0.857	0.305098	0.882617	2.8929	0.527897	1.05137	1.99162	0.358175	1.95894	5.46923	0.392308	1.62911	4.15263	1.58348	14.5064	4	4
17	65983622	65983833	Ankrd12	protein_coding	ENSMUSG00000034647	9.8e-08	-	65983622	65983833	0	1	211,	0	-7.01	-6.25	2.64	-1.55	-1.94	1.42	0.312327	0.862463	2.76141	0.528658	1.32216	2.50097	0.217103	1.76253	8.11839	0.585674	2.18888	3.73737	1.64376	17.1181	4	4
14	8055865	8056495	Abhd6	protein_coding	ENSMUSG00000025277	4e-11	+	8055865	8056495	0	1	630,	0	-10.4	-9.57	3.49	-1.42	-1.78	0.733	0.549176	1.44428	2.62991	0.531175	1.32845	2.50097	0.363561	1.8693	5.14164	0.252198	1.42132	5.63571	1.69611	15.9082	4	4
15	103034067	103034695	Hoxc4	protein_coding	ENSMUSG00000075394	7.9e-25	+	103034067	103034695	0	1	628,	0	-24.1	-23.1	3.82	-3.81	-4.5	1.26	0.550925	1.84215	3.34374	0.532867	1.12226	2.10608	0.461977	2.46744	5.34104	0.281113	2.50648	8.91629	1.82688	19.7072	4	4
12	112775691	112776141	Ahnak2	protein_coding	ENSMUSG00000072812	4e-35	-	112775691	112776141	0	1	450,	0	-34.4	-33.4	15.9	-1.31	-1.65	0.831	0.475952	1.90645	4.00555	0.537077	1.89246	3.52363	0.101797	1.23964	12.1776	0.196154	1.38242	7.04761	1.31098	26.7544	4	4
18	75431313	75431763	Ctif	protein_coding	ENSMUSG00000052928	3.2e-12	-	75431313	75431763	0	1	450,	0	-11.5	-10.6	2.75	-1.47	-1.85	-0.705	0.915293	2.68637	2.93498	0.537077	2.18612	4.0704	1.32336	2.39664	1.81102	0.745386	2.61822	3.51256	3.52112	12.329	4	4
10	79065842	79066083	2610008E11Rik	protein_coding	ENSMUSG00000060301	7.9e-07	-	79065842	79066083	0	1	241,	0	-6.1	-5.36	2.86	-2.3	-2.8	2.11	0.205086	1.61808	7.88973	0.539992	0.974798	1.80521	0.0633592	0.925874	14.6131	0.219758	1.99462	9.07646	1.0282	33.3845	4	4
9	105687116	105687597	Pik3r4	protein_coding	ENSMUSG00000032571	1.6e-50	+	105687116	105687597	0	1	481,	0	-49.8	-48.7	5.26	-1.61	-2.01	0.646	0.582286	1.59442	2.7382	0.541114	3.14415	5.81052	0.476182	3.81429	8.01014	0.807454	3.87997	4.80519	2.40704	21.364	4	4
11	101274038	101275527	Wnk4	protein_coding	ENSMUSG00000035112	9.3e-07	+	101274038	101275527	0	3	91,43,553,	0,788,936	-6.03	-5.28	3.99	-1.82	-2.25	1.03	0.767407	0.700067	0.91225	0.541227	0.876272	1.61905	0.400076	1.69616	4.2396	0.179879	1.05643	5.87301	1.88859	12.6439	3	3
3	9438377	9439983	Zfp704	protein_coding	ENSMUSG00000040209	1.6e-26	-	9438377	9439983	0	2	521,199,	0,1407	-25.8	-24.9	4.18	-4.23	-4.96	1.19	0.617823	1.89562	3.06823	0.542242	1.22357	2.25651	0.508986	2.56537	5.04017	0.637501	2.81458	4.41502	2.30655	14.7799	4	4
12	79233633	79234113	Zfyve26	protein_coding	ENSMUSG00000066440	1e-18	-	79233633	79234113	0	1	480,	0	-18	-17.1	3.08	-2.48	-3	1.01	0.720793	1.24569	1.72823	0.542242	1.74359	3.21553	1.24065	3.51232	2.83103	0.441347	3.31859	7.51923	2.94503	15.294	4	4
9	55437986	55438226	Tmem266	protein_coding	ENSMUSG00000032313	2.3e-08	+	55437986	55438226	0	1	240,	0	-7.63	-6.86	2	-1.57	-1.96	-0.901	0.892411	2.81635	3.15589	0.542242	2.44715	4.51302	1.52696	1.70451	1.11628	1.10337	2.67058	2.42039	4.06498	11.2056	4	3
13	67343292	67343532	Zfp953	protein_coding	ENSMUSG00000098905	2.2e-08	-	67343292	67343532	0	1	240,	0	-7.65	-6.88	3.27	-1.34	-1.69	1.41	0.343235	1.7873	5.20722	0.542242	0.550608	1.01543	0.0636232	2.47929	38.9683	0.441347	1.49238	3.38143	1.39045	48.5723	4	3
16	15887285	15888484	Cebpd	protein_coding	ENSMUSG00000071637	6.3e-45	+	15887285	15888484	0	1	1199,	0	-44.2	-43.2	6.52	-2.67	-3.23	0.756	0.453448	1.57197	3.4667	0.542694	1.46951	2.70781	1.23532	4.13559	3.34779	0.721468	3.31743	4.59816	2.95293	14.1205	4	4
3	127679413	127681124	Alpk1	protein_coding	ENSMUSG00000028028	1e-37	-	127679413	127681124	0	1	1711,	0	-37	-36	6.9	-4.67	-5.44	0.823	0.654774	1.85368	2.83102	0.543283	1.67339	3.08014	0.606856	2.62274	4.32185	0.495258	2.47897	5.0054	2.30017	15.2384	4	4
1	135371086	135371564	Shisa4	protein_coding	ENSMUSG00000041889	1.3e-40	-	135371086	135371564	0	1	478,	0	-39.9	-38.8	7.41	-1.39	-1.75	0.679	0.723809	3.04568	4.20786	0.54451	1.93519	3.55401	0.511115	3.21581	6.29175	0.664791	3.2536	4.89417	2.44423	18.9478	4	4
1	189001909	189007841	Kctd3	protein_coding	ENSMUSG00000026608	7.9e-23	-	189001909	189007841	0	2	49,312,	0,5620	-22.1	-21.1	1.76	-6.68	-7.63	-0.815	9.17321	14.8709	1.62112	8.13684	12.1612	1.49458	12.351	13.77	1.11489	10.3185	13.7076	1.32845	39.9795	5.55904	4	1
2	32287357	32287596	Swi5	protein_coding	ENSMUSG00000044627	3.2e-15	-	32287357	32287596	0	1	239,	0	-14.5	-13.6	3.66	-2.18	-2.66	1.28	0.689342	1.35968	1.97243	0.54451	1.65874	3.04629	0.191668	2.5934	13.5306	0.590925	2.28738	3.87084	2.01645	22.4202	4	4
6	47906030	47906779	Zfp282	protein_coding	ENSMUSG00000025821	3.2e-29	+	47906030	47906779	0	1	749,	0	-28.5	-27.5	4.81	-1.36	-1.71	-0.493	0.593902	2.46434	4.14941	0.546068	2.76407	5.06177	1.24358	3.04532	2.44882	0.919228	2.94471	3.20346	3.30278	14.8635	4	4
7	138835912	138836420	Mapk1ip1	protein_coding	ENSMUSG00000041775	4e-13	-	138835912	138836420	0	1	508,	0	-12.4	-11.5	3.06	-2.83	-3.41	1.31	0.486475	0.793218	1.63054	0.548951	1.41626	2.57994	0.33064	1.58616	4.79723	0.451773	2.30073	5.09268	1.81784	14.1004	4	4
2	121289749	121290866	Map1a	protein_coding	ENSMUSG00000027254	3.2e-12	+	121289749	121290866	0	2	123,147,	0,970	-11.5	-10.7	2.73	-1.67	-2.08	-0.995	0.732234	5.6327	7.69249	0.550849	4.83992	8.78629	1.69662	2.80067	1.65074	0.653847	2.65313	4.05771	3.63355	22.1872	4	4
4	10898080	10898350	2610301B20Rik	protein_coding	ENSMUSG00000059482	2.7e-09	+	10898080	10898350	0	1	270,	0	-8.57	-7.78	2.65	-1.41	-1.77	0.91	0.610195	1.011	1.65684	0.550849	2.50153	4.54123	1.01797	2.57111	2.52572	0.326924	2.30403	7.04761	2.50594	15.7714	4	4
7	5059795	5060335	Ccdc106	protein_coding	ENSMUSG00000035228	5e-29	+	5059795	5060335	0	1	540,	0	-28.3	-27.3	17.8	-1.33	-1.68	0.957	0.396627	1.58871	4.00555	0.550849	1.11481	2.02381	0.254493	2.57111	10.1029	0.359616	1.4662	4.07713	1.56158	20.2094	4	4
11	18881432	18881971	Meis1	protein_coding	ENSMUSG00000020160	5e-24	-	18881432	18881971	0	1	539,	0	-23.3	-22.4	4.31	-5.11	-5.93	1.43	0.519628	0.91641	1.76359	0.551871	1.22584	2.22125	0.566589	1.97791	3.49091	0.655061	2.46569	3.76406	2.29315	11.2398	4	4
7	140811172	140811710	Zfp941	protein_coding	ENSMUSG00000060314	6.3e-16	-	140811172	140811710	0	1	538,	0	-15.2	-14.3	3.94	-3.65	-4.32	1.34	0.888072	1.61878	1.8228	0.552896	1.66479	3.01103	0.368967	2.07375	5.62042	0.492209	2.43523	4.94756	2.30214	15.4018	4	4
12	11241373	11241911	Gen1	protein_coding	ENSMUSG00000051235	3.2e-27	-	11241373	11241911	0	1	538,	0	-26.5	-25.5	3.37	-2.63	-3.18	0.861	1.10243	1.81206	1.64369	0.552896	2.81104	5.0842	0.794699	3.7558	4.72606	0.918789	3.2061	3.48948	3.36882	14.9434	4	4
8	121973259	121973763	Gm17709	processed_pseudogene	ENSMUSG00000091952	2.5e-10	-	121973259	121973763	0	1	504,	0	-9.61	-8.81	3.15	-1.73	-2.15	0.963	0.424957	1.57324	3.7021	0.553308	1.16531	2.10608	0.424155	2.36122	5.56689	0.0700551	0.97248	13.8816	1.47248	25.2567	4	4
15	56667416	56668491	Has2	protein_coding	ENSMUSG00000022367	5e-21	-	56667416	56668491	0	1	1075,	0	-20.3	-19.4	3.62	-3.76	-4.44	0.933	0.597708	1.95885	3.27727	0.553411	1.33853	2.4187	0.56817	2.65226	4.66807	0.558355	2.49887	4.47542	2.27764	14.8395	4	4
6	39574321	39574890	Adck2	protein_coding	ENSMUSG00000046947	2.5e-15	+	39574321	39574890	0	1	569,	0	-14.6	-13.8	3.86	-1.82	-2.25	0.886	0.434322	1.46205	3.36628	0.555447	1.1096	1.99768	0.617223	2.41828	3.918	0.682575	2.50134	3.66456	2.28957	12.9465	4	4
17	24179080	24180218	Tbc1d24	protein_coding	ENSMUSG00000036473	2e-32	-	24179080	24180218	0	1	1138,	0	-31.7	-30.7	6.26	-5.04	-5.86	1.11	0.810734	2.5129	3.09954	0.555447	1.67731	3.01974	0.483044	2.79955	5.79563	0.511932	2.81608	5.50089	2.36116	17.4158	4	4
4	115835084	115835650	Mob3c	protein_coding	ENSMUSG00000028709	2e-13	+	115835084	115835650	0	1	566,	0	-12.7	-11.8	3.47	-1.92	-2.37	1.05	0.436624	1.65353	3.78707	0.558391	1.03766	1.8583	0.242802	1.75215	7.21634	0.374287	1.54873	4.1378	1.6121	16.9995	4	4
4	126613268	126613567	5730409E04Rik	protein_coding	ENSMUSG00000073755	3.2e-14	+	126613268	126613567	0	1	299,	0	-13.5	-12.6	2.55	-2.26	-2.76	1.1	1.54284	2.30409	1.49341	0.5596	2.16069	3.86114	0.663894	2.3632	3.5596	0.649474	2.86865	4.41689	3.4158	13.331	4	3
3	94487076	94487406	Celf3	protein_coding	ENSMUSG00000028137	3e-06	+	94487076	94487406	0	1	330,	0	-5.53	-4.79	1.96	-2.04	-2.51	1.08	0.998502	1.73314	1.73574	0.563368	0.889872	1.57956	1.01797	2.21633	2.1772	0.695456	2.59917	3.73737	3.2753	9.22987	4	4
7	19295504	19296040	Rtn2	protein_coding	ENSMUSG00000030401	1e-14	+	19295504	19296040	0	2	5,325,	0,211	-14	-13.2	2.6	-4.26	-5	-1.22	0.798801	3.22994	4.04349	0.563368	3.29253	5.84436	1.24933	2.1412	1.71388	2.19336	3.14186	1.43244	4.80486	13.0342	4	3
11	89040210	89040899	Dgke	protein_coding	ENSMUSG00000000276	1.3e-75	-	89040210	89040899	0	1	689,	0	-74.9	-73.6	11.1	-1.38	-1.74	0.481	1.0043	2.73554	2.72383	0.566639	3.51622	6.20541	0.886477	4.53396	5.11458	0.717429	4.41867	6.15903	3.17484	20.2029	4	4
13	74360595	74361284	Lrrc14b	protein_coding	ENSMUSG00000021579	1.3e-31	-	74360595	74361284	0	1	689,	0	-30.9	-29.9	4.15	-4.94	-5.74	1.2	0.884739	2.33936	2.64413	0.566639	1.68352	2.97107	0.642696	2.87871	4.47911	0.717429	3.20114	4.46196	2.8115	14.5563	4	4
11	109672910	109674609	Fam20a	protein_coding	ENSMUSG00000020614	1.6e-20	-	109672910	109674609	0	2	654,2,	0,1697	-19.8	-18.9	3.54	-2.95	-3.54	0.937	0.879016	1.94186	2.20912	0.566803	2.08157	3.67247	1.32678	2.74006	2.0652	0.780431	3.3047	4.23446	3.55303	12.1813	4	4
2	120025187	120025482	Gm13999	antisense	ENSMUSG00000087458	1.8e-09	-	120025187	120025482	0	1	295,	0	-8.74	-7.95	3.28	-2.49	-3.02	1.61	0.558484	1.1897	2.13023	0.567187	1.74204	3.07136	0.517613	1.97502	3.81564	0.478749	2.68389	5.60605	2.12203	14.6233	4	4
12	55304547	55306361	1110008L16Rik	protein_coding	ENSMUSG00000021023	4e-17	+	55304547	55306361	0	2	337,23,	0,1791	-16.4	-15.5	3.66	-2.62	-3.17	1.14	0.961058	1.29985	1.35252	0.568063	2.03929	3.5899	1.27246	3.23685	2.54376	0.539424	3.63932	6.74668	3.34101	14.2329	4	3
8	36248585	36249336	Lonrf1	protein_coding	ENSMUSG00000039633	2.5e-29	-	36248585	36249336	0	1	751,	0	-28.6	-27.6	3.71	-4.6	-5.36	1.03	0.833636	2.21546	2.65759	0.569369	1.89646	3.33081	1.56559	3.61494	2.309	0.775736	3.6146	4.65957	3.74433	12.957	4	4
7	7203967	7204326	Zfp772	protein_coding	ENSMUSG00000066838	2.5e-42	-	7203967	7204326	0	1	359,	0	-41.6	-40.5	6.06	-2.29	-2.8	1.26	0.321245	0.941399	2.93047	0.569645	1.67688	2.94372	0.680538	4.17818	6.13953	0.590102	3.0981	5.25011	2.16153	17.2638	4	4
15	58053186	58053904	Zhx1	protein_coding	ENSMUSG00000022361	1.6e-22	-	58053186	58053904	0	1	718,	0	-21.8	-20.9	4.33	-1.6	-2	0.731	0.619544	1.73797	2.80524	0.569645	1.61553	2.83602	0.46787	1.86464	3.98539	0.467164	2.37609	5.08619	2.12422	14.7128	4	4
11	101076805	101077553	Naglu	protein_coding	ENSMUSG00000001751	1.3e-65	+	101076805	101077553	0	1	748,	0	-64.9	-63.7	8.73	-10.6	-11.8	1.82	0.682799	1.73777	2.54507	0.571653	2.15925	3.7772	0.571588	4.34206	7.59649	0.448427	4.96481	11.0716	2.27447	24.9904	4	4
19	10577600	10577925	Cyb561a3	protein_coding	ENSMUSG00000034445	4e-11	+	10577600	10577925	0	1	325,	0	-10.4	-9.54	2.22	-3.56	-4.22	1.33	1.41941	1.63982	1.15528	0.572035	2.16855	3.79094	0.986649	2.67	2.70613	0.923434	3.16119	3.4233	3.90153	11.0757	4	3
8	4522306	4523615	Cers4	protein_coding	ENSMUSG00000008206	2.5e-13	+	4522306	4523615	0	3	252,157,12,	0,1047,1297	-12.6	-11.8	3.23	-1.38	-1.74	0.886	0.74354	1.72902	2.32539	0.574073	1.91819	3.34137	0.326428	2.26728	6.94573	0.503199	2.30602	4.58272	2.14724	17.1952	4	4
1	91411600	91412372	Hes6	protein_coding	ENSMUSG00000067071	4e-16	-	91411600	91412372	0	1	772,	0	-15.4	-14.5	3.06	-2.24	-2.74	0.766	0.725595	1.65007	2.2741	0.577963	1.59762	2.76423	0.810949	2.9867	3.68298	0.480222	2.64942	5.51707	2.59473	14.2384	4	4
5	143253384	143255663	Zfp316	protein_coding	ENSMUSG00000046658	1e-114	-	143253384	143255663	0	1	2279,	0	-114	-113	9.91	-3.77	-4.46	0.647	0.419292	2.49248	5.9445	0.579189	1.80395	3.11462	0.676712	3.42683	5.06394	0.371824	2.96126	7.96415	2.04702	22.0872	4	4
19	5080803	5083073	Tmem151a	protein_coding	ENSMUSG00000061451	2.5e-42	-	5080803	5083073	0	1	2270,	0	-41.6	-40.6	6.27	-5.29	-6.12	0.77	0.508048	2.0958	4.1252	0.581485	1.61059	2.76979	0.840835	3.22198	3.83188	0.528839	2.89826	5.48042	2.45921	16.2073	4	4
15	73547344	73555267	Dennd3	protein_coding	ENSMUSG00000036661	1e-15	+	73547344	73555267	0	2	298,211,	0,7712	-15	-14.1	3.53	-1.52	-1.9	0.899	0.744462	1.73654	2.33262	0.584397	2.33657	3.99826	0.869976	2.97125	3.41532	1.07519	2.75916	2.56621	3.27402	12.3124	4	4
17	33002609	33003752	Zfp952	protein_coding	ENSMUSG00000053390	1.6e-18	+	33002609	33003752	0	2	23,995,	0,148	-17.8	-16.9	4.57	-1.92	-2.37	0.686	0.469335	1.27687	2.7206	0.584397	1.26925	2.17189	0.659981	2.65464	4.02229	0.815061	2.24992	2.76043	2.52878	11.6752	4	4
5	138194432	138195354	Mblac1	protein_coding	ENSMUSG00000049285	1.6e-24	+	138194432	138195354	0	1	922,	0	-23.8	-22.9	36.8	-4	-4.71	1.3	0.357381	1.74818	4.89163	0.584754	1.73583	2.96848	0.24842	2.084	8.389	0.191474	1.96281	10.2511	1.38203	26.5002	4	4
11	73223764	73224272	Shpk	protein_coding	ENSMUSG00000005951	2e-60	+	73223764	73224272	0	1	508,	0	-59.7	-58.6	7.51	-2.23	-2.72	0.98	0.551338	2.45642	4.45538	0.585548	2.22556	3.80081	0.240466	4.0264	16.7442	0.59078	3.46965	5.87301	1.96813	30.8734	4	4
7	25624863	25625402	Atp5sl	protein_coding	ENSMUSG00000057229	1.6e-81	+	25624863	25625402	0	1	539,	0	-80.8	-79.6	6.3	-1.59	-1.98	0.597	0.978124	2.89392	2.95865	0.586363	3.21444	5.482	1.35981	5.97972	4.39746	0.949838	5.19368	5.46797	3.87414	18.3061	4	4
8	120205392	120224571	A330074K22Rik	lincRNA	ENSMUSG00000097960	3.2e-21	-	120205392	120224571	0	2	1093,47,	0,19132	-20.5	-19.6	9.21	-2.57	-3.11	1.12	0.968284	1.90417	1.96654	0.587089	1.67436	2.85198	1.23228	3.25134	2.63848	0.991095	3.09225	3.12003	3.77875	10.577	4	4
2	121170434	121171095	Zscan29	protein_coding	ENSMUSG00000050619	7.9e-38	-	121170434	121171095	0	1	661,	0	-37.1	-36.1	4.31	-2.89	-3.47	0.867	0.897292	2.24181	2.49841	0.590641	2.24353	3.79846	1.13193	3.56327	3.14795	0.507449	3.36526	6.63172	3.12732	16.0765	4	4
X	6635017	6635708	Shroom4	protein_coding	ENSMUSG00000068270	3.2e-26	+	6635017	6635708	0	1	691,	0	-25.5	-24.5	5.16	-7.57	-8.58	1.77	0.882178	1.82469	2.06839	0.591903	1.7849	3.01552	0.220978	2.69098	12.1776	0.357676	2.11428	5.91114	2.05274	23.1726	4	4
16	35947593	35948221	Parp9	protein_coding	ENSMUSG00000022906	4e-21	+	35947593	35948221	0	1	628,	0	-20.4	-19.5	3.62	-6.58	-7.52	1.54	0.629628	1.40749	2.23542	0.592075	1.44958	2.44831	0.583551	3.82947	6.56236	0.899561	2.80666	3.12003	2.70481	14.3661	4	4
13	74360599	74361289	Ccdc127	protein_coding	ENSMUSG00000021578	4e-32	+	74360599	74361289	0	1	690,	0	-31.4	-30.4	4.04	-4.99	-5.79	1.2	0.883457	2.22294	2.51618	0.592761	1.89388	3.19502	0.619635	2.76674	4.46511	0.76756	3.25114	4.23568	2.86341	14.412	4	4
11	29171473	29172099	A630052C17Rik	processed_transcript	ENSMUSG00000086725	2.5e-20	-	29171473	29172099	0	1	626,	0	-19.6	-18.7	14.6	-2.27	-2.77	1.06	0.236865	1.5158	6.39945	0.593966	1.21967	2.05343	0.414669	1.80204	4.34572	0.25381	1.86705	7.35609	1.49931	20.1547	4	4
4	63132484	63133954	Zfp618	protein_coding	ENSMUSG00000028358	3.2e-38	+	63132484	63133954	0	1	1470,	0	-37.5	-36.4	5.76	-5.5	-6.36	0.977	0.650045	2.14874	3.30552	0.594411	1.8878	3.17592	0.633635	3.23825	5.11059	0.564444	3.08415	5.46405	2.44253	17.0561	4	4
4	59719692	59720502	E130308A19Rik	protein_coding	ENSMUSG00000045071	2e-71	+	59719692	59720502	0	1	810,	0	-70.7	-69.5	8.99	-6.05	-6.95	1.24	0.996652	2.31085	2.31861	0.596753	2.32026	3.88814	0.414729	3.07615	7.41725	0.414103	3.22331	7.78384	2.42224	21.4078	4	4
2	18045781	18048196	Skida1	protein_coding	ENSMUSG00000054074	5e-100	-	18045781	18048196	0	1	2415,	0	-99.3	-98	7.44	-13.9	-15.2	1.03	0.620807	1.89999	3.06052	0.600459	2.17051	3.61476	1.54909	7.36086	4.75174	1.16231	6.27591	5.39954	3.93266	16.8266	4	4
5	135064497	135065566	Dnajc30	protein_coding	ENSMUSG00000061118	1e-110	+	135064497	135065566	0	1	1069,	0	-110	-109	7.67	-3.96	-4.66	0.739	0.893888	2.31031	2.58457	0.60869	2.12895	3.49759	1.34269	5.6126	4.18011	1.40372	5.36967	3.8253	4.24899	14.0876	4	4
19	3375099	3375160	Cpt1a	protein_coding	ENSMUSG00000024900	0.00049	+	3375099	3375160	0	1	61,	0	-3.31	-2.63	1.15	-1.75	-2.16	-0.454	1.08035	0.213091	0.197243	0.609546	0.962813	1.57956	0.750963	1.42254	1.89429	3.18349	0.618071	0.194149	5.62434	3.86524	2	2
17	49454208	49454269	Mocs1	protein_coding	ENSMUSG00000064120	0.0015	+	49454208	49454269	0	1	61,	0	-2.83	-2.17	1.47	-1.6	-1.99	1.55	0	0.213091	0	0.609546	0.962813	1.57956	0	1.0161	0	0.289408	0.463553	1.60173	0.898953	3.18129	2	2
1	161086034	161086125	Cenpl	protein_coding	ENSMUSG00000026708	0.003	+	161086034	161086125	0	1	91,	0	-2.52	-1.88	1.71	-2.41	-2.92	2.51	1.08628	0.571365	0.525982	0.612895	1.93621	3.15912	0.67119	4.08673	6.08879	0.969994	1.34651	1.38816	3.34036	11.1621	3	2
5	110286305	110286396	Pole	protein_coding	ENSMUSG00000007080	1.1e-05	+	110286305	110286396	0	1	91,	0	-4.96	-4.25	1.42	-3.07	-3.67	-0.631	0.362094	2.57114	7.10076	0.612895	2.09756	3.42238	0.335595	2.45204	7.30655	2.32798	1.96798	0.845357	3.63857	18.675	3	3
7	133937461	133937582	Adam12	protein_coding	ENSMUSG00000054555	6e-05	-	133937461	133937582	0	1	121,	0	-4.22	-3.52	1.44	-1.52	-1.9	-0.823	0.953115	1.93367	2.02879	0.614583	2.06289	3.35656	0.630974	0.512249	0.811839	0.875399	0.934768	1.06782	3.07407	7.26501	3	2
2	104664918	104665039	Cstf3	protein_coding	ENSMUSG00000027176	4e-08	+	104664918	104665039	0	1	121,	0	-7.4	-6.64	1.75	-1.7	-2.11	0.908	1.36159	1.39654	1.02566	0.614583	1.5775	2.56678	1.64053	7.47884	4.55879	1.3131	3.97276	3.02549	4.92981	11.1767	4	3
17	65986888	65987039	Ankrd12	protein_coding	ENSMUSG00000034647	7.2e-06	-	65986888	65987039	0	1	151,	0	-5.14	-4.42	2.31	-1.68	-2.09	1.65	0.327323	1.46341	4.47085	0.615601	1.45857	2.36934	0.808984	0.985147	1.21776	0.350739	2.30958	6.58488	2.10265	14.6428	4	3
9	72611776	72611957	Rfx7	protein_coding	ENSMUSG00000037674	1.3e-05	+	72611776	72611957	0	1	181,	0	-4.87	-4.15	1.44	-5.13	-5.95	1.24	1.09228	0.861782	0.788973	0.616281	0.730089	1.18467	0.0843623	0.205466	2.43552	0.292606	0.6249	2.13564	2.08553	6.5448	3	2
9	121768655	121768836	Zfp651	protein_coding	ENSMUSG00000013419	0.00017	+	121768655	121768836	0	1	181,	0	-3.77	-3.08	1.96	-1.95	-2.4	-1.48	0.455118	1.86719	4.10266	0.616281	2.27139	3.68564	0.75926	1.23279	1.62368	0.292606	1.19773	4.09331	2.12327	13.5053	4	4
2	146244736	146244947	Ralgapa2	protein_coding	ENSMUSG00000037110	4.5e-06	-	146244736	146244947	0	1	211,	0	-5.35	-4.62	1.93	-1.85	-2.28	1.13	1.32739	1.60172	1.20666	0.616768	2.43555	3.94889	0.651309	2.17378	3.33756	0.836677	3.21631	3.84415	3.43215	12.3373	4	3
7	67726041	67726282	Ttc23	protein_coding	ENSMUSG00000030555	4e-14	+	67726041	67726282	0	1	241,	0	-13.4	-12.6	2.86	-2.15	-2.63	1.23	0.751984	2.1035	2.79727	0.617133	2.49792	4.04762	0.82367	2.93194	3.5596	0.732526	3.01149	4.1111	2.92531	14.5156	4	4
12	102283137	102283722	Rin3	protein_coding	ENSMUSG00000044456	3.2e-11	+	102283137	102283722	0	2	189,82,	0,503	-10.5	-9.64	2.41	-1.72	-2.13	-1.01	0.425561	1.96657	4.62113	0.617418	0.866887	1.40405	0.507108	0.869122	1.71388	0.0651435	1.14776	17.619	1.61523	25.3581	4	3
13	67317196	67317497	Zfp595	protein_coding	ENSMUSG00000057842	5e-13	-	67317196	67317497	0	1	301,	0	-12.3	-11.5	2.84	-3.44	-4.09	1.5	0.821027	1.51146	1.84094	0.617646	1.80487	2.92218	0.862401	3.29473	3.82042	0.76246	2.91222	3.81951	3.06353	12.403	4	4
18	10541887	10542188	Greb1l	protein_coding	ENSMUSG00000042942	7.9e-17	+	10541887	10542188	0	1	301,	0	-16.1	-15.2	3.87	-4.65	-5.42	1.78	0.383146	0.734137	1.91608	0.617646	1.21951	1.97445	0.659483	2.63579	3.99674	0.175952	2.75565	15.6613	1.83623	23.5486	4	4
1	52649789	52650120	Nemp2	protein_coding	ENSMUSG00000043015	3.6e-08	+	52649789	52650120	0	1	331,	0	-7.44	-6.67	2.47	-2.08	-2.56	1.18	0.696839	1.25666	1.80337	0.617832	2.1736	3.51811	0.55358	1.91002	3.45031	0.480015	2.30656	4.80519	2.34827	13.577	4	4
12	119170775	119173342	Itgb8	protein_coding	ENSMUSG00000025321	6.3e-21	-	119170775	119173342	0	2	274,57,	0,2510	-20.2	-19.3	4.25	-2.75	-3.31	1.26	0.995485	1.7279	1.73574	0.617832	1.86309	3.01552	1.52234	5.05595	3.32116	1.86672	5.86607	3.14244	5.00239	11.2149	4	4
14	73239334	73239695	Lpar6	protein_coding	ENSMUSG00000033446	1.3e-30	+	73239334	73239695	0	1	361,	0	-29.9	-28.9	5.06	-2.03	-2.49	1.08	0.63893	1.80035	2.81776	0.617988	1.62691	2.6326	0.380682	3.36524	8.84002	0.489027	2.58485	5.2857	2.12663	19.5761	4	4
5	122932535	122932926	Kdm2b	protein_coding	ENSMUSG00000029475	6.3e-13	-	122932535	122932926	0	1	391,	0	-12.2	-11.4	3.86	-2.07	-2.54	0.902	0.758453	1.13031	1.49028	0.61812	2.21558	3.58438	0.351474	2.25101	6.40451	0.406355	2.74812	6.76285	2.1344	18.242	4	3
12	100551215	100553013	Rps6ka5	protein_coding	ENSMUSG00000021180	1e-12	-	100551215	100553013	0	2	468,13,	0,1785	-12	-11.2	4.17	-2.75	-3.31	1.34	0.890555	2.48621	2.79175	0.618416	1.73997	2.81359	0.952364	2.39681	2.5167	0.440429	2.90018	6.58488	2.90177	14.7069	4	4
14	55074721	55075322	Zfhx2	protein_coding	ENSMUSG00000040721	5e-15	-	55074721	55075322	0	1	601,	0	-14.3	-13.5	3.81	-1.79	-2.22	0.741	0.657914	1.86002	2.82715	0.618674	1.95446	3.15912	0.533546	1.91825	3.59529	0.411239	1.81925	4.42382	2.22137	14.0054	4	4
7	12493564	12494195	Zfp606	protein_coding	ENSMUSG00000030386	6.3e-11	+	12493564	12494195	0	1	631,	0	-10.2	-9.39	3.27	-3.53	-4.19	1.21	0.574415	1.35959	2.36692	0.618723	1.23327	1.99325	0.580776	2.53429	4.36363	0.615508	2.25557	3.66456	2.38942	12.3884	4	4
3	89212926	89213076	Mtx1	protein_coding	ENSMUSG00000064068	3.7e-07	-	89212926	89213076	0	1	150,	0	-6.43	-5.68	1.34	-3.7	-4.38	-0.772	1.20819	2.07977	1.7214	0.619705	1.3704	2.21138	1.22157	0.495857	0.405919	1.6477	0.754046	0.457637	4.69715	4.79633	2	2
2	70965338	70965638	Mettl8	protein_coding	ENSMUSG00000041975	2.5e-22	-	70965338	70965638	0	1	300,	0	-21.6	-20.6	3.14	-3.16	-3.77	1.25	1.2631	1.29985	1.0291	0.619705	2.64292	4.26481	0.559884	4.29743	7.67557	0.94154	3.0476	3.23683	3.38423	16.2063	4	3
2	181227734	181228124	Helz2	protein_coding	ENSMUSG00000027580	6.3e-21	-	181227734	181228124	0	1	390,	0	-20.2	-19.3	3.17	-2.36	-2.87	-0.973	0.718153	3.39962	4.73384	0.619705	2.3342	3.76664	0.900513	2.92429	3.24735	0.99586	2.1993	2.20844	3.23423	13.9563	4	4
4	138440623	138440743	Mul1	protein_coding	ENSMUSG00000041241	0.001	+	138440623	138440743	0	1	120,	0	-3	-2.34	2.04	-1.9	-2.35	1.94	0.823764	0.108321	0.131495	0.619705	1.46829	2.36934	1.01797	4.13214	4.05919	0.294231	2.51349	8.54255	2.75567	15.1026	3	3
4	72118039	72118249	Tle1	protein_coding	ENSMUSG00000008305	2.2e-10	-	72118039	72118249	0	1	210,	0	-9.65	-8.85	2.57	-2.08	-2.55	1.29	1.09835	1.48555	1.35252	0.619705	0.769104	1.24108	0.945259	2.47929	2.62286	0.504397	2.82767	5.60605	3.16771	10.8225	4	2
5	149429932	149430412	Gm20488	processed_transcript	ENSMUSG00000107314	3e-07	+	149429932	149430412	0	1	480,	0	-6.53	-5.78	3.08	-1.65	-2.06	0.873	0.549176	1.43526	2.61347	0.619705	0.856502	1.38211	0.477174	2.04025	4.27568	0.588463	1.7673	3.00324	2.23452	11.2745	4	3
5	138755112	138755472	Fam20c	protein_coding	ENSMUSG00000025854	0.00022	+	138755112	138755472	0	1	360,	0	-3.66	-2.97	2.24	-2.07	-2.54	1.2	0.915293	1.69703	1.85409	0.619705	1.59065	2.56678	0.339324	1.68729	4.97251	0.196154	1.44002	7.34126	2.07048	16.7346	4	4
6	72439650	72439890	Particl	TEC	ENSMUSG00000108591	2.8e-05	+	72439650	72439890	0	1	240,	0	-4.55	-3.84	2.26	-1.66	-2.07	1.37	0.480529	0.649927	1.35252	0.619705	0.795323	1.28339	0.0636232	1.29129	20.296	0.294231	1.45311	4.93866	1.45809	27.8705	4	2
7	79453805	79453865	Polg	protein_coding	ENSMUSG00000039176	0.0015	-	79453805	79453865	0	1	60,	0	-2.82	-2.16	1.17	-5.67	-6.54	-1.21	0.274588	0.216642	0.788973	0.619705	1.22357	1.97445	0.254493	0.619821	2.43552	0.588463	0.785465	1.33477	1.73725	6.53371	3	2
11	88099172	88099412	Cuedc1	protein_coding	ENSMUSG00000018378	3.5e-09	+	88099172	88099412	0	1	240,	0	-8.46	-7.68	1.87	-1.59	-1.98	-0.78	1.0297	2.49139	2.41952	0.619705	0.856502	1.38211	1.59058	1.3946	0.876786	0.662021	1.45311	2.19496	3.90201	6.87338	3	2
12	51876981	51877101	Heatr5a	protein_coding	ENSMUSG00000035181	0.00085	-	51876981	51877101	0	1	120,	0	-3.07	-2.41	1.58	-1.72	-2.14	1.22	0.68647	1.62482	2.36692	0.619705	1.83536	2.96167	0.763479	4.02884	5.27695	1.02981	1.33529	1.29664	3.09946	11.9022	4	3
12	3773558	3774412	Dtnb	protein_coding	ENSMUSG00000071454	8.5e-06	+	3773558	3774412	0	2	82,98,	0,756	-5.07	-4.35	1.65	-1.64	-2.04	-0.904	0.915293	1.22764	1.34125	0.619705	1.79458	2.89586	0.424155	1.51512	3.57209	0.392308	0.576007	1.46825	2.35146	9.27745	4	2
12	87309638	87309908	Sptlc2	protein_coding	ENSMUSG00000021036	6.3e-30	-	87309638	87309908	0	1	270,	0	-29.2	-28.2	3.52	-2.78	-3.35	1.06	1.03733	2.50342	2.41333	0.619705	2.28401	3.68564	0.84831	4.49944	5.30401	0.915386	3.80514	4.15687	3.42073	15.5598	4	4
15	6815165	6820918	Osmr	protein_coding	ENSMUSG00000022146	2e-44	-	6815165	6820918	0	4	763,73,82,282,	0,1416,1741,5471	-43.7	-42.6	6.25	-2.31	-2.82	0.678	1.2631	2.62137	2.07534	0.619705	1.76195	2.8432	1.59058	5.39245	3.39024	1.55943	4.60282	2.95161	5.03282	11.2604	4	4
14	28504779	28505319	Wnt5a	protein_coding	ENSMUSG00000021994	1.3e-39	+	28504779	28505319	0	1	540,	0	-38.9	-37.9	4.47	-1.31	-1.65	0.545	0.945803	2.45528	2.59598	0.619705	2.96377	4.78255	1.27246	4.56831	3.59013	0.882694	4.67788	5.29955	3.72067	16.2682	4	4
16	62735165	62735345	Nsun3	protein_coding	ENSMUSG00000050312	1.5e-05	-	62735165	62735345	0	1	180,	0	-4.81	-4.09	2.34	-1.37	-1.73	1.53	0.274588	0.722141	2.62991	0.619705	0.407858	0.658149	0.424155	1.51512	3.57209	0.490386	2.14694	4.37806	1.80883	11.2382	3	3
17	6044110	6044260	Synj2	protein_coding	ENSMUSG00000023805	5.5e-05	+	6044110	6044260	0	1	150,	0	-4.26	-3.55	1.67	-2.33	-2.84	1.46	1.31802	0.606599	0.460234	0.619705	1.17463	1.89547	0.101797	1.7355	17.0486	0.706155	1.38242	1.95767	2.74568	21.362	3	3
7	105633421	105633571	Trim3	protein_coding	ENSMUSG00000036989	3.1e-07	-	105633421	105633571	0	1	150,	0	-6.51	-5.76	2.42	-1.37	-1.73	1.3	1.42786	4.50616	3.15589	0.619705	2.93658	4.73867	3.76649	7.76843	2.06251	1.41231	7.22628	5.11663	7.22637	15.0737	4	4
X	93748993	93749053	Pcyt1b	protein_coding	ENSMUSG00000035246	0.0031	+	93748993	93749053	0	1	60,	0	-2.51	-1.86	1.52	-1.56	-1.95	-1.77	0.823764	0.216642	0.262991	0.619705	2.20243	3.55401	0.254493	0.826429	3.24735	1.47116	0.785465	0.53391	3.16912	7.59826	2	2
7	42476490	42477211	Zfp141	protein_coding	ENSMUSG00000092416	1.3e-20	-	42476490	42477211	0	2	193,107,	0,614	-19.9	-19	2.89	-1.63	-2.03	0.79	1.70245	4.33285	2.54507	0.619705	3.96438	6.39721	0.916174	6.15689	6.72022	1.23577	6.22088	5.034	4.4741	20.6965	4	4
1	179546429	179579749	Cnst	protein_coding	ENSMUSG00000038949	4e-20	+	179546429	179579749	0	2	187,412,	0,32908	-19.4	-18.5	2.24	-3.47	-4.12	-0.615	6.68363	8.13765	1.21755	5.46251	7.42724	1.35968	6.70434	6.80872	1.01557	6.60179	7.6632	1.16078	25.4523	4.75357	4	0
18	37321189	37321968	Pcdhb5	protein_coding	ENSMUSG00000063687	4e-20	+	37321189	37321968	0	1	779,	0	-19.4	-18.5	4.83	-3.18	-3.8	1.08	0.444135	1.78542	4.02	0.6205	1.26284	2.0352	0.490038	2.1642	4.4164	0.294609	2.10533	7.14617	1.84928	17.6178	4	4
8	106423935	106424384	Gm26786	lincRNA	ENSMUSG00000097026	1.3e-33	-	106423935	106424384	0	1	449,	0	-32.9	-31.8	4.46	-2.42	-2.93	0.934	0.733865	2.0265	2.76141	0.621085	2.12559	3.42238	0.612143	4.03091	6.58491	0.825683	3.44275	4.16958	2.79278	16.9383	4	4
15	58052291	58052710	Zhx1	protein_coding	ENSMUSG00000022361	1e-71	-	58052291	58052710	0	1	419,	0	-71	-69.8	8.14	-1.83	-2.26	0.797	0.86505	3.62967	4.1959	0.621184	2.90854	4.68226	0.765301	3.40236	4.44578	0.842667	4.79152	5.68614	3.0942	19.0101	4	4
8	111865900	111866259	Tmem170	protein_coding	ENSMUSG00000031953	7.9e-21	-	111865900	111866259	0	1	359,	0	-20.1	-19.2	3.04	-2.13	-2.61	0.969	1.00963	1.59314	1.57795	0.621431	2.20857	3.55401	1.40361	4.79973	3.41956	1.72113	3.93826	2.28818	4.7558	10.8397	4	4
7	29155875	29156234	Fam98c	protein_coding	ENSMUSG00000030590	2e-11	-	29155875	29156234	0	1	359,	0	-10.7	-9.86	4.54	-3.8	-4.49	1.81	1.10141	2.89661	2.62991	0.621431	1.10428	1.777	2.25428	3.86741	1.71558	0.442576	4.33209	9.78834	4.4197	15.9108	4	4
7	12493561	12494189	AC139131.1	protein_coding	ENSMUSG00000110107	6.3e-11	+	12493561	12494189	0	1	628,	0	-10.2	-9.39	3.42	-3.55	-4.21	1.22	0.577159	1.36609	2.36692	0.621678	1.23916	1.99325	0.583551	2.48718	4.26215	0.590337	2.26634	3.83906	2.37272	12.4614	4	4
4	147826120	147826419	Zfp933	protein_coding	ENSMUSG00000059423	8.7e-05	-	147826120	147826419	0	1	299,	0	-4.06	-3.36	2.3	-1.84	-2.27	1.16	0.220405	0.782521	3.55038	0.621777	1.27677	2.05343	0.40855	1.65839	4.05919	0.76756	1.67075	2.17671	2.01829	11.8397	4	4
11	97329143	97329711	Mrpl45	protein_coding	ENSMUSG00000018882	4e-27	+	97329143	97329711	0	1	568,	0	-26.4	-25.5	3.54	-1.53	-1.92	0.561	0.783156	1.78501	2.27926	0.621887	2.92107	4.69711	0.940907	3.7975	4.036	0.901343	2.19045	2.43021	3.24729	13.4426	4	4
6	82091875	82092144	Eva1a	protein_coding	ENSMUSG00000035104	2.5e-11	+	82091875	82092144	0	1	269,	0	-10.6	-9.79	2.73	-2.5	-3.03	1.42	0.796203	1.59462	2.00278	0.622008	0.927915	1.4918	0.964992	2.85717	2.96082	0.393767	2.90826	7.38575	2.77697	13.8412	4	3
19	6942211	6942450	Gpr137	protein_coding	ENSMUSG00000024958	6.3e-22	-	6942211	6942450	0	1	239,	0	-21.2	-20.3	2.67	-2.36	-2.87	1.02	0.413605	0.707034	1.70944	0.622298	0.675782	1.08595	0.575005	0.518679	0.902043	0.369328	0.867626	2.3492	1.98024	6.04663	3	2
9	121684346	121684794	Sec22c	protein_coding	ENSMUSG00000061536	6.3e-26	-	121684346	121684794	0	1	448,	0	-25.2	-24.2	3.62	-2.97	-3.56	0.957	1.36068	2.66934	1.96177	0.622471	2.39252	3.84359	0.852097	3.51417	4.12414	1.02456	3.7029	3.61416	3.8598	13.5437	4	4
14	20316298	20316596	Nudt13	protein_coding	ENSMUSG00000021809	1e-12	+	20316298	20316596	0	1	298,	0	-12	-11.2	3.06	-2.09	-2.56	1.19	0.608148	1.1341	1.86485	0.623864	1.33033	2.1324	0.973563	2.53752	2.60643	0.651653	2.24569	3.44614	2.85723	10.0498	4	4
X	169369556	169369854	BC022960	transcribed_processed_pseudogene	ENSMUSG00000081137	2.5e-15	+	169369556	169369854	0	1	298,	0	-14.6	-13.7	3.05	-1.88	-2.32	1.15	0.829292	2.00649	2.41952	0.623864	0.886886	1.4216	0.922323	3.70229	4.01409	0.592412	2.56199	4.32467	2.96789	12.1799	4	3
16	22822349	22822557	Tbccd1	protein_coding	ENSMUSG00000004462	1.3e-12	-	22822349	22822557	0	1	208,	0	-11.9	-11.1	3.35	-1.71	-2.13	1.3	0.316832	0.62493	1.97243	0.625663	1.69418	2.70781	0.660703	2.62232	3.96899	0.339498	1.7673	5.20562	1.9427	13.8549	4	4
14	55072954	55074632	Zfhx2	protein_coding	ENSMUSG00000040721	1.6e-28	-	55072954	55074632	0	2	110,1420,	0,258	-27.8	-26.8	6.21	-1.98	-2.44	0.564	0.366117	2.2174	6.05653	0.631856	2.3032	3.64513	0.738528	2.75476	3.73007	0.219231	2.42108	11.0435	1.95573	24.4752	4	4
8	86745844	86746107	Gm10638	protein_coding	ENSMUSG00000074178	1.3e-19	+	86745844	86746107	0	1	263,	0	-18.9	-18	2.57	-3.38	-4.02	1.28	1.25287	1.82869	1.4596	0.636199	1.00491	1.57956	0.928947	1.46118	1.57294	0.872625	2.47287	2.83383	3.69064	7.44592	4	3
16	35932380	35933369	Dtx3l	protein_coding	ENSMUSG00000049502	4e-31	-	35932380	35933369	0	1	989,	0	-30.4	-29.4	5.31	-2.95	-3.54	0.84	0.483097	1.9189	3.97207	0.639129	1.52916	2.39257	0.617576	2.98316	4.83044	0.660459	2.87818	4.35786	2.40026	15.5529	4	4
7	83652226	83652977	Stard5	protein_coding	ENSMUSG00000046027	5e-52	+	83652226	83652977	0	1	751,	0	-51.3	-50.2	5.4	-3.79	-4.48	1.05	0.504569	1.52313	3.01868	0.643635	2.03332	3.15912	0.813293	3.16926	3.89683	0.282086	3.17533	11.2566	2.24358	21.3312	4	4
12	102368397	102373587	Rin3	protein_coding	ENSMUSG00000044456	1.3e-80	+	102368397	102373587	0	2	1451,18,	0,5172	-79.9	-78.6	7.61	-2.74	-3.3	0.632	0.852363	3.20318	3.758	0.645438	2.84862	4.41347	0.873141	3.51893	4.0302	0.408599	3.25308	7.96153	2.77954	20.1632	4	4
7	24585564	24587225	Zfp575	protein_coding	ENSMUSG00000066721	7.4e-08	-	24585564	24587225	0	3	574,164,68,	0,1089,1593	-7.13	-6.37	2.92	-2.45	-2.97	1.04	0.53146	1.43532	2.70071	0.645846	1.43914	2.22831	0.284173	2.84533	10.0127	0.438062	1.48517	3.39033	1.89954	18.332	4	4
2	25193619	25196827	Tor4a	protein_coding	ENSMUSG00000059555	1e-125	-	25193619	25196827	0	2	2306,282,	0,2926	-125	-124	10.6	-4.2	-4.93	0.516	0.935806	3.98294	4.25616	0.646523	3.18848	4.93173	1.15643	5.25938	4.54795	0.723072	4.79291	6.62854	3.46183	20.3644	4	4
7	27878791	27879509	Zfp607a	protein_coding	ENSMUSG00000020420	8.7e-06	+	27878791	27879509	0	1	718,	0	-5.06	-4.33	2.35	-1.82	-2.25	0.797	0.504813	0.760361	1.50622	0.647324	1.39058	2.1482	0.446603	1.86464	4.17517	0.516339	1.37839	2.66955	2.11508	10.4991	4	4
9	107583216	107583991	Nat6	protein_coding	ENSMUSG00000079334	4e-53	+	107583216	107583991	0	1	775,	0	-52.4	-51.2	5.04	-3.68	-4.35	0.886	0.680269	2.1804	3.2052	0.647691	1.9514	3.01286	0.709296	4.71864	6.65257	0.956727	3.90401	4.08059	2.99398	16.9512	4	4
11	108923392	108923991	Axin2	protein_coding	ENSMUSG00000000142	5e-46	+	108923392	108923991	0	1	599,	0	-45.3	-44.2	4.83	-2.31	-2.82	0.799	0.962662	2.14834	2.23167	0.651776	3.23563	4.96433	0.841228	4.24252	5.04324	0.589445	4.12271	6.99422	3.04511	19.2334	4	4
2	152413565	152414848	Zcchc3	protein_coding	ENSMUSG00000074682	3.2e-27	-	152413565	152414848	0	1	1283,	0	-26.5	-25.5	7.42	-1.99	-2.45	0.687	0.282507	1.5501	5.48695	0.652067	1.70518	2.61505	0.523664	2.42518	4.63117	0.454075	2.23334	4.91844	1.91231	17.6516	4	4
7	19093223	19093821	Dmpk	protein_coding	ENSMUSG00000030409	3.2e-19	+	19093223	19093821	0	1	598,	0	-18.5	-17.6	3.92	-3.82	-4.51	1.09	1.04692	1.91283	1.8271	0.652866	1.74329	2.67021	0.740498	2.50831	3.38733	0.442823	2.23818	5.05434	2.88311	12.939	4	4
6	86848666	86849262	2610306M01Rik	bidirectional_promoter_lncRNA	ENSMUSG00000100164	1.3e-53	-	86848666	86849262	0	1	596,	0	-52.9	-51.7	6.88	-10.4	-11.6	2.16	0.691077	1.50487	2.17757	0.655057	2.16794	3.30955	0.538022	3.97268	7.38387	0.355447	3.74809	10.5447	2.2396	23.4157	4	4
3	89169336	89169846	Clk2	protein_coding	ENSMUSG00000068917	2.5e-42	+	89169336	89169846	0	1	510,	0	-41.6	-40.5	3.69	-3.38	-4.02	-0.565	1.4214	4.2309	2.97658	0.656158	2.50473	3.81727	1.64672	2.09038	1.26942	1.41923	3.43756	2.42213	5.14351	10.4854	4	3
5	149429924	149430405	Medag	protein_coding	ENSMUSG00000029659	2.7e-07	+	149429924	149430405	0	1	481,	0	-6.57	-5.82	3.02	-1.69	-2.1	0.889	0.582286	1.43227	2.45974	0.657067	0.885247	1.34727	0.539673	2.06178	3.82042	0.587239	1.82241	3.10335	2.36627	10.7308	4	3
2	37657622	37657773	Strbp	protein_coding	ENSMUSG00000026915	1.4e-07	-	37657622	37657773	0	1	151,	0	-6.85	-6.1	1.42	-3	-3.6	0.63	0	0	0	0	0	0	0	0.0820956	0	0	0	0	0	0	0	0
2	92972099	92972519	Prdm11	protein_coding	ENSMUSG00000075028	7.9e-06	-	92972099	92972519	0	1	420,	0	-5.1	-4.38	18.4	-2.03	-2.49	3.89	0	0.27854	0	0.132794	0.314633	2.36934	0	0.50176	0	0	0.426395	0	0.132794	2.36934	1	1
5	110127522	110128031	Zfp605	protein_coding	ENSMUSG00000023284	6.3e-15	+	110127522	110128031	0	1	509,	0	-14.2	-13.4	2.82	-3.17	-3.79	1.12	0.873934	1.35348	1.54872	0.657447	1.70195	2.58872	0.539985	2.36238	4.37491	0.79772	3.14803	3.94629	2.86909	12.4586	4	4
2	110029109	110038089	Ccdc34	protein_coding	ENSMUSG00000027160	6.3e-21	+	110029109	110038089	0	4	30,108,130,63,	0,3222,8295,8917	-20.2	-19.3	2.15	-9.73	-10.9	0.839	7.91411	7.50067	0.94776	10.447	9.27107	0.88744	6.2739	11.6474	1.85648	9.81364	12.4156	1.26513	34.4486	4.95682	2	1
2	173701029	173701148	Mir6340	miRNA	ENSMUSG00000098588	4.6e-10	-	173701029	173701148	0	1	119,	0	-9.34	-8.55	2.65	-1.51	-1.89	1.29	1.66137	1.42001	0.854721	1.56228	0.8637	0.552845	0.513263	2.29178	4.46511	1.33517	1.90096	1.42376	5.07208	7.29644	2	1
1	119421288	119422248	Inhbb	protein_coding	ENSMUSG00000037035	7.9e-46	-	119421288	119422248	0	1	960,	0	-45.1	-44	5.37	-1.59	-1.98	0.534	0.566338	2.99237	5.28373	0.658436	2.34009	3.55401	0.827102	2.76337	3.34103	0.496515	3.46586	6.98037	2.54839	19.1591	4	4
2	34370856	34371066	Pbx3	protein_coding	ENSMUSG00000038718	3.2e-10	-	34370856	34371066	0	1	210,	0	-9.49	-8.69	1.76	-2.24	-2.74	0.841	0.0784537	0.123796	1.57795	0.0885292	0	0	0.218137	0.295153	1.35306	0	0	0	0.38512	2.93101	2	1
2	155236532	155236711	Dynlrb1	protein_coding	ENSMUSG00000047459	7.1e-07	+	155236532	155236711	0	1	179,	0	-6.15	-5.4	1.37	-3.24	-3.86	0.582	0.460203	0.217853	0.473384	0	0.410137	0	0.341219	0.484777	1.42072	0.690375	0.0526569	0.0762728	1.4918	1.97037	1	0
2	153204564	153204745	Tm9sf4	protein_coding	ENSMUSG00000068040	4.7e-05	+	153204564	153204745	0	1	181,	0	-4.33	-3.63	1.61	-1.9	-2.34	0.759	0.0910236	0	0	0.30814	0.162242	0.526519	0	0.136977	0	0.585212	0.052075	0.0889849	0.984376	0.615504	0	0
9	20593197	20594777	Zfp846	protein_coding	ENSMUSG00000058192	1.3e-32	+	20593197	20594777	0	1	1580,	0	-31.9	-30.9	5.49	-9.38	-10.5	1.17	0.573506	1.71943	2.9981	0.658927	1.77496	2.69371	0.628179	3.74247	5.95765	0.737441	2.99471	4.06095	2.59805	15.7104	4	4
2	181585021	181585170	Uckl1os	antisense	ENSMUSG00000010492	2.5e-15	+	181585021	181585170	0	1	149,	0	-14.6	-13.7	2.36	-1.93	-2.38	0.935	0	0	0	0.249546	0.197086	0.789779	0.10248	0.33279	3.24735	0.47393	0.189777	0.400432	0.825956	4.43757	1	1
2	29722266	29724820	Rapgef1	protein_coding	ENSMUSG00000039844	0.00011	+	29722266	29724820	0	2	43,48,	0,2506	-3.95	-3.26	1.27	-5.84	-6.73	-1.06	36.0283	49.423	1.37178	25.9459	53.0843	2.04596	26.6798	22.477	0.842474	25.9958	24.1336	0.928365	114.65	5.18858	2	1
2	29986176	29986327	Sptan1	protein_coding	ENSMUSG00000057738	7.8e-08	+	29986176	29986327	0	1	151,	0	-7.11	-6.35	1.13	-1.54	-1.92	-0.174	16.2571	24.1033	1.48263	15.6363	26.1569	1.67284	13.955	12.889	0.923614	15.7833	14.5441	0.921488	61.6316	5.00057	2	1
2	30175930	30176439	D2Wsu81e	protein_coding	ENSMUSG00000039660	0.00033	-	30175930	30176439	0	2	72,78,	0,431	-3.48	-2.8	1.31	-3.96	-4.66	-0.851	8.56714	12.132	1.41611	6.32099	16.4448	2.60162	7.32939	6.942	0.947145	9.29771	8.98572	0.966444	31.5152	5.93132	2	1
7	79840995	79848171	Anpep	protein_coding	ENSMUSG00000039062	7.9e-36	-	79840995	79848171	0	5	14,143,1023,82,27,	0,90,642,2031,7149	-35.1	-34.1	5.04	-2.62	-3.17	0.679	0.702979	1.80507	2.56775	0.663454	2.16427	3.26213	1.24384	4.24114	3.40972	1.01349	3.8609	3.80952	3.62376	13.0491	4	4
7	29778241	29778689	Zfp84	protein_coding	ENSMUSG00000046185	3.2e-38	+	29778241	29778689	0	1	448,	0	-37.5	-36.5	4.63	-2.26	-2.76	0.885	0.882604	2.00201	2.2683	0.663969	2.2942	3.45528	0.647593	4.4273	6.83654	0.945744	2.94549	3.11447	3.13991	15.6746	4	4
2	72405795	72405856	Zak	protein_coding	ENSMUSG00000004085	0.00051	+	72405795	72405856	0	1	61,	0	-3.29	-2.61	1.15	-2.1	-2.57	-0.557	2.70086	4.688	1.73574	2.74296	3.12914	1.14079	4.50578	1.62576	0.360817	4.34112	2.78132	0.640691	14.2907	3.87804	2	1
X	37191453	37192348	Rnf113a1	protein_coding	ENSMUSG00000036537	5e-27	+	37191453	37192348	0	1	895,	0	-26.3	-25.4	6.47	-3.84	-4.53	1.11	0.331346	1.20545	3.63804	0.664711	1.54211	2.31998	0.375341	2.21612	5.90428	0.414225	2.04309	4.93231	1.78562	16.7946	4	4
2	115686431	115777269	BC052040	protein_coding	ENSMUSG00000040282	1.6e-69	+	115686431	115777269	0	3	19,124,368,	0,614,90470	-68.8	-67.6	3.74	-2.22	-2.71	0.49	18.0229	13.9652	0.774859	20.1192	12.8152	0.636965	16.6143	26.1756	1.57549	19.8995	22.3189	1.12158	74.6558	4.1089	2	1
10	127032855	127033274	Mettl21b	protein_coding	ENSMUSG00000080115	3.4e-09	-	127032855	127033274	0	1	419,	0	-8.47	-7.69	3.52	-2.32	-2.83	1.54	0.314564	0.992729	3.15589	0.665554	1.22649	1.84282	0.218657	1.8639	8.52431	0.1264	1.30473	10.3223	1.32518	23.8453	4	4
2	127230514	127230635	Snrnp200	protein_coding	ENSMUSG00000003660	0.00071	+	127230514	127230635	0	1	121,	0	-3.15	-2.49	1.14	-11.4	-12.7	-0.899	8.7142	10.85	1.2451	5.99219	10.0717	1.68081	8.07647	4.40534	0.545454	8.17039	5.45281	0.667387	30.9532	4.13875	2	1
5	86828816	86829595	Ythdc1	protein_coding	ENSMUSG00000035851	1.3e-61	+	86828816	86829595	0	1	779,	0	-60.9	-59.7	5.64	-2.8	-3.37	0.687	0.803672	1.73536	2.15929	0.668231	2.11102	3.15912	0.686053	3.07126	4.47671	0.861165	2.29892	2.66955	3.01912	12.4647	4	4
2	152677596	152681067	H13	protein_coding	ENSMUSG00000019188	2.6e-07	+	152677596	152681067	0	2	44,17,	0,3454	-6.58	-5.83	1.19	-1.77	-2.19	-0.389	59.1489	54.9775	0.929475	59.4307	71.0074	1.19479	72.593	56.4952	0.778245	53.2511	60.4164	1.13456	244.424	4.03707	2	0
2	160687712	160693799	Top1	protein_coding	ENSMUSG00000070544	1.4e-09	+	160687712	160693799	0	3	31,76,104,	0,2564,5983	-8.86	-8.07	1.16	-6	-6.9	0.395	57.3121	52.5486	0.916885	66.9634	66.5253	0.993459	36.5457	48.4107	1.32466	65.1771	71.0715	1.09044	225.998	4.32544	2	0
7	78920035	78920396	Isg20	protein_coding	ENSMUSG00000039236	1.3e-25	+	78920035	78920396	0	1	361,	0	-24.9	-24	4.84	-1.93	-2.37	0.981	0.730206	1.58431	2.16968	0.669487	1.62691	2.43009	0.126894	2.60977	20.5666	0.831346	1.87989	2.26126	2.35793	27.4276	4	4
2	165009390	165010240	Ncoa5	protein_coding	ENSMUSG00000039804	3.5e-05	-	165009390	165010240	0	2	59,121,	0,729	-4.46	-3.75	1.3	-1.78	-2.21	-0.44	7.13929	7.94356	1.11265	7.64302	9.46231	1.23803	8.56793	4.75196	0.554622	9.12117	9.05903	0.993187	32.4714	3.8985	2	0
2	166951279	166951430	Stau1	protein_coding	ENSMUSG00000039536	0.001	-	166951279	166951430	0	1	151,	0	-2.99	-2.33	1.16	-4.27	-5	-0.585	0.436431	0.0860831	0.197243	1.2312	1.45857	1.18467	0.808984	1.06724	1.31924	0.584566	0.561789	0.961037	3.06118	3.66219	2	0
2	167208234	167208414	Ptgis	protein_coding	ENSMUSG00000017969	4.9e-09	-	167208234	167208414	0	1	180,	0	-8.31	-7.53	1.16	-12	-13.3	-0.515	14.6447	12.8541	0.877732	13.1171	18.6799	1.42409	7.29546	10.3992	1.42544	17.752	12.4103	0.699097	52.8092	4.42636	2	0
2	110040633	110040813	Ccdc34	protein_coding	ENSMUSG00000027160	0.0001	+	110040633	110040813	0	1	180,	0	-3.99	-3.3	1.24	-5.34	-6.18	0.833	4.21035	2.67192	0.634609	2.47882	2.44715	0.987224	1.3573	3.71893	2.73996	4.80578	2.82767	0.58839	12.8522	4.95018	1	1
2	74712077	74712316	Hoxd4	protein_coding	ENSMUSG00000101174	4.2e-06	+	74712077	74712316	0	1	239,	0	-5.38	-4.65	1.59	-4.82	-5.61	1.4	1.58549	0.870196	0.548851	1.71132	2.33452	1.36416	2.36391	2.28219	0.96543	1.25572	4.77194	3.80018	6.91643	6.67862	2	1
2	74712076	74712316	Hoxd3	protein_coding	ENSMUSG00000079277	2.6e-06	+	74712076	74712316	0	1	240,	0	-5.59	-4.85	1.61	-4.82	-5.61	1.4	1.57888	0.86657	0.548851	1.70419	2.32479	1.36416	2.35406	2.27268	0.96543	1.25048	4.79133	3.83159	6.88761	6.71003	2	1
2	112266850	112333439	Gm21985	protein_coding	ENSMUSG00000096764	4e-16	+	112266850	112333439	0	2	242,57,	0,66532	-15.4	-14.5	2.59	-1.47	-1.84	0.694	18.4038	8.47731	0.460628	18.2803	9.67401	0.529206	17.6187	12.6452	0.717712	18.3034	13.7758	0.75264	72.6062	2.46019	0	0
2	156172850	156174741	Rbm39	protein_coding	ENSMUSG00000027620	1e-122	-	156172850	156174741	0	3	172,72,57,	0,1246,1834	-122	-121	1.39	-92	-94.6	0.741	33.5526	18.6989	0.557301	31.8088	22.2439	0.699299	20.1903	29.6938	1.47069	40.645	32.5981	0.80202	126.197	3.52931	1	0
2	12924040	12974390	Pter	protein_coding	ENSMUSG00000026730	5.8e-05	+	12924040	12974390	0	2	158,22,	0,50328	-4.24	-3.54	1.79	-2.44	-2.96	0.978	23.7061	19.9311	0.840759	23.7553	15.0908	0.635257	25.5341	21.1428	0.828022	23.0481	20.8934	0.90651	96.0437	3.21055	0	0
2	115581715	115631980	BC052040	protein_coding	ENSMUSG00000040282	2.5e-45	+	115581715	115631980	0	3	270,46,45,	0,49289,50220	-44.6	-43.5	2.8	-2.77	-3.33	0.602	16.1558	11.6303	0.719882	16.1192	10.4529	0.648477	12.9009	16.6201	1.28829	16.8714	16.5796	0.982703	62.0473	3.63936	1	0
2	150931041	150931131	Gins1	protein_coding	ENSMUSG00000027454	0.00085	+	150931041	150931131	0	1	90,	0	-3.07	-2.41	1.19	-4.88	-5.67	1.06	5.67482	6.06599	1.06893	5.37077	4.56801	0.850531	4.24155	10.6058	2.50046	7.84617	8.0641	1.02778	23.1333	5.4477	3	1
2	126159950	126164859	Dtwd1	protein_coding	ENSMUSG00000023330	1e-05	+	126159950	126164859	0	2	78,133,	0,4776	-5	-4.28	1.56	-3.48	-4.13	1.01	5.07532	5.79082	1.14098	6.78444	4.24482	0.625669	4.48679	11.3977	2.54027	6.35874	6.87933	1.08187	22.7053	5.38878	3	1
2	112266843	112284628	Slc12a6	protein_coding	ENSMUSG00000027130	2e-16	+	112266843	112284628	0	2	249,52,	0,17733	-15.7	-14.8	2.53	-1.34	-1.69	0.672	5.74719	3.02292	0.525982	6.54705	3.70731	0.566257	5.27587	4.32434	0.819645	4.34016	4.88502	1.12554	21.9103	3.03742	1	0
2	109092924	109131531	Mettl15	protein_coding	ENSMUSG00000057234	6.9e-08	-	109092924	109131531	0	2	373,47,	0,38560	-7.16	-6.39	2.49	-3.71	-4.39	1.3	2.11825	2.16642	1.02274	2.70014	2.23739	0.828621	2.61764	5.87355	2.24383	3.23655	3.92732	1.21343	10.6726	5.30863	3	1
10	41485881	41486242	Smpd2	protein_coding	ENSMUSG00000019822	1e-07	-	41485881	41486242	0	1	361,	0	-6.99	-6.23	2.03	-3.01	-3.61	1.19	0.502017	1.22424	2.43864	0.669487	0.854129	1.2758	0.888258	0.927157	1.04379	0.53793	1.69713	3.15492	2.59769	7.91315	4	2
2	74522145	74528149	Lnpk1	protein_coding	ENSMUSG00000009207	1e-18	-	74522145	74528149	0	2	152,58,	0,5946	-18	-17.1	1.56	-6.34	-7.27	0.746	14.2786	10.9559	0.767298	16.2894	18.039	1.10741	9.96158	19.5391	1.96145	14.6275	19.6591	1.34398	55.157	5.18013	3	1
2	140164370	140164549	Esf1	protein_coding	ENSMUSG00000045624	1.7e-08	-	140164370	140164549	0	1	179,	0	-7.78	-7.01	1.2	-9.76	-10.9	0.614	16.1071	12.5628	0.779956	15.1637	20.7529	1.36859	5.54482	8.72598	1.57372	16.4704	22.7478	1.38113	53.286	5.1034	3	1
2	180042748	180052493	Ss18l1	protein_coding	ENSMUSG00000039086	2e-05	+	180042748	180052493	0	2	120,30,	0,9715	-4.69	-3.98	1.77	-2	-2.46	1.28	8.89665	8.14576	0.915598	9.04769	9.20128	1.01698	9.26354	12.3138	1.32927	7.06155	11.185	1.58393	34.2694	4.84578	3	1
8	109572750	109573608	Txnl4b	protein_coding	ENSMUSG00000031723	1e-29	+	109572750	109573608	0	1	858,	0	-29	-28	3.74	-3.04	-3.64	0.706	0.940896	2.03008	2.1576	0.671708	2.41292	3.59222	1.28136	4.62338	3.60817	0.946479	3.51537	3.71415	3.84044	13.0721	4	4
2	160650066	160684630	Top1	protein_coding	ENSMUSG00000070544	2e-94	+	160650066	160684630	0	4	41,103,124,183,	0,20033,32584,34381	-93.7	-92.4	2	-46.4	-48.5	0.836	56.805	53.8676	0.94829	63.3171	64.1685	1.01345	46.5536	67.1496	1.44242	60.5164	102.908	1.7005	227.192	5.10465	3	1
11	115244927	115246005	Tmem104	protein_coding	ENSMUSG00000045980	1e-101	+	115244927	115246005	0	1	1078,	0	-101	-99.2	6.74	-6.13	-7.03	0.978	0.993407	2.85775	2.87672	0.672592	2.42445	3.60463	0.963201	5.19776	5.39634	0.769696	4.75651	6.17972	3.3989	18.0574	4	4
2	118388617	118400624	Eif2ak4	protein_coding	ENSMUSG00000005102	1.3e-12	+	118388617	118400624	0	3	235,35,90,	0,494,11917	-11.9	-11.1	2.14	-1.92	-2.37	0.63	5.62905	7.32974	1.30213	8.88243	6.52573	0.734678	7.04097	8.7808	1.2471	5.10001	9.79213	1.92002	26.6525	5.20393	3	1
11	73040343	73041447	Camkk1	protein_coding	ENSMUSG00000020785	4e-32	+	73040343	73041447	0	1	1104,	0	-31.4	-30.4	4.33	-3.01	-3.61	0.671	0.761086	2.7669	3.63546	0.673592	2.42055	3.59349	0.60857	3.23385	5.31385	0.847514	2.88573	3.40493	2.89076	15.9477	4	4
4	148164252	148164953	Fbxo2	protein_coding	ENSMUSG00000041556	2.5e-12	+	148164252	148164953	0	2	203,128,	0,573	-11.6	-10.8	2.58	-1.67	-2.08	0.98	1.19458	2.70967	2.2683	0.673999	1.1977	1.777	1.47621	3.33318	2.25793	0.74669	2.79065	3.73737	4.09148	10.0406	4	4
6	22254573	22255234	Cped1	protein_coding	ENSMUSG00000062980	2.5e-81	+	22254573	22255234	0	1	661,	0	-80.6	-79.4	9.52	-5.36	-6.21	1.37	0.747743	2.04516	2.73511	0.675019	1.99918	2.96167	0.531316	4.27592	8.04779	0.61428	4.26361	6.94082	2.56836	20.6854	4	4
19	58799124	58799811	Hspa12a	protein_coding	ENSMUSG00000025092	5e-43	-	58799124	58799811	0	1	687,	0	-42.3	-41.2	5.94	-2.75	-3.31	0.81	0.695463	2.04344	2.93824	0.676534	2.47921	3.66457	0.666794	3.60886	5.41226	1.02788	3.33394	3.2435	3.06667	15.2586	4	4
7	61535105	61535462	B230209E15Rik	lincRNA	ENSMUSG00000109006	2e-35	-	61535105	61535462	0	1	357,	0	-34.7	-33.7	3.17	-3.39	-4.03	1.12	1.29218	2.33027	1.80337	0.676988	1.80966	2.6731	1.02653	3.47239	3.38266	2.02748	5.12202	2.5263	5.02317	10.3854	4	4
6	3374115	3375075	Samd9l	protein_coding	ENSMUSG00000047735	2.5e-15	-	3374115	3375075	0	1	960,	0	-14.6	-13.8	3.52	-6.76	-7.72	1.63	0.29175	0.85303	2.92384	0.677802	1.08592	1.60212	0.127246	1.43334	11.2643	0.551684	2.17966	3.95093	1.64848	19.7412	4	4
6	3376543	3377173	Samd9l	protein_coding	ENSMUSG00000047735	3.2e-11	-	3376543	3377173	0	1	630,	0	-10.5	-9.73	2.67	-5.11	-5.92	1.38	0.679932	1.52681	2.24554	0.678724	1.46829	2.16331	0.605935	2.42026	3.99425	1.12088	3.30643	2.94985	3.08547	11.3529	4	4
7	102082145	102082446	Xndc1	protein_coding	ENSMUSG00000099481	1.6e-22	+	102082145	102082446	0	1	301,	0	-21.8	-20.9	4.27	-3.34	-3.98	1.24	1.03997	1.77057	1.70252	0.67941	1.60975	2.36934	0.659483	2.63579	3.99674	0.997063	3.94559	3.95721	3.37592	12.0258	4	4
7	12928223	12929153	Rnf225	protein_coding	ENSMUSG00000033967	1e-103	+	12928223	12929153	0	1	930,	0	-103	-102	10.5	-2.72	-3.28	0.858	0.442884	2.40403	5.42813	0.679676	2.22612	3.27526	0.771688	4.53203	5.87288	0.246775	3.27361	13.2656	2.14102	27.8419	4	4
2	26323513	26323908	Gpsm1	protein_coding	ENSMUSG00000026930	0.00038	+	26323513	26323908	0	2	130,20,	0,375	-3.42	-2.74	1.49	-2.16	-2.65	-1.13	3.18522	3.29296	1.03383	2.7267	4.69853	1.72315	2.44313	2.314	0.947145	2.23616	2.702	1.20832	10.5912	4.91245	3	1
X	95898957	95899558	Zc3h12b	protein_coding	ENSMUSG00000035045	5e-24	+	95898957	95899558	0	1	601,	0	-23.3	-22.4	3.67	-3.87	-4.56	1.23	0.657914	2.14119	3.25451	0.680541	1.24597	1.83085	0.482732	2.47516	5.1274	0.499361	2.93275	5.87301	2.32055	16.0858	4	4
1	194643732	194644632	Plxna2	protein_coding	ENSMUSG00000026640	1e-14	+	194643732	194644632	0	1	900,	0	-14	-13.1	3.97	-1.3	-1.65	0.569	0.659011	1.66093	2.52033	0.681675	2.15349	3.15912	0.441121	1.88701	4.27777	0.333462	1.72802	5.18206	2.11527	15.1393	4	4
9	20638922	20639222	Fbxl12	protein_coding	ENSMUSG00000066892	1.1e-05	-	20638922	20639222	0	1	300,	0	-4.95	-4.24	1.88	-2.19	-2.68	1.11	0.549176	0.996555	1.81464	0.681675	1.0278	1.50776	0.661681	1.94211	2.93511	0.47077	1.28816	2.73629	2.3633	8.99379	4	4
1	169498023	169498622	Nuf2	protein_coding	ENSMUSG00000026683	1.1e-06	-	169498023	169498622	0	1	599,	0	-5.94	-5.2	6.35	-2.38	-2.9	0.822	0.687616	0.737814	1.073	0.682813	1.25013	1.83085	0.484344	2.31786	4.78558	0.618917	1.08575	1.75427	2.47369	9.4437	4	3
2	27189381	27234710	Sardhos	antisense	ENSMUSG00000091192	1.6e-38	+	27189381	27234710	0	2	188,77,	0,45252	-37.8	-36.7	2.17	-3.74	-4.42	-0.65	105.317	161.869	1.53696	114.493	158.963	1.3884	145.263	132.759	0.913922	109.387	152.979	1.3985	474.461	5.23779	3	1
2	30972176	30972475	BC005624	protein_coding	ENSMUSG00000026851	5e-15	-	30972176	30972475	0	1	299,	0	-14.3	-13.5	2.89	-3.32	-3.95	1.61	0.826519	0.912941	1.10456	0.683955	1.42409	2.08214	0.714963	2.07298	2.89942	0.413302	3.27846	7.93237	2.63874	14.0185	4	3
18	61726627	61726926	1500015A07Rik	antisense	ENSMUSG00000098702	2e-20	+	61726627	61726926	0	1	299,	0	-19.7	-18.8	3.46	-5.01	-5.82	1.94	0.606114	1.21726	2.00829	0.683955	1.32588	1.93855	1.02138	2.86071	2.80084	0.708517	2.90018	4.09331	3.01996	10.841	4	4
5	114808905	114809231	1500011B03Rik	protein_coding	ENSMUSG00000072694	1.3e-28	-	114808905	114809231	0	1	326,	0	-27.9	-27	3.4	-1.35	-1.7	0.643	1.11183	2.27275	2.04416	0.684336	3.33293	4.8703	0.796266	4.60113	5.77838	1.02891	3.09367	3.00675	3.62134	15.6996	4	4
9	109057932	109058828	Gm42641	protein_coding	ENSMUSG00000105383	2e-45	-	109057932	109058828	0	1	896,	0	-44.7	-43.6	5.33	-1.6	-2	0.444	0.974542	2.93048	3.00703	0.684718	2.90053	4.23609	1.3804	4.34428	3.14713	1.08366	5.14409	4.74694	4.12332	15.1372	4	4
6	86650127	86651599	Mxd1	protein_coding	ENSMUSG00000001156	1.6e-14	-	86650127	86651599	0	2	952,158,	0,1314	-13.8	-13	3.47	-2.36	-2.87	0.689	0.474963	1.8034	3.79693	0.6867	1.62702	2.36934	1.00422	3.08236	3.06942	0.604367	2.65784	4.39773	2.77024	13.6334	4	4
9	110631822	110632092	Nbeal2	protein_coding	ENSMUSG00000056724	1e-05	-	110631822	110632092	0	1	270,	0	-4.99	-4.27	3.27	-1.46	-1.83	1.63	0.305098	1.39614	4.57604	0.688561	1.03324	1.50058	0.113108	0.596865	5.27695	0.0653847	1.64075	25.0937	1.17215	36.4473	4	4
2	29893014	29901381	Odf2	protein_coding	ENSMUSG00000026790	2.5e-20	+	29893014	29901381	0	3	140,126,305,	0,429,8062	-19.6	-18.7	1.42	-3.37	-4	-0.284	12.6089	17.2783	1.37032	10.8747	14.0143	1.28871	12.3012	11.4195	0.92832	9.15157	15.2196	1.66306	44.9364	5.25041	3	1
2	29980112	29983220	Sptan1	protein_coding	ENSMUSG00000057738	1.8e-07	+	29980112	29983220	0	2	90,61,	0,3047	-6.74	-5.98	1.1	-18.5	-20	-0.59	84.1221	122.41	1.45515	83.1061	126.992	1.52808	82.3141	81.4388	0.989366	84.0605	96.3781	1.14653	333.603	5.11912	3	1
2	158624887	158625157	Actr5	protein_coding	ENSMUSG00000037761	8.3e-09	+	158624887	158625157	0	1	270,	0	-8.08	-7.31	2.06	-1.87	-2.31	1.05	1.34243	2.11828	1.57795	0.688561	1.95772	2.8432	1.13108	2.98433	2.63848	1.24231	4.04951	3.25966	4.40438	10.3193	4	4
18	37485182	37486019	Pcdhb17	protein_coding	ENSMUSG00000046387	1e-12	+	37485182	37486019	0	1	837,	0	-12	-11.2	4.34	-2.26	-2.76	0.879	0.354307	0.947325	2.67374	0.688561	1.59635	2.31838	0.364864	1.51068	4.14038	0.274194	2.45493	8.95325	1.68193	18.0858	4	4
9	90203792	90204331	Tbc1d2b	protein_coding	ENSMUSG00000037410	2.5e-44	-	90203792	90204331	0	1	539,	0	-43.6	-42.5	4.41	-1.72	-2.13	0.754	0.458496	2.26691	4.94423	0.689838	1.79791	2.60627	0.793225	3.74883	4.72606	0.360283	2.74548	7.62035	2.30184	19.8969	4	4
X	135744989	135745528	Armcx5	protein_coding	ENSMUSG00000072969	2e-30	+	135744989	135745528	0	1	539,	0	-29.7	-28.7	5	-3.44	-4.08	0.942	0.825292	1.51931	1.84094	0.689838	2.66962	3.86992	1.13318	4.02481	3.55179	0.622308	3.49743	5.6201	3.27062	14.8827	4	4
11	100576623	100576892	Cnp	protein_coding	ENSMUSG00000006782	1.6e-06	+	100576623	100576892	0	1	269,	0	-5.8	-5.07	2.35	-2.08	-2.55	1.22	0.67371	1.15972	1.7214	0.69112	1.58291	2.29036	0.227057	1.88942	8.32135	0.459395	1.82204	3.96619	2.05128	16.2993	4	4
3	89446285	89447939	Pbxip1	protein_coding	ENSMUSG00000042613	1e-134	+	89446285	89447939	0	2	126,894,	0,760	-134	-132	8.06	-5.62	-6.48	0.894	0.936829	2.96928	3.16949	0.692611	2.70626	3.90733	1.81139	7.43786	4.10616	1.09039	6.5979	6.05097	4.53122	17.234	4	4
1	173928613	173933290	Ifi203	protein_coding	ENSMUSG00000039997	1.3e-31	-	173928613	173933290	0	2	903,86,	0,4591	-30.9	-29.9	4.12	-2.06	-2.53	0.629	1.28271	2.32633	1.81361	0.695523	1.98939	2.86028	0.78741	2.77008	3.51797	0.946062	2.99255	3.16316	3.7117	11.355	4	4
4	155657720	155658293	Mib2	protein_coding	ENSMUSG00000029060	2.5e-08	-	155657720	155658293	0	2	40,439,	0,134	-7.61	-6.84	2.13	-1.33	-1.68	0.652	1.10064	1.32971	1.20811	0.698623	3.00402	4.29991	0.988219	2.22566	2.2522	0.810825	1.55453	1.91722	3.59831	9.67744	4	3
2	32017056	32020295	Nup214	protein_coding	ENSMUSG00000001855	4e-16	+	32017056	32020295	0	3	281,162,38,	0,1138,3201	-15.4	-14.5	1.42	-3.64	-4.31	-0.373	10.5839	15.1875	1.43496	12.5616	17.9491	1.42889	12.3807	9.07181	0.732736	8.25805	15.6766	1.89835	43.7843	5.49493	3	1
4	106652872	106654866	Pars2	protein_coding	ENSMUSG00000043572	7.9e-61	+	106652872	106654866	0	1	1994,	0	-60.1	-58.9	7.37	-2.51	-3.04	0.469	0.627944	2.58798	4.12135	0.699266	2.39315	3.42238	0.949562	4.03475	4.24906	0.725987	3.18125	4.38197	3.00276	16.1747	4	4
10	61580589	61581333	Lrrc20	protein_coding	ENSMUSG00000037151	7.9e-52	+	61580589	61581333	0	1	744,	0	-51.1	-50	5.18	-1.42	-1.78	0.545	0.487172	2.27125	4.66211	0.699667	2.07218	2.96167	1.29299	4.58201	3.54374	0.688122	3.5726	5.19181	3.16795	16.3593	4	4
6	128472913	128473388	Gm8719	processed_pseudogene	ENSMUSG00000107896	2e-16	-	128472913	128473388	0	1	475,	0	-15.7	-14.8	3.61	-1.4	-1.76	0.704	0.79775	1.72402	2.1611	0.704506	1.79286	2.54484	1.06083	3.75808	3.54257	0.85482	2.79791	3.2731	3.41791	11.5216	4	4
1	139170590	139170801	Dennd1b	protein_coding	ENSMUSG00000056268	8.5e-08	+	139170590	139170801	0	1	211,	0	-7.07	-6.31	2.32	-1.35	-1.7	1.02	1.01506	0.800858	0.788973	0.704877	2.36596	3.35656	0.361838	1.52752	4.22156	0.669341	2.54625	3.80411	2.75112	12.1712	3	3
7	81595936	81596147	Whamm	protein_coding	ENSMUSG00000045795	2.1e-05	+	81595936	81596147	0	1	211,	0	-4.67	-3.95	1.74	-1.52	-1.9	-0.902	0.858901	4.0659	4.73384	0.704877	1.6005	2.27061	1.23025	1.99753	1.62368	1.08768	2.09954	1.93029	3.88171	10.5584	4	4
11	101192494	101192705	Ezh1	protein_coding	ENSMUSG00000006920	3.2e-10	-	101192494	101192705	0	1	211,	0	-9.49	-8.69	2.05	-2.96	-3.55	1.44	1.24931	1.84813	1.47932	0.704877	1.46133	2.07317	1.59209	4.64132	2.91524	1.33868	4.55644	3.40367	4.88496	9.87141	4	3
2	33230123	33242529	Angptl2	protein_coding	ENSMUSG00000004105	5e-40	+	33230123	33242529	0	2	1,330,	0,12076	-39.3	-38.3	1.89	-1.43	-1.8	-0.308	37.1814	40.4879	1.08893	33.026	40.633	1.23034	34.0913	31.6465	0.928286	29.4409	33.3739	1.13359	133.74	4.38114	3	0
2	34894836	34894957	Phf19	protein_coding	ENSMUSG00000026873	0.00017	-	34894836	34894957	0	1	121,	0	-3.76	-3.07	1.26	-1.61	-2	-0.542	5.03789	7.51982	1.49265	3.99479	8.37289	2.09595	4.66921	3.27839	0.702131	6.85729	9.11399	1.32909	20.5592	5.61983	3	1
2	35147239	35147570	Cntrl	protein_coding	ENSMUSG00000057110	1.6e-13	+	35147239	35147570	0	1	331,	0	-12.8	-12	1.63	-1.61	-2.01	-0.314	1.29413	1.45301	1.12277	1.06717	0.665388	0.62351	0.968764	1.34825	1.39172	1.2267	1.9079	1.5553	4.55676	4.6933	3	1
2	35148508	35148922	Cntrl	protein_coding	ENSMUSG00000057110	0.0001	+	35148508	35148922	0	2	99,52,	0,362	-4	-3.3	1.46	-2.06	-2.53	-0.705	9.05595	13.429	1.48289	8.49529	17.5028	2.06029	10.2134	8.04536	0.787725	9.35305	9.61284	1.02778	37.1177	5.35868	3	1
12	101837455	101837666	Trip11	protein_coding	ENSMUSG00000021188	1.1e-06	-	101837455	101837666	0	1	211,	0	-5.94	-5.2	2.26	-2.05	-2.51	1.33	1.01506	2.34097	2.30623	0.704877	1.11339	1.57956	0.651309	3.29005	5.05144	0.669341	3.43967	5.13888	3.04059	14.0761	4	4
5	43285801	43286011	Cpeb2	protein_coding	ENSMUSG00000039782	2.2e-06	+	43285801	43286011	0	1	210,	0	-5.66	-4.92	2	-3.13	-3.74	1.72	1.09835	1.29985	1.18346	0.708234	1.60813	2.27061	0.436273	2.71541	6.2241	0.840661	2.60325	3.09668	3.08352	12.7748	4	3
2	36245231	36249116	Ptgs1	protein_coding	ENSMUSG00000047250	3.3e-08	+	36245231	36249116	0	2	99,21,	0,3864	-7.48	-6.71	1.19	-3.46	-4.1	-0.419	74.5506	113.521	1.52273	80.0968	101.679	1.26945	87.6728	87.3948	0.996829	62.0828	74.7762	1.20446	304.403	4.99347	3	1
5	36966520	36966730	Wfs1	protein_coding	ENSMUSG00000039474	6.2e-05	-	36966520	36966730	0	1	210,	0	-4.21	-3.51	1.73	-1.5	-1.88	-0.863	1.41217	3.83767	2.71757	0.708234	2.86666	4.04762	1.59967	2.24316	1.40227	2.01759	1.88512	0.934342	5.73766	9.1018	3	2
10	4353283	4357556	Akap12	protein_coding	ENSMUSG00000038587	1e-95	+	4353283	4357556	0	1	4273,	0	-95	-93.8	7.76	-2.71	-3.27	0.323	0.69402	2.88992	4.16402	0.709187	2.49125	3.51282	0.864787	3.78594	4.37789	0.80151	3.09921	3.86672	3.06951	15.9215	4	4
2	59214705	59215004	Pkp4	protein_coding	ENSMUSG00000026991	4.4e-06	+	59214705	59215004	0	2	109,71,	0,228	-5.36	-4.63	1.35	-4.49	-5.25	-0.638	1.28141	1.73314	1.35252	0.826273	1.38672	1.67828	0.508986	0.550952	1.08245	0.882694	0.7331	0.830526	3.49936	4.94378	3	1
2	59769469	59779718	Tanc1	protein_coding	ENSMUSG00000035168	3.2e-21	+	59769469	59779718	0	4	35,131,187,8,	0,1662,2883,10241	-20.5	-19.6	1.53	-9.74	-10.9	-0.765	17.2968	21.8923	1.26569	13.8017	21.882	1.58545	19.2456	15.5556	0.80827	17.9473	21.5927	1.20311	68.2914	4.86252	3	1
2	77929343	77930863	Cwc22	protein_coding	ENSMUSG00000027014	1e-172	-	77929343	77930863	0	3	155,86,89,	0,493,1431	-172	-171	1.62	-6.47	-7.4	0.264	25.7613	24.973	0.969397	27.3797	29.4993	1.07741	21.655	28.0234	1.29408	24.8759	34.5319	1.38816	99.672	4.72906	3	0
2	84620335	84620836	Ctnnd1	protein_coding	ENSMUSG00000034101	1.4e-07	-	84620335	84620836	0	2	119,2,	0,499	-6.84	-6.08	1.26	-3.07	-3.68	-0.498	19.4708	38.9956	2.00278	23.6615	33.8556	1.43083	30.5391	29.608	0.96951	25.0948	34.3527	1.36892	98.7661	5.77204	3	1
2	84620348	84620439	Gm28635	protein_coding	ENSMUSG00000101645	2.2e-05	-	84620348	84620439	0	1	91,	0	-4.66	-3.95	1.18	-2.2	-2.69	-0.463	2.7157	3.14251	1.15716	2.65588	3.87241	1.45805	5.70511	6.53878	1.14613	5.23797	3.52164	0.672331	16.3147	4.43367	3	0
2	84946849	84947090	Slc43a3	protein_coding	ENSMUSG00000027074	2.3e-06	+	84946849	84947090	0	1	241,	0	-5.63	-4.89	1.23	-2.63	-3.17	-0.431	0.546897	0.539359	0.986216	0.154283	0.670174	4.34378	0.190078	0.257187	1.35306	0.219758	0.273772	1.24579	1.11102	7.92885	3	1
2	91066080	91069199	Slc39a13	protein_coding	ENSMUSG00000002105	4e-14	-	91066080	91069199	0	4	96,309,51,82,	0,2350,2740,3037	-13.4	-12.6	1.94	-5.51	-6.37	-0.824	7.74767	9.66435	1.24739	8.017	10.0433	1.25275	9.87697	6.40559	0.648538	6.33308	7.81377	1.2338	31.9747	4.38248	3	0
9	20644312	20644731	Ubl5	protein_coding	ENSMUSG00000084786	3.9e-09	+	20644312	20644731	0	1	419,	0	-8.41	-7.62	3.1	-2.53	-3.06	1.27	0.668448	1.64421	2.45974	0.709924	1.26154	1.777	0.473758	2.4852	5.24573	0.547734	1.39472	2.54634	2.39986	12.0288	4	4
4	43567017	43567436	Gba2	protein_coding	ENSMUSG00000028467	1e-19	-	43567017	43567436	0	1	419,	0	-19	-18.1	3.25	-3.02	-3.62	0.953	1.21893	2.4508	2.01061	0.709924	1.96239	2.76423	1.31194	3.66863	2.79633	1.30613	3.66675	2.80733	4.54694	10.3785	4	4
2	98666576	98666852	Gm10800	protein_coding	ENSMUSG00000075014	1.1e-09	-	98666576	98666852	0	2	93,118,	0,158	-8.94	-8.15	2.08	-7.59	-8.61	2.14	0.390409	0.123209	0.315589	0.792987	0.97422	1.22855	1.37499	1.52752	1.11094	0.669341	2.05486	3.06998	3.22772	5.72505	3	1
2	92405711	92411391	Cry2	protein_coding	ENSMUSG00000068742	2.5e-14	-	92405711	92411391	0	2	109,132,	0,5548	-13.6	-12.8	2.14	-2.17	-2.65	-0.853	3.965	6.63411	1.67317	4.85992	5.78786	1.19094	6.14584	4.37218	0.711405	5.42069	7.07896	1.30591	20.3915	4.88142	3	1
2	102853076	102861660	Cd44	protein_coding	ENSMUSG00000005087	1e-17	-	102853076	102861660	0	3	160,69,101,	0,2822,8483	-17	-16.1	1.21	-3.57	-4.23	-0.194	94.2585	133.137	1.41246	82.4771	98.2864	1.19168	91.0622	90.0432	0.98881	78.212	117.905	1.50751	346.01	5.10046	3	1
4	149897747	149907257	Spsb1	protein_coding	ENSMUSG00000039911	1e-43	-	149897747	149907257	0	2	594,842,	0,8668	-43	-41.9	7.86	-2.9	-3.48	0.64	1.1932	3.21343	2.69313	0.712056	2.60734	3.6617	0.840039	3.47894	4.1414	0.81139	3.36721	4.14993	3.55668	14.6462	4	4
14	55065949	55067532	Zfhx2	protein_coding	ENSMUSG00000040721	7.9e-28	-	55065949	55067532	0	2	1332,48,	0,1535	-27.1	-26.2	11.7	-2.92	-3.5	0.724	0.716316	1.47882	2.06448	0.714008	2.44715	3.42734	0.58644	2.33556	3.9826	0.473329	2.19247	4.63203	2.49009	14.1065	4	4
2	109917646	109970750	Lgr4	protein_coding	ENSMUSG00000050199	3.2e-37	+	109917646	109970750	0	2	659,59,	0,53045	-36.5	-35.4	3.41	-2.16	-2.65	0.539	6.21838	6.66221	1.07137	7.37949	6.23716	0.845202	6.03977	7.26866	1.20347	6.76158	7.82402	1.15713	26.3992	4.27717	3	0
2	116067184	116067444	2700033N17Rik	lincRNA	ENSMUSG00000086328	6.2e-10	-	116067184	116067444	0	1	260,	0	-9.21	-8.42	2.36	-1.73	-2.15	1.03	0.633664	0.849905	1.34125	0.715044	1.01651	1.4216	1.23331	1.95482	1.58502	1.42589	2.13888	1.50003	4.00791	5.84791	4	2
1	93621248	93621638	Stk25	protein_coding	ENSMUSG00000026277	1.3e-43	-	93621248	93621638	0	1	390,	0	-42.9	-41.9	6.18	-8.92	-10	2.29	0.718153	1.06655	1.48513	0.715044	1.73183	2.42199	0.783055	4.45	5.68287	0.678995	4.10858	6.05097	2.89525	15.641	4	3
9	20644317	20644707	Fbxl12	protein_coding	ENSMUSG00000066892	2.5e-08	-	20644317	20644707	0	1	390,	0	-7.61	-6.84	2.96	-2.44	-2.96	1.26	0.718153	1.73314	2.41333	0.715044	1.35534	1.89547	0.587291	2.82893	4.81691	0.588463	1.52259	2.58741	2.60895	11.7131	4	4
13	41310332	41310930	Nedd9	protein_coding	ENSMUSG00000021365	2e-39	-	41310332	41310930	0	1	598,	0	-38.7	-37.6	6.08	-3.12	-3.73	1.05	0.633664	2.39104	3.77335	0.715044	2.33257	3.26213	0.434085	3.27531	7.54532	0.531388	2.34851	4.41958	2.31418	19.0004	4	4
14	49073656	49074045	Ap5m1	protein_coding	ENSMUSG00000036291	2e-12	+	49073656	49074045	0	1	389,	0	-11.7	-10.9	2.65	-2.07	-2.54	0.881	0.974117	0.935628	0.960489	0.716882	2.22697	3.10646	1.05984	3.02741	2.85647	1.13457	3.17417	2.79769	3.88541	9.72111	3	3
8	123442988	123443425	Def8	protein_coding	ENSMUSG00000001482	2.8e-09	+	123442988	123443425	0	2	63,118,	0,319	-8.56	-7.77	2.06	-1.61	-2.01	-0.897	0.455118	0.933597	2.05133	0.718994	1.13569	1.57956	0.337449	0.547908	1.62368	0.877817	1.0415	1.18647	2.38938	6.44103	4	3
2	120671082	120680222	Stard9	protein_coding	ENSMUSG00000033705	1.4e-05	+	120671082	120680222	0	6	67,73,68,98,210,55,	0,2520,6832,8270,8725,9085	-4.85	-4.14	1.76	-1.77	-2.19	-0.533	6.08806	7.78547	1.27881	5.63269	7.92002	1.40608	4.81353	3.77755	0.784777	5.6579	6.2397	1.10283	22.1922	4.5725	3	0
17	17830902	17831083	Spaca6	protein_coding	ENSMUSG00000080316	1.5e-05	+	17830902	17831083	0	1	181,	0	-4.81	-4.09	1.72	-1.57	-1.95	-0.8	2.09354	4.38073	2.09249	0.718994	5.11062	7.10801	2.02469	1.64373	0.811839	2.53592	2.7079	1.06782	7.37315	11.0802	3	2
X	152246295	152246476	Kdm5c	protein_coding	ENSMUSG00000025332	7.4e-06	+	152246295	152246476	0	1	181,	0	-5.13	-4.41	1.26	-1.44	-1.8	-0.354	0.0910236	1.22086	13.4125	0.718994	0.81121	1.12826	0.421811	1.43826	3.40972	1.95071	1.8747	0.961037	3.18253	18.9116	3	2
11	62713659	62714408	Zfp287	protein_coding	ENSMUSG00000005267	1.3e-66	-	62713659	62714408	0	1	749,	0	-65.9	-64.7	27.9	-3.21	-3.83	0.879	0.791869	2.34286	2.95865	0.719817	2.07795	2.88678	0.733918	3.83975	5.23185	0.848518	3.63684	4.28611	3.09412	15.3634	4	4
2	122029316	122047516	Eif3j1	protein_coding	ENSMUSG00000027236	3.2e-49	+	122029316	122047516	0	4	12,55,92,81,	0,11839,12265,18119	-48.5	-47.4	1.38	-9.69	-10.8	0.432	209.785	205.973	0.981827	200.707	243.247	1.21195	142.389	198.343	1.39297	188.97	292.546	1.54811	741.851	5.13485	3	1
11	115488768	115489722	Armc7	protein_coding	ENSMUSG00000057219	2e-47	+	115488768	115489722	0	1	954,	0	-46.7	-45.6	6.2	-12.7	-14	1.76	0.811675	1.73041	2.13191	0.72104	1.98542	2.75355	0.656239	3.57339	5.44526	0.370102	3.24066	8.75612	2.55906	19.0868	4	4
4	43578066	43578813	Gba2	protein_coding	ENSMUSG00000028467	1.3e-30	-	43578066	43578813	0	1	747,	0	-29.9	-28.9	4.09	-2.1	-2.58	0.626	0.705768	1.84451	2.61347	0.721744	1.96558	2.72338	1.51265	3.45175	2.28192	0.638092	3.7349	5.85323	3.57825	13.472	4	4
1	194619805	194620526	Plxna2	protein_coding	ENSMUSG00000026640	2e-73	+	194619805	194620526	0	1	721,	0	-72.7	-71.5	8.87	-3.1	-3.7	0.866	1.09683	2.3437	2.1368	0.721986	3.29907	4.56944	0.698885	3.21516	4.60042	0.46522	3.07214	6.60362	2.98292	17.9103	4	4
2	126725375	126733968	Usp8	protein_coding	ENSMUSG00000027363	4.7e-09	+	126725375	126733968	0	4	55,163,43,9,	0,3784,6685,8584	-8.33	-7.55	1.23	-4.22	-4.95	-0.373	26.3604	34.3739	1.304	20.7945	34.3145	1.65017	22.6781	26.1243	1.15196	33.9347	29.8127	0.878533	103.768	4.98466	3	1
7	12809762	12811409	Zfp329	protein_coding	ENSMUSG00000057894	1e-19	-	12809762	12811409	0	1	1647,	0	-19	-18.1	4.3	-2.33	-2.84	0.52	0.590189	2.47028	4.18557	0.722424	1.97911	2.73955	0.778776	2.5967	3.33434	0.81463	2.80421	3.44231	2.90602	13.7018	4	4
2	129076054	129081983	Ttl	protein_coding	ENSMUSG00000027394	1e-07	+	129076054	129081983	0	3	34,136,10,	0,5155,5919	-6.99	-6.23	1.69	-1.84	-2.28	-0.772	10.2513	13.8651	1.35252	11.258	16.0696	1.4274	12.8943	7.71333	0.598197	9.0231	13.0911	1.45084	43.4267	4.82896	3	0
7	144915099	144915459	Oraov1	protein_coding	ENSMUSG00000031072	1.6e-35	+	144915099	144915459	0	1	360,	0	-34.8	-33.7	2.78	-1.93	-2.37	-0.573	0.732234	2.20253	3.00796	0.722989	2.52872	3.49759	1.48454	2.51372	1.69326	1.02981	2.4873	2.41531	3.96957	10.6141	4	4
2	130278175	130278416	Nop56	protein_coding	ENSMUSG00000027405	1e-179	+	130278175	130278416	0	1	241,	0	-179	-178	1.63	-12.5	-13.8	0.377	8.75035	8.46793	0.967725	9.257	11.1493	1.20441	9.06037	11.3162	1.24898	6.73924	9.07358	1.34638	33.807	4.7675	3	0
9	50771863	50772043	1110032A03Rik	protein_coding	ENSMUSG00000037971	1.1e-07	-	50771863	50772043	0	1	180,	0	-6.95	-6.19	2.41	-1.51	-1.89	1.26	0.732234	0.433285	0.59173	0.722989	2.20243	3.04629	1.78145	3.7878	2.12624	0.588463	2.51349	4.27128	3.82514	10.0355	3	3
10	53537283	53538748	Mcm9	protein_coding	ENSMUSG00000058298	4e-63	-	53537283	53538748	0	1	1465,	0	-62.4	-61.3	8.44	-7.99	-9.03	0.966	0.955903	2.60858	2.72892	0.723341	2.69604	3.7272	0.82341	4.1124	4.99435	0.735076	4.14983	5.64544	3.23773	17.0959	4	4
2	131234152	131238801	Mavs	protein_coding	ENSMUSG00000037523	1.4e-07	+	131234152	131238801	0	2	203,66,	0,4583	-6.84	-6.08	1.9	-2.58	-3.12	-0.857	5.9409	10.0992	1.69995	5.87452	8.35124	1.4216	6.30083	3.82492	0.607051	4.65957	6.09684	1.30845	22.7758	5.03706	3	1
17	24185340	24186287	Gm43796	protein_coding	ENSMUSG00000107169	2.5e-40	-	24185340	24186287	0	1	947,	0	-39.6	-38.6	5.64	-1.66	-2.06	0.569	0.417536	1.90792	4.56947	0.72637	2.20166	3.03104	0.564345	2.8144	4.98701	0.540615	2.64752	4.89724	2.24887	17.4848	4	4
2	142862517	142901531	Kif16b	protein_coding	ENSMUSG00000038844	6.5e-07	-	142862517	142901531	0	3	23,70,207,	0,2826,38807	-6.19	-5.44	2.03	-2.03	-2.5	-0.421	19.9351	22.7041	1.1389	21.8756	26.1355	1.19474	26.111	24.8755	0.952684	25.3039	27.7112	1.09514	93.2255	4.38146	3	0
11	105179638	105181224	1700052K11Rik	antisense	ENSMUSG00000099681	7.9e-25	-	105179638	105181224	0	1	1586,	0	-24.1	-23.1	5.24	-6.68	-7.63	1.06	0.581725	1.48344	2.55007	0.726766	1.62012	2.22921	0.741335	3.0483	4.11191	0.467505	2.49011	5.32638	2.51733	14.2176	4	4
2	152316542	152318358	Rbck1	protein_coding	ENSMUSG00000027466	7.9e-12	-	152316542	152318358	0	2	372,47,	0,1769	-11.1	-10.3	1.58	-3.06	-3.66	-0.506	6.68448	9.64809	1.44336	7.63169	11.3188	1.48313	8.23609	6.98224	0.847761	6.86774	9.60554	1.39865	29.42	5.1729	3	0
2	152695536	152695656	Gm26841	lincRNA	ENSMUSG00000097722	0.00072	-	152695536	152695656	0	1	120,	0	-3.14	-2.47	1.24	-3.07	-3.67	-0.815	0.549176	0.86657	1.57795	0	0	0	0.508986	0.516518	1.0148	0.294231	0.314186	1.06782	1.35239	3.66056	3	1
2	152780937	152828280	Bcl2l1	protein_coding	ENSMUSG00000007659	1e-131	-	152780937	152828280	0	2	1345,154,	0,47189	-131	-130	2.98	-1.46	-1.82	-0.154	20.5749	23.2829	1.13162	20.2283	22.6463	1.11954	18.8247	17.8628	0.948902	16.8295	16.9208	1.00542	76.4573	4.20549	3	0
2	154791364	154794414	Raly	protein_coding	ENSMUSG00000027593	5e-51	+	154791364	154794414	0	3	184,71,16,	0,350,3034	-50.3	-49.2	1.23	-2.93	-3.51	-0.135	56.2348	64.9927	1.15574	56.528	55.3724	0.979556	109.141	140.432	1.2867	47.6199	123.159	2.58628	269.524	6.00828	3	1
5	138646528	138647216	A430033K04Rik	protein_coding	ENSMUSG00000056014	5e-42	+	138646528	138647216	0	1	688,	0	-41.3	-40.2	4.53	-1.69	-2.09	0.58	0.862078	2.73952	3.17781	0.729594	2.19817	3.01286	0.821183	3.58559	4.36638	0.821111	3.90449	4.75513	3.23397	15.3122	4	4
2	157279196	157279436	Rpn2	protein_coding	ENSMUSG00000027642	6.6e-06	+	157279196	157279436	0	2	139,11,	0,229	-5.18	-4.46	1.22	-7	-7.97	-0.639	4.39341	6.06599	1.3807	3.96611	5.18796	1.30807	10.2815	7.93371	0.771649	3.53078	7.1006	2.01106	22.1718	5.47148	3	1
7	98351085	98353495	Tsku	protein_coding	ENSMUSG00000049580	2e-65	-	98351085	98353495	0	2	2045,19,	0,2391	-64.7	-63.5	5.45	-2.3	-2.8	0.384	1.18137	2.65135	2.24431	0.729594	3.35772	4.60217	0.902562	3.53755	3.91945	0.692812	3.17383	4.58108	3.50633	15.347	4	4
2	157836631	157884191	Ctnnbl1	protein_coding	ENSMUSG00000027649	2.8e-08	+	157836631	157884191	0	4	60,98,81,59,	0,31668,34476,47501	-7.55	-6.78	1.23	-2.56	-3.1	-0.302	53.5723	58.6243	1.0943	52.0302	59.9634	1.15247	58.7212	45.2178	0.770042	49.7034	53.2324	1.071	214.027	4.08782	3	0
2	157981922	157993356	Tti1	protein_coding	ENSMUSG00000027650	2.5e-17	-	157981922	157993356	0	3	538,88,3,	0,11045,11431	-16.6	-15.8	2.51	-1.47	-1.84	-0.384	5.841	8.1835	1.40105	5.88178	8.70703	1.48034	6.79727	6.54311	0.962609	5.22038	8.36164	1.60173	23.7404	5.44572	3	1
7	122167565	122167895	Gm44985	TEC	ENSMUSG00000108688	1.3e-22	-	122167565	122167895	0	1	330,	0	-21.9	-21	1.48	-4.37	-5.12	-0.443	0.798801	3.19055	3.99418	0.732378	1.4238	1.94407	0.925429	0.976688	1.05539	1.01644	2.02793	1.99514	3.47304	8.98877	4	3
13	102739180	102739510	Cd180	protein_coding	ENSMUSG00000021624	4e-16	+	102739180	102739510	0	1	330,	0	-15.4	-14.6	2.22	-3.02	-3.61	-0.827	0.399401	2.28459	5.72005	0.732378	1.33481	1.82257	1.11051	2.02851	1.82664	1.28392	1.22818	0.956588	3.52621	10.3258	3	3
X	98319893	98320223	Ar	protein_coding	ENSMUSG00000046532	1.3e-23	+	98319893	98320223	0	1	330,	0	-22.9	-21.9	3.5	-2.28	-2.78	0.904	1.14828	1.61497	1.40643	0.732378	3.24803	4.43491	0.832886	4.24484	5.09654	1.39091	3.74167	2.69008	4.10445	13.628	4	3
16	3926512	3926740	Gm15538	processed_pseudogene	ENSMUSG00000083579	4.6e-09	+	3926512	3926740	0	1	228,	0	-8.34	-7.56	2.03	-2.22	-2.71	1.1	1.4452	1.36827	0.946767	0.733861	1.93196	2.6326	0.468803	2.77289	5.91482	1.47116	2.68712	1.82653	4.11902	11.3207	3	3
10	85658374	85658855	Btbd11	protein_coding	ENSMUSG00000020042	2.5e-24	+	85658374	85658855	0	1	481,	0	-23.6	-22.7	4.05	-3.68	-4.35	1.32	0.650791	3.35098	5.14909	0.734369	1.95365	2.66031	0.539673	2.73185	5.06205	0.183512	2.74341	14.9495	2.10835	27.8209	4	4
2	165842811	165873152	Zmynd8	protein_coding	ENSMUSG00000039671	7.9e-38	-	165842811	165873152	0	8	66,178,219,149,12,119,121,126,	0,2932,3209,9188,10056,15243,19073,30215	-37.1	-36.1	1.83	-6.79	-7.75	-0.374	31.7024	40.4924	1.27727	32.6753	38.4573	1.17695	38.5441	34.998	0.907999	34.8085	39.0447	1.1217	137.73	4.48392	3	0
2	166805617	166827562	Arfgef2	protein_coding	ENSMUSG00000074582	1.3e-09	+	166805617	166827562	0	3	218,31,21,	0,21309,21924	-8.9	-8.11	1.57	-2.51	-3.04	-0.657	18.9771	21.5198	1.13399	19.5551	25.2328	1.29034	25.2231	14.8298	0.587946	16.4116	19.8286	1.20821	80.1668	4.22049	3	0
2	166964618	166996299	Stau1	protein_coding	ENSMUSG00000039536	3.2e-46	-	166964618	166996299	0	3	99,114,266,	0,12039,31415	-45.5	-44.4	2.85	-2.72	-3.28	-0.395	21.2906	21.3296	1.00183	17.7373	18.7598	1.05765	28.6902	25.2846	0.881296	20.1232	22.4915	1.11769	87.8413	4.05846	3	0
16	50726860	50727341	Dubr	lincRNA	ENSMUSG00000022639	2e-48	-	50726860	50727341	0	1	481,	0	-47.7	-46.6	7.33	-1.8	-2.22	0.76	1.16457	2.99966	2.57576	0.734369	3.0831	4.1983	0.761891	3.27307	4.29598	0.844157	3.39007	4.01593	3.50499	15.086	4	4
12	76405644	76406454	Hspa2	protein_coding	ENSMUSG00000059970	7.9e-42	+	76405644	76406454	0	1	810,	0	-41.1	-40	6.07	-6.71	-7.66	1.23	0.915293	2.23061	2.43705	0.734465	1.59518	2.17189	0.886012	3.29041	3.71373	0.675642	3.67714	5.44243	3.21141	13.7651	4	4
1	12989679	12991120	Slco5a1	protein_coding	ENSMUSG00000025938	3.2e-86	-	12989679	12991120	0	1	1441,	0	-85.5	-84.2	8.59	-2.85	-3.42	0.588	0.651694	2.93166	4.49853	0.735389	2.3028	3.1314	0.847721	3.44106	4.05919	0.624808	3.08081	4.93081	2.85961	16.6199	4	4
2	180025105	180026489	Lsm14b	protein_coding	ENSMUSG00000039108	5e-15	+	180025105	180026489	0	2	207,92,	0,1292	-14.3	-13.5	1.35	-4.6	-5.36	-0.428	14.161	20.6499	1.45822	13.8656	18.9061	1.36352	13.9929	13.7646	0.983688	13.639	18.4413	1.35211	55.6585	5.15753	3	0
11	80198627	80198955	Rnf135	protein_coding	ENSMUSG00000020707	4e-40	+	80198627	80198955	0	1	328,	0	-39.4	-38.3	6.75	-5.64	-6.5	2.14	0.452065	2.02112	4.47085	0.736844	1.7906	2.43009	0.372429	3.7794	10.148	0.430582	3.44838	8.00864	1.99192	25.0576	4	4
6	114742152	114742631	Gm19040	processed_pseudogene	ENSMUSG00000107411	1.1e-08	+	114742152	114742631	0	1	479,	0	-7.97	-7.2	3.81	-2.51	-3.04	1.21	0.275161	1.5468	5.62143	0.737436	1.04221	1.41329	0.382536	1.57867	4.12685	0.368557	2.24325	6.08657	1.76369	17.2481	4	3
7	99381533	99382161	Gdpd5	protein_coding	ENSMUSG00000035314	1.6e-58	+	99381533	99382161	0	1	628,	0	-57.8	-56.7	6.3	-1.41	-1.77	0.514	0.445987	2.17332	4.87307	0.740093	2.87579	3.88571	1.31299	4.61905	3.51797	0.787116	4.80284	6.10182	3.28618	18.3786	4	4
2	181601404	181615981	Prpf6	protein_coding	ENSMUSG00000002455	1.7e-07	+	181601404	181615981	0	3	127,169,5,	0,6715,14572	-6.78	-6.03	1.25	-6.09	-7	-0.42	43.0766	62.7903	1.45764	45.9529	57.6584	1.25473	63.6655	58.6874	0.921809	44.8678	64.7891	1.444	197.563	5.07818	3	0
4	121149721	121150022	Rlf	protein_coding	ENSMUSG00000049878	5e-14	-	121149721	121150022	0	1	301,	0	-13.3	-12.5	2.56	-1.59	-1.99	0.735	0.930497	1.85694	1.99564	0.741175	2.4878	3.35656	1.06532	3.13	2.93808	0.938412	4.25873	4.53823	3.6754	12.8285	4	4
5	129901764	129902065	Zbed5	protein_coding	ENSMUSG00000034173	2.3e-10	+	129901764	129902065	0	1	301,	0	-9.64	-8.84	2.75	-1.43	-1.8	0.841	1.14944	2.2456	1.95365	0.741175	1.46341	1.97445	0.862401	3.66539	4.25021	1.23167	2.56776	2.08479	3.98468	10.2631	4	4
7	133884246	133884547	Adam12	protein_coding	ENSMUSG00000054555	2e-08	-	133884246	133884547	0	1	301,	0	-7.69	-6.92	2.04	-1.69	-2.1	0.908	1.53258	1.29554	0.845328	0.741175	3.07316	4.14634	0.710213	2.10039	2.95741	0.703809	2.31725	3.29244	3.68778	11.2415	3	3
19	40912367	40912668	Zfp518a	protein_coding	ENSMUSG00000049164	1.3e-08	+	40912367	40912668	0	1	301,	0	-7.87	-7.1	4.32	-3.63	-4.3	2.12	0.602086	1.42509	2.36692	0.741175	1.17073	1.57956	0.558024	0.782499	1.40227	0.175952	3.10011	17.619	2.07724	22.9678	4	3
X	134972778	134973079	Zmat1	protein_coding	ENSMUSG00000052676	6.8e-06	-	134972778	134973079	0	1	301,	0	-5.17	-4.45	2.13	-1.41	-1.78	1.05	0.547351	1.33872	2.44582	0.741175	0.926827	1.25048	0.152188	0.782499	5.14164	0.76246	1.91017	2.50527	2.20317	11.3432	4	3
7	27818425	27818725	Zfp626	protein_coding	ENSMUSG00000030604	1.1e-06	+	27818425	27818725	0	1	300,	0	-5.94	-5.2	2.61	-2.15	-2.63	1.57	0.494258	0.56327	1.13963	0.743646	1.51723	2.04026	0.305391	1.19832	3.92389	0.117693	2.13646	18.1529	1.66099	25.2567	4	3
9	85822785	85822935	9330154J02Rik	processed_transcript	ENSMUSG00000056031	0.00071	-	85822785	85822935	0	1	150,	0	-3.15	-2.48	1.76	-1.56	-1.95	1.48	0.768846	1.29985	1.69066	0.743646	0.685202	0.921409	0.916174	3.22307	3.51797	0.823848	1.63377	1.98309	3.25251	8.11313	3	3
10	61736706	61736856	Aifm2	protein_coding	ENSMUSG00000020085	0.00055	+	61736706	61736856	0	1	150,	0	-3.26	-2.59	1.47	-1.77	-2.19	1	0.768846	1.12654	1.46524	0.743646	1.76195	2.36934	0.71258	1.81814	2.55149	0.823848	2.89051	3.50855	3.04892	9.89461	4	3
2	154436570	154436866	Cbfa2t2	protein_coding	ENSMUSG00000038533	0.003	+	154436570	154436866	0	2	66,25,	0,271	-2.52	-1.87	1.39	-1.61	-2.01	-1.11	1.44838	1.57125	1.08484	2.04298	2.90431	1.4216	1.17458	1.36224	1.15977	1.35799	2.27871	1.678	6.02393	5.34421	4	1
5	24440197	24440347	Slc4a2	protein_coding	ENSMUSG00000028962	0.00022	+	24440197	24440347	0	1	150,	0	-3.65	-2.97	1.42	-2.52	-3.05	-0.751	0.659011	4.24619	6.44328	0.743646	2.34926	3.15912	1.52696	2.64457	1.73192	1.17693	1.57093	1.33477	4.10654	12.6691	4	3
4	120930375	120931423	Zfp69	protein_coding	ENSMUSG00000064141	6.3e-42	-	120930375	120931423	0	1	1048,	0	-41.2	-40.1	5.26	-2.5	-3.03	0.684	0.628827	2.08374	3.31369	0.745065	2.11557	2.83944	0.6848	2.85071	4.16283	0.673812	2.62621	3.89754	2.7325	14.2135	4	4
13	48489201	48494572	Zfp169	protein_coding	ENSMUSG00000050954	2e-75	-	48489201	48494572	0	2	2195,50,	0,5321	-74.7	-73.5	7.1	-6.27	-7.19	0.683	1.0054	2.55339	2.53969	0.745302	2.93004	3.93134	0.877405	3.89287	4.43679	0.904319	3.88359	4.29449	3.53242	15.2023	4	4
5	100655020	100655319	Coq2	protein_coding	ENSMUSG00000029319	1.6e-22	-	100655020	100655319	0	1	299,	0	-21.8	-20.9	3.51	-1.54	-1.93	0.701	0.44081	2.30409	5.22695	0.746133	1.96427	2.6326	0.86817	2.73634	3.15184	0.472345	2.74256	5.80627	2.52746	16.8177	4	4
X	53669323	53670144	Cxx1b	protein_coding	ENSMUSG00000067924	4e-91	-	53669323	53670144	0	1	821,	0	-90.4	-89.1	7.94	-4.05	-4.76	1.08	0.642154	2.20073	3.4271	0.747269	2.73628	3.6617	0.557962	4.37876	7.84777	0.494567	3.76564	7.61401	2.44195	22.5506	4	4
3	89448058	89449334	Pbxip1	protein_coding	ENSMUSG00000042613	1.6e-40	+	89448058	89449334	0	2	207,662,	0,614	-39.8	-38.8	3.8	-6.18	-7.09	1.11	0.891068	2.24371	2.518	0.74878	1.53756	2.05343	1.28271	4.65044	3.62547	1.44238	5.44492	3.77497	4.36494	11.9719	4	4
1	37875306	37876050	Lipt1	protein_coding	ENSMUSG00000037216	3.2e-36	+	37875306	37876050	0	1	744,	0	-35.5	-34.5	3.9	-3.96	-4.66	0.878	1.12935	2.63815	2.33598	0.749643	2.32874	3.10646	0.944086	3.68227	3.90036	0.735578	3.47125	4.71907	3.55866	14.0619	4	4
5	24182996	24183714	Nupl2	protein_coding	ENSMUSG00000048439	2e-16	+	24182996	24183714	0	1	718,	0	-15.7	-14.8	3.75	-3.2	-3.82	0.959	0.734274	1.64745	2.24364	0.750896	2.12677	2.83231	0.680538	2.8315	4.16067	0.762215	2.52049	3.30679	2.92792	12.5434	4	4
13	48583216	48587015	Ptpdc1	protein_coding	ENSMUSG00000038042	5e-52	-	48583216	48587015	0	2	54,1084,	0,2715	-51.3	-50.2	6.63	-3.01	-3.6	0.933	0.579096	1.85041	3.19534	0.751487	1.54828	2.06029	0.630641	2.61436	4.14556	0.325775	2.27771	6.99167	2.287	16.3929	4	4
3	89087913	89088333	Rusc1	protein_coding	ENSMUSG00000041263	7.9e-11	-	89087913	89088333	0	1	420,	0	-10.1	-9.31	2.7	-1.83	-2.26	0.873	0.588403	0.742774	1.26236	0.752499	0.9439	1.25435	1.01797	1.88898	1.85563	0.54643	1.95244	3.57309	2.9053	7.94543	4	2
16	59493230	59493650	Crybg3	protein_coding	ENSMUSG00000022723	6.9e-09	-	59493230	59493650	0	1	420,	0	-8.16	-7.38	2.48	-2.89	-3.47	1.07	1.05912	2.41402	2.27926	0.752499	2.20243	2.92683	1.05433	2.5088	2.37953	0.630496	3.36628	5.3391	3.49645	12.9247	4	4
17	32883213	32884053	Zfp870	protein_coding	ENSMUSG00000095325	1.6e-29	-	32883213	32884053	0	1	840,	0	-28.8	-27.8	3.35	-5.84	-6.73	1.23	0.706083	1.77956	2.52033	0.752499	1.60813	2.13705	0.781657	2.87774	3.68159	0.819645	3.25407	3.9701	3.05988	12.3091	4	4
17	8992115	8992535	1700010I14Rik	protein_coding	ENSMUSG00000023873	3.2e-21	+	8992115	8992535	0	1	420,	0	-20.5	-19.5	3.89	-6.5	-7.43	1.9	0.784537	1.29985	1.65684	0.752499	1.74796	2.32288	0.508986	2.59735	5.10299	0.336264	2.93988	8.74277	2.38229	17.8255	4	4
14	55073210	55075335	Zfhx2os	antisense	ENSMUSG00000093452	7.9e-29	+	55073210	55075335	0	2	1153,675,	0,1450	-28.1	-27.1	5.87	-4.07	-4.78	0.739	0.540764	2.34656	4.33935	0.752595	2.49802	3.31921	0.76849	2.75326	3.58268	0.338012	2.43889	7.21541	2.39986	18.4566	4	4
16	10422287	10422855	Tvp23a	protein_coding	ENSMUSG00000050908	5e-93	-	10422287	10422855	0	1	568,	0	-92.3	-91	6.19	-3.11	-3.72	0.793	1.21824	2.90636	2.3857	0.75281	3.23127	4.29228	1.20974	5.69625	4.70866	0.901343	5.06127	5.61526	4.08213	17.0019	4	4
7	29933686	29934376	Zfp74	protein_coding	ENSMUSG00000059975	6.3e-31	-	29933686	29934376	0	1	690,	0	-30.2	-29.2	4.31	-4.16	-4.88	1.12	0.764071	2.52436	3.30382	0.754423	2.72378	3.61042	0.376207	3.43148	9.12125	0.434951	2.90963	6.68957	2.32965	22.7251	4	4
17	32284874	32285465	Gm26549	lincRNA	ENSMUSG00000097217	1.6e-17	+	32284874	32285465	0	1	591,	0	-16.8	-15.9	3.64	-1.38	-1.74	0.583	0.585416	1.95748	3.34374	0.75497	2.01238	2.6655	1.03347	2.93655	2.84144	0.627295	2.1052	3.356	3.00115	12.2067	4	4
16	55905276	55915147	Cep97	protein_coding	ENSMUSG00000022604	7.9e-56	-	55905276	55915147	0	3	593,76,291,	0,6278,9580	-55.1	-54	10.1	-4.63	-5.4	1.23	1.13268	1.88208	1.66162	0.755265	1.63653	2.16683	0.858913	3.4865	4.05919	0.882694	3.40695	3.85972	3.62955	11.7474	4	4
6	97111905	97112175	Eogt	protein_coding	ENSMUSG00000035245	4e-32	-	97111905	97112175	0	1	270,	0	-31.4	-30.4	4.3	-1.41	-1.77	0.725	1.22039	2.11828	1.73574	0.757417	3.80668	5.02587	0.56554	4.08623	7.22536	0.784617	3.84005	4.89417	3.32796	18.8811	4	4
9	108853999	108854269	Slc26a6	protein_coding	ENSMUSG00000023259	1.3e-08	+	108853999	108854269	0	1	270,	0	-7.87	-7.1	3.17	-1.35	-1.7	1.28	0.427137	0.818427	1.91608	0.757417	1.25076	1.65136	0.56554	2.5252	4.46511	0.326924	1.4662	4.48484	2.07702	12.5174	4	4
17	21745881	21746151	Zfp229	protein_coding	ENSMUSG00000061544	1.2e-05	+	21745881	21746151	0	1	270,	0	-4.92	-4.2	2.41	-1.71	-2.12	1.45	0.488156	0.577713	1.18346	0.757417	1.08762	1.43596	0.56554	1.37738	2.43552	0.392308	1.8153	4.62722	2.20342	9.68215	4	2
18	38189354	38189893	Pcdh1	protein_coding	ENSMUSG00000051375	4e-22	-	38189354	38189893	0	1	539,	0	-21.4	-20.5	3.47	-1.97	-2.43	0.736	1.00869	2.33926	2.3191	0.758822	1.93411	2.54883	1.61478	2.96686	1.83732	0.884332	3.65482	4.13286	4.26662	10.8381	4	4
9	66955870	66956139	Lactb	protein_coding	ENSMUSG00000032370	7.2e-09	-	66955870	66956139	0	1	269,	0	-8.14	-7.36	2.51	-2.49	-3.02	1.47	0.67371	1.1114	1.64967	0.760233	1.85583	2.44114	0.340585	2.35025	6.90063	0.721906	2.17244	3.00931	2.49643	14.0007	4	4
15	58026016	58026406	9130401M01Rik	protein_coding	ENSMUSG00000101892	4e-27	-	58026016	58026406	0	1	390,	0	-26.4	-25.4	4.62	-1.99	-2.45	0.959	0.802642	2.46639	3.07284	0.762713	1.58123	2.07317	0.469833	2.60643	5.54756	0.814795	3.40771	4.18229	2.84998	14.8759	4	4
10	12940910	12941929	Stx11	protein_coding	ENSMUSG00000039232	1e-89	-	12940910	12941929	0	1	1019,	0	-89	-87.7	8.3	-1.85	-2.29	0.52	0.808404	5.19176	6.42224	0.766269	2.66569	3.47879	0.58441	4.35517	7.45226	0.658339	4.25492	6.46312	2.81742	23.8164	4	4
5	129656271	129658041	Zfp11	protein_coding	ENSMUSG00000051034	2.5e-22	-	129656271	129658041	0	1	1770,	0	-21.6	-20.6	7.2	-5.63	-6.5	0.757	0.884266	2.29127	2.59115	0.766753	1.45999	1.90412	0.983464	2.82246	2.86992	0.917603	2.58271	2.81463	3.55209	10.1798	4	4
9	90199768	90199889	Adamts7	protein_coding	ENSMUSG00000032363	0.0003	+	90199768	90199889	0	1	121,	0	-3.52	-2.84	1.7	-1.75	-2.17	-1.3	1.77007	2.79308	1.57795	0.768229	4.48981	5.84436	1.13575	1.53675	1.35306	1.0213	1.71374	1.678	4.69535	10.4534	4	3
7	27749147	27749897	Zfp60	protein_coding	ENSMUSG00000037640	1.3e-08	+	27749147	27749897	0	1	750,	0	-7.87	-7.09	2.26	-6.25	-7.17	1.32	0.81278	1.90645	2.3456	0.768434	1.62491	2.11457	0.671861	2.95861	4.40361	0.776771	2.60146	3.34907	3.02985	12.2128	4	4
1	23369744	23370373	Ogfrl1	protein_coding	ENSMUSG00000026158	1.3e-52	-	23369744	23370373	0	1	629,	0	-51.9	-50.8	5.54	-1.42	-1.78	0.596	0.811977	2.72783	3.3595	0.768473	2.80119	3.64513	0.534071	3.58688	6.71612	0.729731	3.97103	5.44177	2.84425	19.1625	4	4
15	56681645	56682153	Has2	protein_coding	ENSMUSG00000022367	7.9e-62	-	56681645	56682153	0	1	508,	0	-61.1	-60	4.95	-1.62	-2.01	0.565	1.16754	2.99376	2.56416	0.768531	3.81524	4.96433	1.20233	4.51445	3.75475	1.18156	4.95399	4.19276	4.31996	15.476	4	4
19	43729710	43730580	Entpd7	protein_coding	ENSMUSG00000025192	7.9e-92	+	43729710	43730580	0	1	870,	0	-91.1	-89.8	5.98	-2.99	-3.58	0.614	1.04154	3.22723	3.09851	0.769289	2.78469	3.61982	1.45675	6.99615	4.80256	1.40014	4.98364	3.5594	4.66772	15.0803	4	4
2	174093967	174097299	Stx16	protein_coding	ENSMUSG00000027522	1.3e-87	+	174093967	174097299	0	3	105,81,381,	0,1092,2951	-86.9	-85.6	3.58	-16.9	-18.3	0.942	11.8843	12.3796	1.04168	9.77101	12.663	1.29598	8.05221	19.5457	2.42737	11.0531	16.5405	1.49645	40.7606	6.26148	4	1
4	129360188	129360695	Zbtb8a	protein_coding	ENSMUSG00000028807	1.3e-45	-	129360188	129360695	0	1	507,	0	-44.9	-43.8	5.91	-4.63	-5.4	1.24	0.81239	2.2818	2.80874	0.770047	2.40371	3.12151	0.632467	4.00989	6.34007	0.591945	3.73677	6.3127	2.80685	18.583	4	4
2	131212535	131213307	Ap5s1	protein_coding	ENSMUSG00000068264	1.3e-57	+	131212535	131213307	0	1	772,	0	-56.9	-55.7	5.52	-2.91	-3.5	0.769	0.789618	2.5593	3.24119	0.770617	2.92897	3.80081	1.06808	4.80121	4.49518	0.617429	4.02907	6.52556	3.24574	18.0627	4	4
13	14164763	14165124	Arid4b	protein_coding	ENSMUSG00000039219	1e-108	+	14164763	14165124	0	1	361,	0	-108	-107	2.81	-7.84	-8.88	0.746	1.64296	2.0524	1.24921	0.772485	1.54557	2.00077	0.507576	0.995835	1.96194	1.66269	2.21932	1.33477	4.58572	6.5467	4	2
5	30115986	30116551	Gareml	protein_coding	ENSMUSG00000044576	8.1e-09	+	30115986	30116551	0	2	70,291,	0,274	-8.09	-7.31	2.48	-2.2	-2.69	1.27	1.46041	2.5565	1.75053	0.772485	2.35902	3.05381	0.803662	2.26638	2.82007	0.293416	2.89817	9.87733	3.32998	17.5017	4	4
4	128773775	128789493	Zfp362	protein_coding	ENSMUSG00000028799	4e-20	-	128773775	128789493	0	6	862,159,79,225,328,173,	0,3308,3592,12194,13117,15545	-19.4	-18.4	5.71	-3.6	-4.26	0.674	0.974441	2.57693	2.64452	0.773782	2.06654	2.6707	0.944941	3.80175	4.02327	1.31486	3.11777	2.37119	4.00802	11.7097	4	4
8	84886661	84887021	Gcdh	protein_coding	ENSMUSG00000003809	5e-13	-	84886661	84887021	0	1	360,	0	-12.3	-11.5	2.82	-1.96	-2.41	0.893	1.05259	1.22764	1.16631	0.774631	1.79458	2.31669	0.975556	3.40902	3.49444	1.275	2.30403	1.80708	4.07778	8.78451	4	3
14	31249638	31251129	Phf7	protein_coding	ENSMUSG00000021902	1e-16	-	31249638	31251129	0	2	79,425,	0,1066	-16	-15.1	5.98	-1.35	-1.69	0.917	0.457647	1.34112	2.93047	0.774631	1.71883	2.2189	0.84831	3.1729	3.74026	0.560441	2.59951	4.63834	2.64103	13.528	4	4
4	141763248	141764641	Dnajc16	protein_coding	ENSMUSG00000040697	1.6e-56	-	141763248	141764641	0	2	646,74,	0,1319	-55.8	-54.7	6.13	-3.21	-3.82	0.814	1.12123	3.89956	3.47792	0.774631	2.83461	3.65931	1.82387	5.59561	3.06799	1.07885	5.02697	4.65957	4.79858	14.8648	4	4
X	36777082	36777202	Slc25a43	protein_coding	ENSMUSG00000037636	0.0011	+	36777082	36777202	0	1	120,	0	-2.94	-2.28	2.22	-1.36	-1.71	-2.61	0.274588	2.0581	7.49524	0.774631	1.34593	1.73751	1.01797	2.47929	2.43552	1.02981	2.04221	1.98309	3.097	13.6514	4	4
9	81631580	81642581	D430036J16Rik	antisense	ENSMUSG00000097466	3.2e-21	+	81631580	81642581	0	5	699,123,103,23,35,	0,777,5254,7580,10966	-20.5	-19.6	5.91	-1.38	-1.73	0.66	0.636888	2.88269	4.52621	0.775419	2.91268	3.75627	1.08736	4.26245	3.92002	0.826123	3.96008	4.79358	3.32578	16.9961	4	4
18	76972093	76972692	Hdhd2	protein_coding	ENSMUSG00000025421	4e-18	+	76972093	76972692	0	1	599,	0	-17.4	-16.6	3.49	-1.93	-2.38	0.719	1.01767	2.53895	2.49486	0.775924	1.93647	2.4957	1.09615	3.51819	3.20959	0.943112	3.44608	3.65394	3.83285	11.8541	4	4
14	66153376	66154066	Ptk2b	protein_coding	ENSMUSG00000059456	5e-35	-	66153376	66154066	0	1	690,	0	-34.3	-33.2	5.32	-2.03	-2.5	0.694	0.978966	3.61699	3.6947	0.781367	1.95772	2.50551	0.641765	4.2579	6.63468	0.690804	2.81401	4.07353	3.0929	16.9084	4	4
19	60756076	60757336	Nanos1	protein_coding	ENSMUSG00000072437	3.2e-35	+	60756076	60757336	0	1	1260,	0	-34.5	-33.5	4.36	-2.28	-2.78	0.561	0.797613	2.4656	3.09122	0.782008	2.70352	3.45715	0.884666	3.38442	3.82565	0.700551	3.06705	4.37806	3.16484	14.7521	4	4
17	26792084	26792535	Bnip1	protein_coding	ENSMUSG00000024191	2.5e-44	+	26792084	26792535	0	1	451,	0	-43.6	-42.5	5.01	-6.14	-7.05	1.3	1.35163	2.44984	1.81251	0.783219	2.18127	2.78501	0.981857	4.34287	4.42312	0.861165	5.35022	6.21277	3.97787	15.2334	4	4
1	119548875	119549897	Epb41l5	protein_coding	ENSMUSG00000026383	4.8e-09	-	119548875	119549897	0	2	320,11,	0,1011	-8.32	-7.54	4.94	-1.44	-1.8	1.11	1.29413	2.0028	1.5476	0.786332	1.90745	2.42575	0.968764	1.79767	1.85563	0.480015	3.27475	6.82218	3.52924	12.6512	4	4
12	84783481	84784261	Ltbp2	protein_coding	ENSMUSG00000002020	1.3e-45	-	84783481	84784261	0	1	780,	0	-44.9	-43.9	4.59	-1.81	-2.24	0.562	1.28845	2.88301	2.23758	0.786548	2.31538	2.94372	0.783055	2.19321	2.80084	0.792161	3.23853	4.08822	3.65022	12.0704	4	4
7	80863416	80875789	Zscan2	protein_coding	ENSMUSG00000038797	7.9e-65	+	80863416	80875789	0	2	255,854,	0,11519	-64.1	-63	8.81	-2.69	-3.24	0.741	0.683375	1.93396	2.83001	0.787902	2.59499	3.29355	1.45949	4.76184	3.26267	1.17799	4.53856	3.85281	4.10875	13.239	4	4
10	53348475	53349253	Cep85l	protein_coding	ENSMUSG00000038594	1e-127	-	53348475	53349253	0	1	778,	0	-127	-126	10.4	-1.86	-2.3	0.509	0.825881	4.34399	5.25982	0.78857	4.15197	5.26519	1.05984	8.11026	7.65233	1.08919	8.62598	7.91966	3.76348	26.097	4	4
2	6322816	6352862	Usp6nl	protein_coding	ENSMUSG00000039046	1.6e-15	+	6322816	6352862	0	3	138,92,130,	0,13551,29916	-14.8	-13.9	1.51	-7.96	-9.01	-0.628	32.7675	31.0882	0.948751	35.9429	31.1196	0.865807	31.0057	21.0051	0.677458	30.7472	28.4338	0.924762	130.463	3.41678	0	0
2	27677243	27710643	Rxra	protein_coding	ENSMUSG00000015846	2e-23	+	27677243	27710643	0	3	217,81,61,	0,32048,33339	-22.7	-21.7	2.36	-1.48	-1.85	-0.549	23.818	17.4883	0.734246	22.8376	19.3863	0.848878	22.7555	13.2597	0.582703	17.6539	16.9345	0.959253	87.065	3.12508	0	0
2	28573546	28573697	Gtf3c5	protein_coding	ENSMUSG00000026816	7.9e-12	-	28573546	28573697	0	1	151,	0	-11.1	-10.3	1.73	-1.87	-2.31	-0.571	0.436431	0	0	0	0.0972377	0	0.303369	0.328382	1.08245	0	0.062421	0	0.7398	1.08245	1	0
18	6069939	6070269	Arhgap12	protein_coding	ENSMUSG00000041225	1.3e-22	-	6069939	6070269	0	1	330,	0	-21.9	-21	2.6	-2.79	-3.36	0.708	1.09835	0.905959	0.824835	0.788715	1.55728	1.97445	1.48069	0.863994	0.583509	0.962939	1.5138	1.57207	4.33069	4.95486	2	2
2	29917587	29917888	Odf2	protein_coding	ENSMUSG00000026790	1.3e-13	+	29917587	29917888	0	1	301,	0	-12.9	-12.1	1.37	-2.53	-3.06	0.349	0.711557	0.604584	0.849663	0.123529	0.341463	2.76423	0.253647	0.123552	0.487103	0.469206	0.187885	0.400432	1.55794	4.50142	1	1
13	21526537	21526867	Zkscan8	protein_coding	ENSMUSG00000063894	5e-17	-	21526537	21526867	0	1	330,	0	-16.3	-15.4	2.55	-2.11	-2.59	0.945	1.1982	2.28459	1.90668	0.788715	1.33481	1.69238	0.925429	3.45597	3.73446	1.33742	4.19867	3.13939	4.24976	10.4729	4	4
10	99108427	99109416	Galnt4	protein_coding	ENSMUSG00000090035	4e-56	+	99108427	99109416	0	1	989,	0	-55.4	-54.2	6.7	-2.69	-3.24	0.717	0.78295	1.86632	2.38371	0.789513	2.7317	3.45998	0.756531	3.14611	4.1586	0.446256	2.42072	5.42452	2.77525	15.4268	4	4
5	43233379	43234697	Cpeb2	protein_coding	ENSMUSG00000039782	5e-33	+	43233379	43234697	0	1	1318,	0	-32.3	-31.3	6.03	-1.37	-1.72	0.46	0.450008	2.22889	4.953	0.789912	1.6042	2.03086	0.625612	2.88748	4.61545	0.388439	2.38142	6.13075	2.25397	17.7301	4	4
10	58812813	58813142	Gm9987	pseudogene	ENSMUSG00000055958	6.3e-15	-	58812813	58813142	0	1	329,	0	-14.2	-13.4	2.82	-2.13	-2.61	1.09	0.901383	2.48908	2.76141	0.791112	2.05293	2.59499	0.742593	2.67522	3.60253	0.858547	2.97951	3.47041	3.29364	12.4293	4	4
11	73223197	73223526	Shpk	protein_coding	ENSMUSG00000005951	2.5e-12	+	73223197	73223526	0	1	329,	0	-11.6	-10.8	2.45	-2	-2.46	0.89	1.5023	2.76565	1.84094	0.791112	1.82978	2.31292	1.06748	4.1447	3.88271	0.912207	2.95086	3.23486	4.2731	11.2714	4	4
13	63015113	63033041	2010111I01Rik	protein_coding	ENSMUSG00000021458	2.5e-51	+	63015113	63033041	0	2	850,19,	0,17909	-50.6	-49.5	7.3	-4.22	-4.95	1.14	0.966903	2.52791	2.61444	0.791568	2.17962	2.75355	0.790714	3.75174	4.74475	1.23923	3.72034	3.00215	3.78841	13.1149	4	4
2	32004361	32004422	Nup214	protein_coding	ENSMUSG00000001855	0.00078	+	32004361	32004422	0	1	61,	0	-3.11	-2.45	1.14	-2.44	-2.97	-0.548	0.540173	0.426182	0.788973	1.52386	0.962813	0.631823	0.250321	0.812881	3.24735	1.73645	0.309035	0.17797	4.05081	4.84612	1	1
2	32051087	32051147	Gm16534	processed_transcript	ENSMUSG00000090157	0.0081	-	32051087	32051147	0	1	60,	0	-2.09	-1.46	1.27	-1.31	-1.65	-0.893	0.549176	0.216642	0.394486	0.309852	0.244715	0.789779	0	0.206607	0	0.588463	0	0	1.44749	1.18427	0	0
15	59326995	59327206	Sqle	protein_coding	ENSMUSG00000022351	4.5e-08	+	59326995	59327206	0	1	211,	0	-7.35	-6.58	1.81	-1.93	-2.37	0.902	2.26437	1.90974	0.843385	0.792987	1.46133	1.84282	1.23025	2.23253	1.8147	1.58969	2.81427	1.77033	5.8773	6.27123	3	3
2	32692600	32692870	Fpgs	protein_coding	ENSMUSG00000009566	7.4e-09	-	32692600	32692870	0	1	270,	0	-8.13	-7.35	1.5	-1.42	-1.79	0.264	1.15937	0.577713	0.498299	0.688561	1.79458	2.60627	1.01797	0.826429	0.811839	1.11154	0.698191	0.628129	3.97744	4.54454	1	1
2	35192623	35192834	Rab14	protein_coding	ENSMUSG00000026878	3.2e-18	-	35192623	35192834	0	1	211,	0	-17.5	-16.6	2.33	-1.31	-1.66	0.555	0.234246	0	0	0	0	0	0.0723676	0	0	0.167335	0	0	0.473949	0	0	0
2	52857859	53042355	Fmnl2	protein_coding	ENSMUSG00000036053	0	+	52857859	53042355	0	4	400,84,81,63,	0,156943,178644,184433	-483	#NAME?	5.06	-7.19	-8.18	0.454	74.5585	53.3603	0.715683	84.9923	59.1758	0.696249	74.7431	62.5743	0.837192	80.5107	67.2098	0.834793	314.805	3.08392	0	0
2	54436645	54516485	Galnt13	protein_coding	ENSMUSG00000060988	6.3e-41	+	54436645	54516485	0	3	185,71,44,	0,41002,79796	-40.2	-39.1	2.05	-1.32	-1.67	0.228	54.9176	49.9577	0.909686	63.8296	44.4402	0.696232	42.9075	43.2635	1.0083	58.6109	48.6046	0.829275	220.266	3.44349	1	0
2	58474190	58474251	Acvr1	protein_coding	ENSMUSG00000026836	0.00031	-	58474190	58474251	0	1	61,	0	-3.51	-2.83	1.16	-6.78	-7.74	-1.09	0.540173	0.213091	0.394486	0	0	0	0	0	0	0.289408	0	0	0.829581	0.394486	0	0
7	64372749	64373288	Fan1	protein_coding	ENSMUSG00000033458	1.3e-39	-	64372749	64373288	0	1	539,	0	-38.9	-37.9	5.14	-1.97	-2.43	0.774	0.794726	2.24279	2.8221	0.793314	2.58789	3.26213	0.991531	2.87487	2.89942	0.687814	3.53241	5.1357	3.26738	14.1194	4	4
2	113603224	113685231	Fmn1	protein_coding	ENSMUSG00000044042	7.9e-19	+	113603224	113685231	0	3	65,93,142,	0,33507,81865	-18.1	-17.2	1.71	-2.94	-3.53	-0.373	68.5371	61.4398	0.896445	74.9223	68.2754	0.911283	48.9135	41.528	0.849009	64.2013	51.6522	0.804535	256.574	3.46127	0	0
3	116594965	116595175	Trmt13	protein_coding	ENSMUSG00000033439	1.5e-05	-	116594965	116595175	0	1	210,	0	-4.81	-4.1	1.62	-1.73	-2.15	-0.748	0.706083	1.11416	1.57795	0.796763	2.51707	3.15912	1.67238	1.00352	0.600055	1.34506	1.03233	0.767495	4.52029	6.10461	2	2
6	85332344	85332554	Sfxn5	protein_coding	ENSMUSG00000033720	0.00052	-	85332344	85332554	0	1	210,	0	-3.28	-2.61	1.9	-1.4	-1.75	1.29	0.392268	0.928468	2.36692	0.796763	1.04878	1.3163	0.508986	1.3577	2.66747	0.336264	1.93	5.73953	2.03428	12.0902	4	3
7	27878252	27878672	Zfp607a	protein_coding	ENSMUSG00000020420	7.9e-29	+	27878252	27878672	0	1	420,	0	-28.1	-27.1	3.88	-1.43	-1.79	0.655	0.666856	3.03299	4.5482	0.796763	2.41219	3.02749	0.727122	3.42378	4.70866	0.924727	2.98477	3.22773	3.11547	15.5121	4	4
19	5474388	5474890	Efemp2	protein_coding	ENSMUSG00000024909	1e-05	+	5474388	5474890	0	2	7,203,	0,299	-4.98	-4.26	1.46	-1.53	-1.91	-0.573	1.64753	2.7854	1.69066	0.796763	2.6569	3.33462	3.5629	5.84403	1.64025	1.42912	2.60325	1.82157	7.43631	8.4871	4	4
2	125751815	125752025	Secisbp2l	protein_coding	ENSMUSG00000035093	6.3e-12	-	125751815	125752025	0	1	210,	0	-11.2	-10.3	1.42	-1.34	-1.69	-0.333	0.470722	0.185694	0.394486	0.265588	0.0699185	0.26326	0.872547	0.590306	0.676532	0.924727	0.134651	0.145612	2.53358	1.47989	0	0
2	130277876	130278027	Nop56	protein_coding	ENSMUSG00000027405	1e-20	+	130277876	130278027	0	1	151,	0	-20	-19.1	1.14	-4.58	-5.35	0.201	3.27323	2.49641	0.762674	3.6936	2.52818	0.684475	3.33706	1.55982	0.467422	2.45518	2.12232	0.864425	12.7591	2.779	0	0
2	132808311	132808402	Trmt6	protein_coding	ENSMUSG00000037376	3.3e-05	-	132808311	132808402	0	1	91,	0	-4.48	-3.77	1.23	-1.64	-2.05	0.436	0	0.571365	0	0	0	0	0.167797	0	0	0.775995	0.310733	0.400432	0.943792	0.400432	0	0
9	50771854	50772064	Fdxacb1	protein_coding	ENSMUSG00000037845	5.1e-06	+	50771854	50772064	0	1	210,	0	-5.29	-4.56	2.02	-1.53	-1.91	1.18	0.784537	0.371387	0.473384	0.796763	1.81788	2.28158	0.872547	3.48281	3.99154	0.504397	2.33395	4.62722	2.95824	11.3737	3	3
2	153357087	153391558	Asxl1	protein_coding	ENSMUSG00000042548	8.9e-05	+	153357087	153391558	0	2	91,30,	0,34441	-4.05	-3.35	1.27	-1.33	-1.68	-0.46	195.797	69.3972	0.354434	202.352	84.2143	0.416178	186.768	71.3051	0.381784	217.099	81.7922	0.376751	802.016	1.52915	0	0
2	154791401	154951273	a	protein_coding	ENSMUSG00000027596	3.2e-47	+	154791401	154951273	0	2	147,94,	0,159778	-46.5	-45.5	1.29	-3.63	-4.3	-0.172	1735.03	1558.96	0.898521	1741.09	1547.86	0.889018	1949.5	1727.01	0.885875	1627.6	1761.53	1.08228	7053.22	3.7557	1	0
2	156098300	156102591	Cpne1	protein_coding	ENSMUSG00000074643	5e-18	-	156098300	156102591	0	2	72,138,	0,4153	-17.3	-16.4	2.38	-1.42	-1.78	-0.553	19.8488	10.5226	0.53014	21.7782	10.6276	0.487994	17.6691	11.3929	0.644794	24.2951	9.96418	0.410131	83.5912	2.07306	0	0
2	156177380	156177560	Rbm39	protein_coding	ENSMUSG00000027620	1.6e-25	-	156177380	156177560	0	1	180,	0	-24.8	-23.8	1.53	-8.18	-9.23	0.543	0.366117	0	0	0.516421	0.163143	0.315912	1.18763	0.068869	0.0579885	0.490386	0.314186	0.640691	2.56056	1.01459	0	0
2	157272053	157279340	Mroh8	protein_coding	ENSMUSG00000074627	8.1e-06	-	157272053	157279340	0	2	32,149,	0,7138	-5.09	-4.37	1.66	-7.05	-8.03	-0.738	2.73071	2.51353	0.920468	3.18412	2.92035	0.917163	2.44651	1.7807	0.727855	4.19402	3.9577	0.943654	12.5553	3.50914	0	0
2	160731299	160741027	Plcg1	protein_coding	ENSMUSG00000016933	1.1e-07	+	160731299	160741027	0	3	45,335,41,	0,399,9687	-6.94	-6.19	4.44	-3.04	-3.64	-0.5	14.9491	15.9935	1.06986	15.4558	14.09	0.911631	17.8447	13.8981	0.778837	12.58	12.3585	0.982394	60.8296	3.74273	1	0
2	167026160	167026221	Ddx27	protein_coding	ENSMUSG00000017999	0.0022	+	167026160	167026221	0	1	61,	0	-2.65	-2	1.16	-3.96	-4.66	-0.976	2.43078	1.06545	0.438318	1.82864	1.20352	0.658149	0.750963	0	0	2.89408	1.23614	0.427128	7.90446	1.5236	0	0
2	167306636	167349153	B4galt5	protein_coding	ENSMUSG00000017929	3.2e-34	-	167306636	167349153	0	6	71,125,114,135,98,236,	0,907,2586,6450,7166,42281	-33.5	-32.5	1.62	-2.48	-3	0.252	44.0539	38.8621	0.88215	43.4589	37.6591	0.866545	40.4967	37.428	0.924223	37.1887	41.4895	1.11565	165.198	3.78856	1	0
4	117900656	117901038	Ipo13	protein_coding	ENSMUSG00000033365	3e-06	-	117900656	117901038	0	2	89,121,	0,261	-5.52	-4.79	1.62	-3.02	-3.62	-1.02	1.88289	4.76613	2.53129	0.796763	4.05528	5.08969	3.34476	3.24668	0.970677	2.18572	2.60325	1.19103	8.21013	9.78268	3	2
15	58054918	58055128	Zhx1	protein_coding	ENSMUSG00000022361	0.00012	-	58054918	58055128	0	1	210,	0	-3.93	-3.24	2.96	-1.84	-2.28	2.19	0.0784537	0.990365	12.6236	0.796763	0.279674	0.351013	0	0.590306	0	0.0840661	1.12209	13.3477	0.959283	26.3223	2	2
17	33380934	33381354	Zfp101	protein_coding	ENSMUSG00000055240	2.6e-10	-	33380934	33381354	0	1	420,	0	-9.59	-8.79	2.49	-4.29	-5.03	1.44	0.74531	0.928468	1.24575	0.796763	0.978859	1.22855	0.836191	2.33171	2.78849	1.42912	2.73791	1.91579	3.80739	7.17857	4	2
10	88445955	88446165	Gnptab	protein_coding	ENSMUSG00000035311	5e-11	+	88445955	88446165	0	1	210,	0	-10.3	-9.48	2.34	-3.83	-4.52	1.41	1.41217	1.79504	1.27112	0.796763	2.02764	2.54484	0.581698	5.31276	9.13319	1.68132	2.73791	1.62842	4.47195	14.5776	4	3
9	40293531	40294160	Gramd1b	protein_coding	ENSMUSG00000040111	3.2e-27	-	40293531	40294160	0	1	629,	0	-26.5	-25.6	4.98	-1.59	-1.98	0.71	0.471471	2.19053	4.64617	0.79803	1.63403	2.04758	0.631175	3.6263	5.74532	0.561332	2.92208	5.20562	2.46201	17.6447	4	4
7	83899470	83899889	Mesdc2	protein_coding	ENSMUSG00000038503	3.2e-24	+	83899470	83899889	0	1	419,	0	-23.5	-22.5	3.88	-1.33	-1.67	0.808	0.747089	1.86137	2.49149	0.798665	2.80342	3.51013	0.473758	2.45562	5.18328	0.168533	2.29453	13.6147	2.18804	24.7996	4	4
11	20826049	20826468	Lgalsl	protein_coding	ENSMUSG00000042363	1e-20	-	20826049	20826468	0	1	419,	0	-20	-19.1	3.04	-4.61	-5.38	1.25	1.02233	1.89239	1.85105	0.798665	2.66325	3.33462	1.0204	3.7278	3.65327	1.1376	3.23934	2.84752	3.979	11.6865	4	4
17	71598127	71598546	Trmt61b	processed_transcript	ENSMUSG00000085492	1.3e-15	-	71598127	71598546	0	1	419,	0	-14.9	-14.1	3.49	-2.34	-2.85	1.06	0.786409	2.23364	2.8403	0.798665	1.68205	2.10608	0.619529	3.04733	4.91879	0.547734	2.29453	4.18914	2.75234	14.0543	4	4
15	35302887	35303096	Osr2	protein_coding	ENSMUSG00000022330	9.5e-09	+	35302887	35303096	0	1	209,	0	-8.02	-7.24	2.03	-3.06	-3.66	-1.34	0.945949	3.73164	3.94486	0.800575	3.72341	4.65092	1.53426	2.31321	1.5077	1.52043	2.20982	1.45342	4.80122	11.5569	4	3
7	49606701	49607512	Nav2	protein_coding	ENSMUSG00000052512	6.3e-55	+	49606701	49607512	0	1	811,	0	-54.2	-53.1	4.65	-4.23	-4.96	0.877	0.771961	2.61253	3.38428	0.80233	2.44413	3.04629	0.621327	3.20993	5.16625	0.435361	3.04501	6.99422	2.63098	18.591	4	4
7	7114749	7115557	Zfp954	protein_coding	ENSMUSG00000062116	1e-22	-	7114749	7115557	0	1	808,	0	-22	-21.1	4.02	-7.95	-8.99	1.38	0.917559	1.73743	1.89353	0.805309	1.79902	2.23395	1.03939	3.86621	3.7197	1.04875	3.55792	3.39255	3.811	11.2397	4	4
8	71585955	71586255	Slc27a1	protein_coding	ENSMUSG00000031808	1e-15	+	71585955	71586255	0	1	300,	0	-15	-14.2	3.15	-1.56	-1.95	0.876	0.823764	1.5165	1.84094	0.805616	2.54503	3.15912	0.763479	3.26439	4.27568	0.706155	2.60774	3.69287	3.09901	12.9686	4	4
7	41373401	41374000	AI987944	protein_coding	ENSMUSG00000056383	1.3e-83	-	41373401	41374000	0	1	599,	0	-82.9	-81.7	6.89	-1.62	-2.02	0.591	0.71512	2.95126	4.12694	0.806961	2.52477	3.12874	0.994179	4.7392	4.76695	1.09047	5.16125	4.73304	3.60673	16.7557	4	4
9	109057932	109058873	Trex1	protein_coding	ENSMUSG00000049734	3.2e-45	-	109057932	109058873	0	1	941,	0	-44.5	-43.4	5.33	-1.67	-2.07	0.445	0.927938	2.79034	3.00703	0.810028	2.87104	3.54437	1.33061	4.29462	3.22755	1.0506	5.00828	4.76705	4.11918	14.546	4	4
2	26059875	26061245	Nacc2	protein_coding	ENSMUSG00000026932	2.5e-43	-	26059875	26061245	0	2	598,182,	0,1188	-42.6	-41.6	4.26	-1.9	-2.35	0.573	0.612542	1.94978	3.1831	0.810383	1.82595	2.25319	0.998395	2.46339	2.46735	0.882694	2.98477	3.38143	3.30401	11.2851	4	4
X	47964431	47964821	Ocrl	protein_coding	ENSMUSG00000001173	3.2e-23	+	47964431	47964821	0	1	390,	0	-22.5	-21.5	3.39	-1.92	-2.37	0.828	1.22508	1.96645	1.60515	0.810383	2.63539	3.25203	0.783055	3.52821	4.5057	0.49793	3.35937	6.74668	3.31645	16.1096	4	4
1	163996026	163996324	Mettl18	protein_coding	ENSMUSG00000041396	1.1e-10	+	163996026	163996324	0	1	298,	0	-9.96	-9.16	2.94	-1.4	-1.76	0.936	0.884579	2.92249	3.30382	0.811023	1.67523	2.06558	0.153721	3.03671	19.7547	0.47393	1.29681	2.73629	2.32325	27.8604	4	4
13	21833025	21833139	Hist1h2ap	protein_coding	ENSMUSG00000094777	3.3e-09	-	21833025	21833139	0	1	114,	0	-8.48	-7.69	1.25	-1.76	-2.18	-0.366	1.58972	1.25425	0.788973	0.815401	1.28797	1.57956	0.669718	1.08741	1.62368	3.09717	0.826805	0.266955	6.17201	4.25916	2	2
10	60186560	60188319	Chst3	protein_coding	ENSMUSG00000057337	1.3e-05	-	60186560	60188319	0	2	323,247,	0,1512	-4.9	-4.18	2.04	-1.54	-1.93	-0.733	0.780408	2.00679	2.57147	0.815401	2.39563	2.93798	0.696507	1.32664	1.9047	0.774293	1.35596	1.75122	3.06661	9.16537	4	4
17	47688516	47689345	Prickle4	protein_coding	ENSMUSG00000096549	5e-17	-	47688516	47689345	0	2	323,64,	0,765	-16.3	-15.4	3.73	-3.61	-4.27	1.47	0.766292	2.21681	2.8929	0.816665	1.89701	2.32288	0.749669	2.81883	3.76009	0.547407	3.16621	5.78402	2.88003	14.7599	4	4
5	150542129	150542220	Brca2	protein_coding	ENSMUSG00000041147	0.002	+	150542129	150542220	0	1	91,	0	-2.69	-2.04	1.75	-3.02	-3.62	2.89	1.08628	2.4283	2.23542	0.817193	1.2908	1.57956	0.838987	1.0898	1.29894	0	2.17513	0	2.74246	5.11392	3	2
11	120291905	120291996	Bahcc1	protein_coding	ENSMUSG00000039741	0.00095	+	120291905	120291996	0	1	91,	0	-3.02	-2.35	1.39	-2.08	-2.55	-1.19	2.53466	4.28523	1.69066	0.817193	3.71106	4.54123	1.51018	1.36224	0.902043	1.55199	2.58944	1.66847	6.41402	8.8024	3	3
15	99738693	99738784	Cers5	protein_coding	ENSMUSG00000023021	5.1e-06	-	99738693	99738784	0	1	91,	0	-5.29	-4.56	1.62	-1.31	-1.65	0.725	3.25885	2.71398	0.832805	0.817193	2.09756	2.56678	1.67797	5.44898	3.24735	2.52198	5.5932	2.21778	8.276	8.86472	3	3
15	98590232	98590323	Adcy6	protein_coding	ENSMUSG00000022994	0.0013	-	98590232	98590323	0	1	91,	0	-2.9	-2.24	1.33	-1.63	-2.03	-0.943	2.7157	4.57092	1.68314	0.817193	4.51781	5.52845	1.51018	1.49847	0.992247	1.74599	2.69302	1.54241	6.78906	9.74625	3	3
14	59437582	59437673	Setdb2	protein_coding	ENSMUSG00000071350	3e-05	-	59437582	59437673	0	1	91,	0	-4.53	-3.82	1.82	-1.54	-1.92	1.36	1.26733	2.28546	1.80337	0.817193	2.09756	2.56678	1.00678	4.22296	4.1945	0.387997	3.52164	9.07646	3.4793	17.6411	4	4
5	37820633	37822886	Msx1	protein_coding	ENSMUSG00000048450	1.3e-34	-	37820633	37822886	0	2	1067,184,	0,2069	-33.9	-32.9	5.5	-3.81	-4.5	0.701	1.25112	2.68076	2.14268	0.817356	2.61733	3.20219	0.805589	3.29977	4.0961	0.832597	3.52611	4.23508	3.70666	13.6761	4	4
1	118834251	118835092	Gli2	protein_coding	ENSMUSG00000048402	6.3e-61	-	118834251	118835092	0	1	841,	0	-60.2	-59	7.24	-2.33	-2.83	0.687	0.783604	3.01393	3.84624	0.817922	3.21243	3.92755	0.780727	3.87665	4.96543	0.482805	3.63126	7.52116	2.86506	20.2604	4	4
13	100161428	100162356	Naip2	protein_coding	ENSMUSG00000078945	4e-32	-	100161428	100162356	0	1	928,	0	-31.4	-30.4	4.82	-6.5	-7.43	1.15	0.798909	2.25514	2.82277	0.821376	2.23091	2.71607	0.773351	3.45978	4.47375	0.570707	3.47365	6.08657	2.96434	16.0992	4	4
5	4755367	4758035	Fzd1	protein_coding	ENSMUSG00000044674	2.5e-67	-	4755367	4758035	0	1	2668,	0	-66.6	-65.4	6.2	-4.21	-4.94	0.521	0.685441	2.35806	3.44021	0.822247	3.09838	3.76818	1.17898	4.1213	3.49564	0.688157	3.76599	5.47257	3.37483	16.1766	4	4
10	26274974	26275809	L3mbtl3	protein_coding	ENSMUSG00000039089	1.6e-27	-	26274974	26275809	0	1	835,	0	-26.8	-25.8	3.47	-1.8	-2.22	0.533	0.828696	2.1794	2.62991	0.823799	2.76074	3.35122	1.24351	3.81543	3.06827	0.951407	3.10423	3.26278	3.84741	12.3122	4	4
8	122408197	122408558	Zc3h18	protein_coding	ENSMUSG00000017478	0	+	122408197	122408558	0	1	361,	0	-501	#NAME?	4.1	-2.18	-2.66	-0.281	1.00403	1.47629	1.47036	0.823984	2.19633	2.6655	0.972854	1.47658	1.51779	1.41818	1.40992	0.994176	4.21905	6.64782	3	2
5	134138253	134138704	Gatsl2	protein_coding	ENSMUSG00000015944	4e-26	+	134138253	134138704	0	1	451,	0	-25.4	-24.4	3.39	-3.23	-3.85	1.04	1.24204	2.36337	1.90282	0.824441	2.76729	3.35656	1.01571	3.98555	3.92389	0.743733	3.0513	4.10267	3.82593	13.2859	4	4
16	10743887	10744338	Clec16a	protein_coding	ENSMUSG00000068663	7.9e-25	+	10743887	10744338	0	1	451,	0	-24.1	-23.2	3.46	-2.23	-2.73	0.895	0.584489	2.65159	4.53659	0.824441	2.76729	3.35656	0.880286	3.51828	3.99674	0.587158	3.28119	5.58825	2.87637	17.4782	4	4
5	36571285	36573056	Tbc1d14	protein_coding	ENSMUSG00000029192	2e-32	-	36571285	36573056	0	2	752,58,	0,1713	-31.7	-30.7	7.2	-5.57	-6.43	1.25	0.569516	1.90966	3.35313	0.826273	1.99397	2.41321	0.546688	2.99963	5.48691	0.588463	2.76949	4.70631	2.53094	15.9596	4	4
8	121590390	121590750	Map1lc3b	protein_coding	ENSMUSG00000031812	6.3e-45	+	121590390	121590750	0	1	360,	0	-44.2	-43.1	1.64	-2.74	-3.3	0.286	1.4187	1.011	0.712621	0.826273	2.32479	2.81359	0.805894	2.37598	2.94826	1.86347	1.59711	0.857065	4.91434	7.33153	2	2
8	115704464	115705004	Maf	protein_coding	ENSMUSG00000055435	7.9e-32	-	115704464	115705004	0	1	540,	0	-31.1	-30.1	3.89	-1.4	-1.76	0.615	0.701725	2.74414	3.91056	0.826273	2.77344	3.35656	0.593817	5.11927	8.62095	1.24231	2.37385	1.91083	3.36412	17.7989	4	4
10	7768275	7768545	Ginm1	protein_coding	ENSMUSG00000040006	9.5e-09	-	7768275	7768545	0	1	270,	0	-8.02	-7.24	2.03	-4.06	-4.77	1.57	1.22039	1.348	1.10456	0.826273	1.19638	1.44793	1.24419	4.17806	3.35806	0.980771	2.40876	2.45598	4.27162	8.36653	4	2
17	47880502	47880682	Foxp4	protein_coding	ENSMUSG00000023991	1.7e-08	-	47880502	47880682	0	1	180,	0	-7.76	-6.99	2.25	-3.59	-4.25	-1.72	0.640705	4.33285	6.76262	0.826273	3.26286	3.94889	1.27246	1.03304	0.811839	1.07885	1.83275	1.6988	3.81829	13.2222	3	3
11	75404868	75405227	Smyd4	protein_coding	ENSMUSG00000018809	1.3e-27	+	75404868	75405227	0	1	359,	0	-26.9	-25.9	4.03	-1.68	-2.09	0.906	0.64249	1.52072	2.36692	0.828575	2.86296	3.45528	0.680538	2.34807	3.45031	0.393401	3.36065	8.54255	2.545	17.8151	4	4
11	72205410	72205679	Gm43951	protein_coding	ENSMUSG00000107877	1.4e-08	-	72205410	72205679	0	1	269,	0	-7.85	-7.08	2.26	-1.5	-1.87	0.913	1.04119	1.49797	1.43872	0.829345	2.45625	2.96167	1.13528	2.44242	2.15137	0.459395	2.34763	5.11028	3.46521	11.662	4	3
2	14073637	14073816	Stamos	processed_transcript	ENSMUSG00000086657	0.00071	-	14073637	14073816	0	1	179,	0	-3.15	-2.48	1.73	-2.84	-3.41	1.84	1.47265	2.61423	1.77519	0.830889	0.738246	0.888501	0.341219	2.21612	6.49471	0.59175	1.68502	2.84752	3.23651	12.0059	3	3
11	120456663	120457041	Oxld1	protein_coding	ENSMUSG00000039670	7.9e-15	-	120456663	120457041	0	1	378,	0	-14.1	-13.2	3.08	-1.55	-1.93	0.88	0.479439	2.33836	4.87729	0.83611	1.5149	1.81185	0.888705	3.08271	3.46877	0.326924	2.29406	7.0171	2.53118	17.175	4	4
7	45794050	45804114	Lmtk3	protein_coding	ENSMUSG00000062044	1e-38	+	45794050	45804114	0	5	1511,395,136,138,483,	0,4148,6385,6861,9581	-38	-36.9	10.2	-5.72	-6.59	0.74	0.87233	2.44546	2.80337	0.837753	2.04006	2.43515	0.86583	3.28647	3.79575	0.609898	2.64398	4.33511	3.18581	13.3694	4	4
9	73930601	73933773	Unc13c	protein_coding	ENSMUSG00000062151	1e-117	-	73930601	73933773	0	1	3172,	0	-117	-115	10.7	-3.46	-4.1	0.425	0.950497	3.27832	3.44906	0.838125	3.35133	3.9986	0.649871	2.98968	4.60042	0.829265	3.76191	4.53644	3.26776	16.5845	4	4
12	10395031	10395297	Rdh14	protein_coding	ENSMUSG00000020621	2.1e-07	+	10395031	10395297	0	1	266,	0	-6.67	-5.92	2.28	-3.49	-4.14	1.41	1.23874	1.85694	1.49905	0.838698	1.65597	1.97445	0.688853	2.65638	3.85623	0.66368	1.80716	2.72294	3.42997	10.0527	4	3
12	75632322	75632831	Gm29236	unprocessed_pseudogene	ENSMUSG00000100259	5e-67	+	75632322	75632831	0	1	509,	0	-66.3	-65.1	6.22	-2.24	-2.73	0.668	1.94208	3.49863	1.80149	0.840071	4.5866	5.45978	1.01997	6.08862	5.9694	0.867087	4.20355	4.8479	4.6692	18.0786	4	4
2	30110687	30111190	Zer1	protein_coding	ENSMUSG00000039686	1.6e-20	-	30110687	30111190	0	2	411,9,	0,494	-19.8	-18.9	3.56	-3.24	-3.87	1.33	1.05912	1.79504	1.69483	0.841028	1.8878	2.24464	1.38153	3.45329	2.49961	1.17693	3.88244	3.2988	4.45861	9.73787	4	4
1	55237955	55239214	Mars2	protein_coding	ENSMUSG00000046994	1.3e-97	+	55237955	55239214	0	1	1259,	0	-96.9	-95.6	9.93	-8.3	-9.36	1.02	0.929106	2.47788	2.66695	0.841696	4.0585	4.82181	0.970267	5.7896	5.96701	0.729152	4.76894	6.54039	3.47022	19.9962	4	4
6	38504365	38504696	Ubn2	protein_coding	ENSMUSG00000038538	5e-28	+	38504365	38504696	0	1	331,	0	-27.3	-26.3	6.27	-6.09	-7	2.33	1.09503	2.35623	2.15174	0.842499	2.3954	2.8432	0.738106	2.39689	3.24735	0.266675	3.84427	14.4156	2.94231	22.6579	4	4
7	131396706	131397037	Gm44624	TEC	ENSMUSG00000109570	1.3e-12	+	131396706	131397037	0	1	331,	0	-11.9	-11.1	3.68	-2.07	-2.54	-0.651	0.945711	1.96353	2.07624	0.842499	1.73001	2.05343	0.922633	1.34825	1.46131	1.28004	1.9079	1.4905	3.99088	7.08148	4	2
15	35910412	35910743	Vps13b	protein_coding	ENSMUSG00000037646	2.5e-57	+	35910412	35910743	0	1	331,	0	-56.6	-55.4	5.05	-6.53	-7.47	1.56	1.14481	2.0028	1.74946	0.842499	2.61719	3.10646	1.84527	6.25439	3.38943	1.38671	6.40711	4.62037	5.21928	12.8657	4	4
9	40211039	40212054	Zfp202	protein_coding	ENSMUSG00000025602	4e-22	+	40211039	40212054	0	1	1015,	0	-21.4	-20.5	3.69	-1.38	-1.73	0.463	0.503186	1.69045	3.3595	0.842554	2.06862	2.45518	0.932723	2.65027	2.84144	0.730505	2.53516	3.47041	3.00897	12.1265	4	4
17	63057959	63058378	Fbxl17	protein_coding	ENSMUSG00000023965	3.2e-11	-	63057959	63058378	0	1	419,	0	-10.5	-9.64	2.26	-2.63	-3.17	-0.984	1.10097	3.28841	2.98683	0.843035	2.76837	3.28382	1.23906	2.15976	1.74307	0.926934	2.49699	2.69382	4.11	10.7075	4	4
5	143173854	143174868	Rbak	protein_coding	ENSMUSG00000061898	5e-24	-	143173854	143174868	0	1	1014,	0	-23.3	-22.4	4.08	-10.6	-11.7	1.29	1.33232	2.30743	1.73189	0.843385	1.8245	2.16331	1.21976	3.30082	2.70613	0.957558	3.27199	3.41702	4.35302	10.0183	4	4
7	102082138	102082468	Xntrpc	protein_coding	ENSMUSG00000070425	2e-22	+	102082138	102082468	0	1	330,	0	-21.7	-20.8	4.36	-3.54	-4.2	1.25	0.998502	1.77253	1.77519	0.845052	1.46829	1.73751	0.740343	2.44172	3.29809	0.962939	3.62742	3.76703	3.54684	10.5778	4	4
7	80238710	80239788	Gdpgp1	protein_coding	ENSMUSG00000050973	1.3e-43	+	80238710	80239788	0	1	1078,	0	-42.9	-41.8	6.02	-2.7	-3.26	0.653	0.703027	2.701	3.84195	0.845052	2.69686	3.19135	0.849883	3.72583	4.38393	0.70419	2.81543	3.99811	3.10215	15.4153	4	4
2	120696075	120697305	Stard9	protein_coding	ENSMUSG00000033705	2e-31	+	120696075	120697305	0	1	1230,	0	-30.7	-29.7	4.8	-2.86	-3.43	0.567	1.2189	2.99072	2.45362	0.846426	2.63815	3.11681	0.893829	3.14446	3.51797	0.846812	3.64762	4.30747	3.80597	13.3959	4	4
2	26920934	26921113	Surf4	protein_coding	ENSMUSG00000014867	4.2e-08	-	26920934	26921113	0	1	179,	0	-7.38	-6.61	1.15	-3.78	-4.47	-0.35	23.8385	36.5266	1.53225	25.8614	31.3344	1.21163	24.9943	25.5546	1.02242	23.67	31.6468	1.337	98.3643	5.1033	4	1
1	12871736	12872307	Slco5a1	protein_coding	ENSMUSG00000025938	4e-65	-	12871736	12872307	0	1	571,	0	-64.4	-63.3	6.08	-4.87	-5.67	1.33	1.03872	3.02768	2.91482	0.846532	3.47144	4.10078	0.481353	4.62424	9.60676	0.61835	3.59856	5.81961	2.98496	22.442	4	4
4	119225414	119226828	AU022252	protein_coding	ENSMUSG00000078584	6.3e-61	-	119225414	119226828	0	2	1113,28,	0,1386	-60.2	-59.1	5.94	-5.31	-6.15	0.947	0.779724	2.85945	3.66726	0.847274	2.12329	2.50603	0.923401	5.31276	5.75347	0.665308	4.21301	6.33242	3.21571	18.2592	4	4
6	125224438	125224920	Tapbpl	protein_coding	ENSMUSG00000038213	1e-12	-	125224438	125224920	0	2	271,57,	0,425	-12	-11.2	3.02	-1.64	-2.04	1.09	0.502295	0.871854	1.73574	0.850205	0.940063	1.10569	0.837964	2.72117	3.24735	0.37676	3.04607	8.08492	2.56722	14.1737	4	3
2	27196715	27211095	Sardh	protein_coding	ENSMUSG00000009614	2.6e-06	-	27196715	27211095	0	4	102,163,39,85,	0,813,13183,14295	-5.58	-4.85	1.42	-1.71	-2.12	-0.364	12.8753	16.975	1.31842	13.4296	15.1358	1.12705	16.0546	16.9535	1.05599	12.5256	19.0692	1.52242	54.8851	5.02387	4	1
1	75430928	75431960	Speg	protein_coding	ENSMUSG00000026207	1e-115	+	75430928	75431960	0	2	18,702,	0,330	-115	-114	8.16	-2.83	-3.41	0.811	0.640705	2.99689	4.67748	0.852094	3.28326	3.85316	0.593817	4.57979	7.71247	1.00529	5.07934	5.05261	3.09191	21.2957	4	4
8	106423930	106424410	Zfp90	protein_coding	ENSMUSG00000031907	4e-35	+	106423930	106424410	0	1	480,	0	-34.4	-33.4	4.58	-2.3	-2.8	0.87	0.68647	2.13934	3.11644	0.852094	2.26361	2.65653	0.636232	3.35737	5.27695	0.772357	3.24004	4.195	2.94715	15.2449	4	4
2	27515156	27518775	Wdr5	protein_coding	ENSMUSG00000026917	1e-13	+	27515156	27518775	0	2	124,147,	0,3472	-13	-12.1	1.31	-2.8	-3.37	0.327	25.7768	28.4433	1.10345	28.3326	37.4928	1.32331	28.3417	39.7509	1.40256	20.5202	43.1629	2.10343	102.971	5.93275	4	1
11	22518464	22518791	Tmem17	protein_coding	ENSMUSG00000049904	2e-23	+	22518464	22518791	0	1	327,	0	-22.7	-21.7	3.55	-1.33	-1.68	0.795	0.65498	1.74904	2.67037	0.852805	2.60431	3.05381	0.700439	2.72949	3.89683	0.377912	2.4789	6.55946	2.58614	16.1805	4	4
9	37315299	37315778	Ccdc15	protein_coding	ENSMUSG00000034303	6.3e-75	-	37315299	37315778	0	1	479,	0	-74.2	-73	7.13	-6.19	-7.11	1.28	1.61657	3.01219	1.86332	0.853873	3.92361	4.59508	0.956341	5.61592	5.8723	0.921393	6.31651	6.8554	4.34818	19.1861	4	4
16	17927584	17927823	Slc25a1	protein_coding	ENSMUSG00000003528	3e-05	-	17927584	17927823	0	1	239,	0	-4.53	-3.82	1.6	-1.97	-2.42	-0.563	0.965079	1.74039	1.80337	0.855659	1.413	1.65136	1.40557	0.726151	0.516625	1.55118	0.907064	0.584758	4.77748	4.55611	2	2
1	160224149	160226213	Rabgap1l	protein_coding	ENSMUSG00000026721	1e-16	-	160224149	160226213	0	2	219,172,	0,1892	-16	-15.1	4.7	-1.32	-1.67	0.872	0.294954	1.56249	5.29739	0.855858	0.8637	1.00916	0.312421	1.83886	5.88583	0.857861	1.95261	2.27614	2.32109	14.4685	4	3
17	66379229	66385784	Mtcl1	protein_coding	ENSMUSG00000052105	2.5e-73	-	66379229	66385784	0	3	1207,75,39,	0,5070,6516	-72.6	-71.4	6.9	-5.32	-6.16	0.854	1.04763	3.18814	3.04318	0.858486	2.97882	3.46985	0.797578	4.59822	5.76523	0.668201	3.45343	5.16824	3.3719	17.4465	4	4
4	129615929	129618206	Iqcc	protein_coding	ENSMUSG00000040795	7.9e-30	-	129615929	129618206	0	4	1251,117,253,108,	0,1412,1734,2169	-29.1	-28.2	6.98	-4.59	-5.35	0.732	0.743246	2.29298	3.08509	0.860203	2.07208	2.40883	1.15692	3.12599	2.702	0.786205	3.05827	3.88991	3.54657	12.0858	4	4
3	132838034	132838963	Tbck	protein_coding	ENSMUSG00000028030	2.5e-56	+	132838034	132838963	0	1	929,	0	-55.6	-54.5	6.18	-2.11	-2.59	0.498	0.886721	2.9663	3.34525	0.860516	3.82482	4.4448	1.18343	5.29751	4.47639	1.29221	4.92078	3.80803	4.22288	16.0745	4	4
2	150117881	150118032	Zfp120	protein_coding	ENSMUSG00000068134	0.00018	-	150117881	150118032	0	1	151,	0	-3.75	-3.06	1.7	-1.72	-2.13	1.28	1.52751	2.23816	1.46524	0.861841	1.36133	1.57956	1.11235	3.03754	2.73073	2.33826	3.24589	1.38816	5.83997	7.16369	4	2
7	7283417	7283568	Clcn4	protein_coding	ENSMUSG00000000605	2.2e-08	-	7283417	7283568	0	1	151,	0	-7.65	-6.88	2.31	-1.75	-2.16	1.38	0.763754	2.06599	2.70505	0.861841	1.5558	1.80521	0.303369	5.33621	17.5898	1.28604	3.05863	2.37832	3.21501	24.4784	4	4
11	73324358	73324509	Aspa	protein_coding	ENSMUSG00000020774	0.00044	-	73324358	73324509	0	1	151,	0	-3.36	-2.68	1.64	-1.96	-2.42	1.31	2.18216	2.15208	0.986216	0.861841	1.36133	1.57956	0.910107	3.44801	3.78858	0.935305	3.74526	4.00432	4.88941	10.3587	3	3
11	84814284	84814435	Mrm1	protein_coding	ENSMUSG00000018405	4.3e-06	-	84814284	84814435	0	1	151,	0	-5.37	-4.64	1.96	-1.97	-2.43	1.36	1.09108	1.89383	1.73574	0.861841	2.52818	2.93346	0.808984	3.85849	4.76955	0.935305	4.43189	4.73845	3.69721	14.1772	4	4
2	28840645	28845042	Ddx31	protein_coding	ENSMUSG00000026806	4e-19	+	28840645	28845042	0	2	215,205,	0,4192	-18.4	-17.5	1.7	-3.4	-4.04	0.362	18.5151	22.0047	1.18847	16.5107	18.6682	1.13068	19.9595	26.6523	1.33532	14.6275	27.4913	1.87942	69.6128	5.53389	4	1
X	150812759	150812910	Maged2	protein_coding	ENSMUSG00000025268	1.4e-07	-	150812759	150812910	0	1	151,	0	-6.85	-6.09	2	-1.57	-1.96	-0.983	1.63662	4.5624	2.7877	0.861841	3.50056	4.06172	1.11235	3.7764	3.39496	1.98752	3.558	1.79017	5.59833	12.0346	4	4
7	43473082	43473857	Iglon5	protein_coding	ENSMUSG00000013367	1.6e-32	-	43473082	43473857	0	1	775,	0	-31.8	-30.8	3.03	-2.48	-3.01	0.564	1.3818	2.59971	1.8814	0.863588	3.03131	3.51013	1.97027	4.49471	2.28127	1.43509	4.04996	2.82209	5.65074	10.4949	4	4
7	92859673	92860211	Ddias	protein_coding	ENSMUSG00000030641	6.3e-27	-	92859673	92860211	0	1	538,	0	-26.2	-25.3	3.54	-1.79	-2.21	0.651	0.888072	2.73018	3.07427	0.863901	2.64729	3.06434	0.879845	4.26271	4.84484	0.885975	2.83818	3.20346	3.51779	14.1869	4	4
4	134278265	134279498	Pdik1l	protein_coding	ENSMUSG00000050890	1e-141	-	134278265	134279498	0	2	851,138,	0,1095	-141	-139	11.3	-4.76	-5.54	0.86	0.749633	3.45664	4.61111	0.864704	4.20147	4.85886	0.957243	7.16962	7.48987	0.606908	5.73731	9.45334	3.17849	26.4132	4	4
13	107889763	107890064	Zswim6	protein_coding	ENSMUSG00000032846	9.1e-06	-	107889763	107890064	0	1	301,	0	-5.04	-4.32	1.87	-2.16	-2.64	1.01	1.58732	1.85694	1.16986	0.864704	1.70731	1.97445	2.18137	3.83013	1.75584	1.34897	4.07085	3.01775	5.98236	7.91789	4	3
3	106731979	106732429	Lrif1	protein_coding	ENSMUSG00000056260	2.5e-17	+	106731979	106732429	0	1	450,	0	-16.6	-15.7	4.02	-3.99	-4.7	1.47	0.475952	1.53094	3.21658	0.867587	1.89246	2.18129	0.169662	2.28645	13.4765	0.588463	3.01618	5.12553	2.10166	23.9999	4	4
2	30807944	30808123	Ntmt1	protein_coding	ENSMUSG00000026857	6.3e-06	+	30807944	30808123	0	2	139,11,	0,168	-5.2	-4.48	1.31	-5.47	-6.33	-0.653	1.8672	2.25308	1.20666	0.867587	1.66406	1.91803	3.35931	3.80157	1.13165	1.17693	2.89051	2.45598	7.27102	6.71234	4	2
2	29733731	29736083	Rapgef1	protein_coding	ENSMUSG00000039844	1.6e-08	+	29733731	29736083	0	5	31,85,95,79,100,	0,468,693,2070,2252	-7.79	-7.02	1.26	-1.86	-2.3	-0.215	29.9512	42.9285	1.43328	35.3232	40.0579	1.13404	26.3106	28.4164	1.08004	19.6909	32.482	1.6496	111.276	5.29696	4	1
X	101416419	101417166	Zmym3	protein_coding	ENSMUSG00000031310	6.3e-45	-	101416419	101417166	0	2	42,258,	0,489	-44.2	-43.1	3.4	-1.46	-1.83	0.594	1.2631	1.55983	1.23491	0.867587	1.07675	1.24108	0.865276	1.81814	2.10123	1.29462	2.82767	2.18418	4.29058	6.7614	4	2
19	46328363	46328513	Fbxl15	protein_coding	ENSMUSG00000025226	2.3e-05	+	46328363	46328513	0	1	150,	0	-4.63	-3.92	1.67	-3.28	-3.91	-1.53	1.75736	5.37273	3.05727	0.867587	3.13235	3.61042	2.13774	1.57021	0.734521	1.88308	1.75944	0.934342	6.64577	8.33655	2	2
12	76920872	76921022	Fntb	protein_coding	ENSMUSG00000033373	2.1e-06	+	76920872	76921022	0	1	150,	0	-5.67	-4.94	1.77	-2.81	-3.39	1.44	1.97703	1.73314	0.876637	0.867587	2.44715	2.82064	0.71258	3.14043	4.40712	1.41231	3.58172	2.53607	4.96951	10.6405	3	3
14	28505708	28509043	Wnt5a	protein_coding	ENSMUSG00000021994	3.2e-17	+	28505708	28509043	0	2	406,44,	0,3291	-16.5	-15.6	3.54	-1.94	-2.4	0.92	1.31802	2.05088	1.55603	0.867587	3.45864	3.9865	1.0519	3.60874	3.43067	0.510001	3.2047	6.2837	3.74751	15.2569	4	4
3	99216502	99217101	Wars2	protein_coding	ENSMUSG00000004233	4e-26	+	99216502	99217101	0	1	599,	0	-25.4	-24.4	3.85	-1.97	-2.43	0.753	0.742625	2.75595	3.71109	0.869035	2.54928	2.93346	0.458852	2.62829	5.72797	0.353667	2.83239	8.00864	2.42418	20.3812	4	4
X	7666569	7667708	Prickle3	protein_coding	ENSMUSG00000031145	5e-11	+	7666569	7667708	0	2	2,597,	0,542	-10.3	-9.52	4.98	-1.53	-1.91	0.851	0.632607	1.64923	2.60704	0.869035	1.66684	1.91803	0.764753	2.21439	2.89556	0.825223	2.94254	3.56575	3.09162	10.9864	4	4
X	38631641	38632026	C1galt1c1	protein_coding	ENSMUSG00000048970	2.5e-77	-	38631641	38632026	0	1	385,	0	-76.6	-75.4	5.92	-5.19	-6.01	1.22	1.88289	3.7814	2.00829	0.869196	3.7756	4.34378	0.674241	7.18027	10.6494	1.19221	4.74951	3.98379	4.61854	20.9853	4	4
2	30002318	30004207	Sptan1	protein_coding	ENSMUSG00000057738	2e-16	+	30002318	30004207	0	4	111,105,24,120,	0,996,1355,1769	-15.7	-14.8	1.35	-3.89	-4.59	-0.296	23.1112	35.7099	1.54514	24.7365	34.3009	1.38665	22.3954	25.3438	1.13165	24.6664	30.1618	1.22279	94.9095	5.28623	4	1
4	68761722	68763066	Brinp1	protein_coding	ENSMUSG00000028351	1e-203	-	68761722	68763066	0	1	1344,	0	-203	-201	10.1	-3.15	-3.76	0.556	1.06648	5.04854	4.73384	0.87146	4.64303	5.32787	1.01115	8.25506	8.164	1.01142	6.76762	6.6912	3.96051	24.9169	4	4
19	4002042	4002938	Nudt8	protein_coding	ENSMUSG00000024869	1e-33	+	4002042	4002938	0	1	896,	0	-33	-32	3.35	-2.39	-2.91	0.606	1.01132	2.74188	2.7112	0.87146	1.83536	2.10608	0.937306	3.02993	3.23259	0.945744	3.08225	3.25907	3.76583	11.3089	4	4
5	25284307	25285117	Kmt2c	protein_coding	ENSMUSG00000038056	4e-80	-	25284307	25285117	0	1	810,	0	-79.4	-78.2	6.31	-1.86	-2.3	0.488	1.07801	3.20952	2.97726	0.872177	3.67979	4.21908	1.64007	5.12692	3.12605	1.24231	5.62044	4.52418	4.83256	14.8466	4	4
4	149485574	149485723	Lzic	protein_coding	ENSMUSG00000028990	0.00021	+	149485574	149485723	0	1	149,	0	-3.68	-3	1.53	-1.36	-1.71	-0.753	1.2163	4.79812	3.94486	0.873409	2.66066	3.04629	1.84465	1.74715	0.947145	1.06634	1.83451	1.72038	5.00069	9.65868	3	3
3	37405088	37405597	Fgf2	protein_coding	ENSMUSG00000037225	7.6e-09	+	37405088	37405597	0	1	509,	0	-8.12	-7.34	2.39	-5.18	-6	1.49	0.93867	1.14918	1.22427	0.876596	1.29809	1.48084	0.71998	1.924	2.6723	0.693669	2.44435	3.5238	3.22891	8.90121	4	2
13	67516049	67517660	Zfp87	protein_coding	ENSMUSG00000097333	2e-29	-	67516049	67517660	0	1	1611,	0	-28.7	-27.7	3.94	-4.52	-5.28	0.773	0.613604	1.66214	2.70881	0.877049	1.62232	1.84975	0.872005	3.18567	3.65327	0.756125	2.74986	3.63678	3.11878	11.8486	4	4
6	122729754	122730114	Slc2a3	protein_coding	ENSMUSG00000003153	4e-18	-	122729754	122730114	0	1	360,	0	-17.4	-16.5	3.66	-1.79	-2.21	0.99	0.457647	1.94978	4.26045	0.877915	1.63143	1.8583	1.01797	3.44345	3.38266	0.294231	2.98477	10.1443	2.64776	19.6457	4	4
4	70432687	70435240	Megf9	protein_coding	ENSMUSG00000039270	5e-40	-	70432687	70435240	0	2	844,24,	0,2529	-39.3	-38.2	5.88	-4.35	-5.09	1.11	0.873114	3.17476	3.63614	0.878153	3.68764	4.19931	0.492567	3.21336	6.5237	0.447449	3.64861	8.15426	2.69128	22.5134	4	4
4	10990478	10991134	Plekhf2	protein_coding	ENSMUSG00000049969	1.3e-35	-	10990478	10991134	0	1	656,	0	-34.9	-33.9	5.55	-2.83	-3.41	0.774	1.38131	2.45704	1.77878	0.878545	2.73066	3.10816	0.837964	4.21403	5.02889	1.10337	2.64376	2.39608	4.20119	12.3119	4	4
17	24185327	24189783	Tbc1d24	protein_coding	ENSMUSG00000036473	1.6e-39	-	24185327	24189783	0	2	960,118,	0,4338	-38.8	-37.8	5.21	-1.37	-1.72	0.492	0.534912	1.83282	3.4264	0.879544	2.20652	2.50871	0.722401	2.89787	4.01144	0.655061	2.71925	4.15115	2.79192	14.0977	4	4
2	30355386	30359307	Sh3glb2	protein_coding	ENSMUSG00000026860	5.2e-07	-	30355386	30359307	0	2	16,165,	0,3756	-6.28	-5.53	1.53	-2.3	-2.8	-0.452	25.4866	39.2829	1.54131	21.878	29.3658	1.34225	30.4548	35.4086	1.16266	22.3356	32.1303	1.43852	100.155	5.48475	4	1
9	35204534	35204893	Foxred1	protein_coding	ENSMUSG00000039048	2e-17	-	35204534	35204893	0	1	359,	0	-16.7	-15.8	2.76	-2.07	-2.54	0.844	1.10141	2.42591	2.20255	0.88036	2.41307	2.741	1.06334	3.6257	3.40972	1.32773	3.51818	2.64977	4.37284	11.003	4	4
7	79737472	79737830	Pex11a	protein_coding	ENSMUSG00000030545	2.5e-24	-	79737472	79737830	0	1	358,	0	-23.6	-22.7	4.13	-1.49	-1.86	0.835	0.460203	2.61423	5.6806	0.88282	1.84561	2.09059	0.511829	3.46269	6.76532	0.59175	2.60651	4.40475	2.4466	18.9413	4	4
1	155280500	155280921	Xpr1	protein_coding	ENSMUSG00000026469	1.1e-06	-	155280500	155280921	0	1	421,	0	-5.96	-5.22	2.86	-3.11	-3.71	1.26	0.508738	0.957138	1.8814	0.88319	1.15092	1.30314	0.979284	2.65007	2.70613	0.838664	2.21647	2.64285	3.20988	8.53351	4	3
5	113793787	113795509	Tmem119	protein_coding	ENSMUSG00000054675	1e-105	-	113793787	113795509	0	1	1722,	0	-105	-104	7.54	-1.83	-2.26	0.374	0.784537	2.45327	3.12703	0.885292	3.52151	3.97779	1.28577	4.93841	3.84084	0.871417	3.99574	4.58534	3.82701	15.531	4	4
4	69925659	69926079	Gm11223	processed_pseudogene	ENSMUSG00000046341	2.5e-41	-	69925659	69926079	0	1	420,	0	-40.6	-39.6	2.75	-1.52	-1.9	0.509	0.902217	1.42365	1.57795	0.885292	1.46829	1.65854	1.38153	2.47929	1.79459	0.924727	2.4686	2.66955	4.09377	7.70062	4	4
14	54268781	54268991	Abhd4	protein_coding	ENSMUSG00000040997	0.00011	+	54268781	54268991	0	1	210,	0	-3.96	-3.27	1.72	-1.49	-1.87	0.961	0.392268	1.60934	4.10266	0.885292	0.769104	0.868757	1.01797	2.24316	2.20356	0.924727	2.37884	2.57247	3.22026	9.74745	3	3
7	29915313	29915794	Zfp383	protein_coding	ENSMUSG00000099689	3.2e-17	+	29915313	29915794	0	1	481,	0	-16.5	-15.7	3.48	-2.2	-2.69	0.908	0.548034	1.51334	2.76141	0.888973	1.98417	2.23198	0.380946	2.83494	7.44185	0.734049	2.37109	3.23015	2.552	15.6654	4	4
17	21722084	21722502	Zfp760	protein_coding	ENSMUSG00000067928	1e-20	+	21722084	21722502	0	1	418,	0	-20	-19.1	3.31	-6.34	-7.27	1.82	0.906534	1.39936	1.54364	0.889528	1.7212	1.93496	0.584481	3.17325	5.42917	0.802449	3.11179	3.87787	3.18299	12.7856	4	4
3	103967891	103968162	Phtf1os	antisense	ENSMUSG00000089998	1.3e-11	-	103967891	103968162	0	1	271,	0	-10.9	-10	2.35	-2.39	-2.9	1.15	1.51986	2.39826	1.57795	0.891826	2.11304	2.36934	1.18325	2.33291	1.97161	0.781722	3.33895	4.27128	4.37666	10.1902	4	4
14	61208321	61208592	Sacs	protein_coding	ENSMUSG00000048279	7.9e-22	+	61208321	61208592	0	1	271,	0	-21.1	-20.2	3.19	-2.63	-3.17	0.906	1.39827	3.1657	2.26401	0.891826	2.97992	3.34137	0.676143	3.65946	5.41226	1.4983	4.6954	3.13382	4.46454	14.1515	4	4
2	92986237	92993412	Prdm11	protein_coding	ENSMUSG00000075028	1.6e-26	-	92986237	92993412	0	3	549,422,49,	0,2994,7126	-25.8	-24.8	5.35	-4.92	-5.71	1.35	0.904525	2.10271	2.32465	0.893104	2.36078	2.64334	0.688628	3.58524	5.20636	0.744232	2.52273	3.3897	3.23049	13.5641	4	4
17	33241667	33242769	Zfp955a	protein_coding	ENSMUSG00000094441	1e-66	-	33241667	33242769	0	1	1102,	0	-66	-64.8	4.22	-10.6	-11.8	1.16	1.30068	2.17036	1.66863	0.894129	3.09114	3.45715	0.762093	4.48836	5.88952	1.31363	4.92662	3.75039	4.27053	14.7657	4	4
12	69616950	69617490	Sos2	protein_coding	ENSMUSG00000034801	1e-20	-	69616950	69617490	0	1	540,	0	-20	-19.1	3.84	-7.32	-8.32	1.49	1.03733	1.25171	1.20666	0.895129	1.79458	2.00482	0.961417	2.96137	3.08021	1.275	3.71787	2.91597	4.16888	9.20767	4	3
15	12810237	12810776	6030458C11Rik	protein_coding	ENSMUSG00000022195	1.3e-11	-	12810237	12810776	0	1	539,	0	-10.9	-10	2.16	-4.77	-5.56	1.11	1.34492	1.76047	1.30898	0.89679	1.85239	2.06558	1.30315	3.70283	2.84144	1.86692	3.18266	1.70476	5.41179	7.92075	4	3
2	32006698	32011035	Nup214	protein_coding	ENSMUSG00000001855	2e-10	+	32006698	32011035	0	3	94,183,24,	0,3484,4313	-9.7	-8.9	1.29	-8.1	-9.15	-0.5	26.4371	43.6164	1.64982	26.497	38.2926	1.44517	25.6691	32.8238	1.27873	31.5541	32.3163	1.02415	110.157	5.39787	4	1
4	145455662	145455931	Gm13223	processed_pseudogene	ENSMUSG00000083081	7.1e-06	+	145455662	145455931	0	1	269,	0	-5.15	-4.43	3.49	-1.95	-2.4	1.34	0.796203	2.02951	2.54899	0.898457	1.31	1.45805	0.397349	1.24425	3.13138	0.787534	2.59291	3.29244	2.87954	10.4309	4	3
7	12971609	12972147	Zfp324	protein_coding	ENSMUSG00000004500	2e-66	+	12971609	12972147	0	1	538,	0	-65.7	-64.6	8.55	-1.99	-2.45	0.685	0.857449	2.7785	3.24042	0.898457	3.54791	3.94889	0.737935	4.5853	6.21369	0.918789	4.25728	4.63357	3.41263	18.0366	4	4
11	101173799	101175443	Ccr10	protein_coding	ENSMUSG00000044052	1e-35	-	101173799	101175443	0	2	879,44,	0,1600	-35	-33.9	5.45	-3.64	-4.31	0.912	1.21378	3.02783	2.49455	0.906394	2.78386	3.07136	0.67828	3.30392	4.87103	0.707685	3.07378	4.34343	3.50614	14.7804	4	4
2	177477801	177478129	Zfp970	protein_coding	ENSMUSG00000078866	1e-69	+	177477801	177478129	0	1	328,	0	-69	-67.8	6.45	-1.36	-1.71	0.735	0.602754	3.28927	5.45706	0.906885	3.89455	4.29442	0.977625	4.98881	5.10299	0.914988	6.66687	7.2863	3.40225	22.1408	4	4
1	75546823	75547585	Slc4a3	protein_coding	ENSMUSG00000006576	1.3e-20	+	75546823	75547585	0	2	98,353,	0,409	-19.9	-19	3.64	-1.43	-1.8	0.696	0.876733	2.5363	2.8929	0.906885	1.43248	1.57956	1.28657	3.02352	2.35006	1.21346	3.28119	2.70399	4.28365	9.52651	4	4
5	14240576	14252586	Sema3e	protein_coding	ENSMUSG00000063531	3.2e-26	+	14240576	14252586	0	3	61,140,249,	0,386,11761	-25.5	-24.5	4.78	-2.75	-3.32	1.11	0.951905	3.14854	3.30762	0.9089	1.56618	1.72315	0.610783	4.46271	7.30655	0.784617	4.25198	5.41918	3.2562	17.7565	4	4
4	41518226	41518614	Fam219a	protein_coding	ENSMUSG00000028439	6.3e-18	-	41518226	41518614	0	1	388,	0	-17.2	-16.3	2.41	-2.62	-3.17	0.828	1.52863	2.74712	1.7971	0.910391	2.49761	2.74344	1.49547	3.38665	2.2646	1.31949	4.27552	3.24028	5.25399	10.0454	4	4
3	133486576	133487656	Tet2	protein_coding	ENSMUSG00000040943	4e-18	-	133486576	133487656	0	1	1080,	0	-17.4	-16.5	3.11	-2.14	-2.62	0.572	0.793254	1.92571	2.42761	0.912343	1.713	1.87759	0.862448	2.2612	2.62184	0.800963	3.04586	3.80274	3.36901	10.7298	4	4
2	32377276	32377815	1110008P14Rik	protein_coding	ENSMUSG00000039195	3.2e-63	-	32377276	32377815	0	1	539,	0	-62.5	-61.4	2.78	-2.59	-3.13	-0.455	3.0872	6.58368	2.13257	3.38021	4.79441	1.41838	3.96612	4.2548	1.07279	4.19239	5.28112	1.25969	14.6259	5.88343	4	1
3	142783275	142783336	Gtf2b	protein_coding	ENSMUSG00000028271	0.00017	+	142783275	142783336	0	1	61,	0	-3.76	-3.08	1.24	-1.63	-2.03	0.676	1.62052	1.91782	1.18346	0.914318	1.44422	1.57956	0.500642	1.62576	3.24735	1.73645	1.08162	0.622894	4.77193	6.63327	3	2
4	44993219	44994479	Zbtb5	protein_coding	ENSMUSG00000049657	2.5e-30	-	44993219	44994479	0	1	1260,	0	-29.6	-28.6	3.61	-9	-10.1	1.14	0.719159	1.90852	2.65382	0.914802	2.29566	2.50946	0.921022	4.38794	4.76421	0.840661	3.54581	4.21789	3.39564	14.1454	4	4
14	31665964	31668162	Btd	protein_coding	ENSMUSG00000021900	1e-78	+	31665964	31668162	0	2	67,1422,	0,776	-78	-76.8	7.99	-4.19	-4.92	0.648	0.962625	3.24745	3.37354	0.923938	3.96409	4.29042	0.871668	5.59463	6.4183	0.901071	4.60834	5.11429	3.6593	19.1966	4	4
2	91944787	91945272	Dgkz	protein_coding	ENSMUSG00000040479	2.2e-10	-	91944787	91945272	0	2	82,99,	0,386	-9.66	-8.86	1.36	-2.15	-2.63	-0.407	1.9115	3.8062	1.99122	0.924421	2.51475	2.72035	3.03704	3.90385	1.28541	0.975353	2.2913	2.3492	6.84831	8.34618	4	3
9	31341252	31341433	Prdm10	protein_coding	ENSMUSG00000042496	4.3e-05	+	31341252	31341433	0	1	181,	0	-4.37	-3.66	1.58	-2.4	-2.92	1.08	1.18331	1.57993	1.33518	0.924421	1.05457	1.14079	1.26543	1.91768	1.51543	0.585212	1.8747	3.20346	3.95837	7.19487	4	2
13	21368843	21369705	Zscan12	protein_coding	ENSMUSG00000036721	7.9e-95	+	21368843	21369705	0	1	862,	0	-94.1	-92.8	8.69	-3.78	-4.47	0.791	0.726288	2.654	3.65419	0.9274	2.6913	2.90198	0.921134	4.71697	5.12083	0.901126	4.42849	4.91439	3.47595	16.5914	4	4
2	119764020	119764380	Rpap1	protein_coding	ENSMUSG00000034032	6.3e-33	-	119764020	119764380	0	1	360,	0	-32.2	-31.2	3.66	-1.96	-2.42	0.812	1.05259	2.45528	2.33262	0.929557	2.44715	2.6326	0.975556	2.96137	3.03557	0.539424	3.61314	6.69814	3.49712	14.6989	4	4
5	138456587	138457667	Zfp157	protein_coding	ENSMUSG00000036898	2e-40	+	138456587	138457667	0	1	1080,	0	-39.7	-38.6	3.34	-1.79	-2.21	0.525	0.457647	1.27578	2.7877	0.929557	2.03929	2.19383	0.636232	2.67441	4.20352	1.09519	2.9324	2.67752	3.11863	11.8626	4	4
9	57748400	57748580	Edc3	protein_coding	ENSMUSG00000038957	1.4e-05	+	57748400	57748580	0	1	180,	0	-4.86	-4.14	1.71	-1.33	-1.68	0.831	0.915293	1.29985	1.42015	0.929557	1.63143	1.75506	1.27246	1.85946	1.46131	0.980771	2.61822	2.66955	4.09809	7.30607	4	2
7	24303413	24308597	Zfp94	protein_coding	ENSMUSG00000074282	4e-25	-	24303413	24308597	0	2	460,20,	0,5164	-24.4	-23.4	4.46	-4.31	-5.05	1.6	0.858087	1.29985	1.51483	0.929557	1.56006	1.67828	1.04978	3.15076	3.00134	0.809136	3.02404	3.73737	3.64656	9.93182	4	4
2	32818455	32847245	Stxbp1	protein_coding	ENSMUSG00000026797	2.5e-61	-	32818455	32847245	0	5	50,77,82,50,191,	0,1378,3379,5080,28599	-60.6	-59.5	1.51	-1.54	-1.92	-0.148	50.3411	64.0684	1.27268	50.9397	65.7141	1.29004	49.9485	58.7866	1.17695	41.6632	55.6318	1.33528	192.892	5.07494	4	0
12	75400320	75400440	Rhoj	protein_coding	ENSMUSG00000046768	0.00095	+	75400320	75400440	0	1	120,	0	-3.02	-2.35	1.93	-1.96	-2.41	2.58	0.549176	1.84146	3.35313	0.929557	1.713	1.84282	0.254493	1.85946	7.30655	0	1.80657	0	1.73323	12.5025	3	3
7	45027682	45028042	Prr12	protein_coding	ENSMUSG00000046574	2.5e-19	-	45027682	45028042	0	1	360,	0	-18.6	-17.7	3.16	-1.8	-2.22	-0.75	1.09835	2.67192	2.43267	0.929557	3.46679	3.72951	0.975556	3.30571	3.38854	2.50097	3.14186	1.25626	5.50443	10.807	4	3
16	20560422	20560662	Abcf3	protein_coding	ENSMUSG00000003234	4e-17	+	20560422	20560662	0	1	240,	0	-16.4	-15.5	2.73	-1.3	-1.64	0.771	0.961058	1.62482	1.69066	0.929557	3.24247	3.48819	1.27246	3.97719	3.12558	1.10337	3.73096	3.38143	4.26645	11.6859	4	4
6	34874437	34874797	Tmem140	protein_coding	ENSMUSG00000057137	3.2e-14	+	34874437	34874797	0	1	360,	0	-13.5	-12.6	2.35	-3.59	-4.26	1.18	0.777999	1.94978	2.50615	0.929557	1.26436	1.36017	1.9087	4.13214	2.1649	0.588463	3.48223	5.9175	4.20472	11.9487	4	3
9	57961395	57962175	Sema7a	protein_coding	ENSMUSG00000038264	7.9e-69	+	57961395	57962175	0	1	780,	0	-68.1	-66.9	4.49	-6.78	-7.74	1.03	1.20396	2.74969	2.28387	0.929557	2.93658	3.15912	1.68357	7.08821	4.21023	1.13166	5.12365	4.52755	4.94875	14.1808	4	4
19	4744050	4744410	Gm21992	protein_coding	ENSMUSG00000096370	5.9e-07	-	4744050	4744410	0	1	360,	0	-6.23	-5.49	2.89	-3.5	-4.16	1.77	0.457647	1.11932	2.44582	0.929557	0.77493	0.833656	0.508986	1.27408	2.50317	0.245193	2.14694	8.75612	2.14138	14.5388	3	3
19	15955803	15956343	Cep78	protein_coding	ENSMUSG00000041491	2e-22	-	15955803	15956343	0	1	540,	0	-21.7	-20.8	17.1	-2.72	-3.28	0.837	1.15937	2.21457	1.91014	0.929557	3.1541	3.39312	0.650371	2.50224	3.84741	0.784617	2.82767	3.60389	3.52392	12.7546	4	4
16	4482668	4483267	Srl	protein_coding	ENSMUSG00000022519	1.3e-89	-	4482668	4483267	0	1	599,	0	-88.9	-87.6	5.46	-2.32	-2.82	0.711	1.04518	3.12486	2.98979	0.931109	3.3827	3.63298	1.40205	6.93289	4.94484	1.00206	5.68052	5.66886	4.38039	17.2365	4	4
1	132331722	132332860	Nuak2	protein_coding	ENSMUSG00000009772	1.6e-45	+	132331722	132332860	0	1	1138,	0	-44.8	-43.7	4.75	-1.41	-1.77	0.411	0.72387	2.64997	3.66083	0.931191	3.10947	3.33924	0.979507	3.92154	4.00359	0.589497	2.78295	4.72088	3.22406	15.7245	4	4
6	18844338	18844758	Gm26809	lincRNA	ENSMUSG00000097815	4.6e-10	+	18844338	18844758	0	2	60,299,	0,121	-9.34	-8.54	2.54	-1.41	-1.77	0.866	0.871951	1.48451	1.70252	0.932146	1.30878	1.40405	1.48868	3.31492	2.22676	0.786803	3.30814	4.20454	4.07958	9.53787	4	3
9	59737183	59737781	Senp8	protein_coding	ENSMUSG00000051705	5e-55	-	59737183	59737781	0	1	598,	0	-54.3	-53.2	6.35	-6.46	-7.39	1.4	0.661215	1.54331	2.33404	0.932666	2.40623	2.57994	1.12351	4.9337	4.39131	1.21038	4.19265	3.4639	3.92778	12.7692	4	4
2	136880918	136881516	Mkks	protein_coding	ENSMUSG00000027274	3.2e-11	-	136880918	136881516	0	1	598,	0	-10.5	-9.64	2.82	-3.85	-4.54	1.02	0.854069	1.9563	2.29057	0.932666	2.30801	2.47464	0.86817	3.31677	3.82042	1.80081	2.97899	1.65424	4.45572	10.2399	4	4
19	45027890	45028837	Pdzd7	protein_coding	ENSMUSG00000074818	2e-14	-	45027890	45028837	0	3	84,101,114,	0,488,833	-13.7	-12.8	4.1	-1.98	-2.44	1.47	1.43263	3.39092	2.36692	0.932666	3.48657	3.73829	1.07244	7.42127	6.91996	1.2399	5.26445	4.24585	4.67765	17.271	4	4
3	96560663	96560842	Txnip	protein_coding	ENSMUSG00000038393	4.4e-05	+	96560663	96560842	0	1	179,	0	-4.36	-3.65	1.82	-1.84	-2.27	1.23	1.19653	0.508323	0.424832	0.93475	2.21474	2.36934	1.02366	2.14687	2.09725	0.690375	2.26424	3.27973	3.84531	8.17115	3	3
3	9693255	9701994	Pag1	protein_coding	ENSMUSG00000027508	2e-24	-	9693255	9701994	0	4	874,60,587,37,	0,2863,5969,8702	-23.7	-22.8	16.5	-1.5	-1.87	0.548	0.539306	1.9356	3.58905	0.942683	1.77175	1.87947	0.882068	2.32334	2.63397	0.634543	2.42597	3.82317	2.9986	11.9257	4	4
8	79281211	79284216	Mmaa	protein_coding	ENSMUSG00000037022	3.2e-65	-	79281211	79284216	0	2	443,8,	0,2997	-64.5	-63.3	6.43	-3.22	-3.84	1.14	0.803672	3.1992	3.98073	0.948107	2.50684	2.64404	1.52357	4.48031	2.94066	0.782877	4.15896	5.3124	4.05823	14.8778	4	4
8	69823958	69826972	Lpar2	protein_coding	ENSMUSG00000031861	4e-50	+	69823958	69826972	0	2	337,682,	0,2332	-49.4	-48.3	5.39	-4.12	-4.84	0.85	0.889244	1.88791	2.12305	0.948714	2.536	2.6731	1.15383	4.23352	3.66909	1.02216	3.36694	3.29395	4.01395	11.7592	4	4
7	92835731	92836181	Rab30	protein_coding	ENSMUSG00000030643	1e-14	+	92835731	92836181	0	1	450,	0	-14	-13.2	3.83	-3.98	-4.68	1.44	0.402729	1.12654	2.79727	0.950214	1.50092	1.57956	0.508986	2.8374	5.57463	0.392308	2.30403	5.87301	2.25424	15.8245	4	4
X	6584676	6585517	Shroom4	protein_coding	ENSMUSG00000068270	2e-18	+	6584676	6585517	0	1	841,	0	-17.7	-16.8	3.89	-1.69	-2.1	0.504	1.11664	2.31841	2.07624	0.950558	2.44424	2.57137	0.998605	2.99224	2.99642	0.81867	2.34238	2.86121	3.88447	10.5052	4	4
12	75632325	75632833	Wdr89	protein_coding	ENSMUSG00000045690	7.9e-67	-	75632325	75632833	0	1	508,	0	-66.1	-64.9	6.21	-2.26	-2.75	0.671	1.81617	3.47993	1.91608	0.951515	4.71124	4.95131	1.05204	5.92979	5.63648	0.868793	4.3417	4.99739	4.68852	17.5013	4	4
7	29829265	29830046	Zfp790	protein_coding	ENSMUSG00000011427	1e-122	+	29829265	29830046	0	1	781,	0	-122	-121	8.24	-4.69	-5.47	0.937	0.780519	3.62828	4.64854	0.952171	3.89162	4.08711	0.684296	6.12679	8.95342	0.768543	4.89985	6.37551	3.18553	24.0646	4	4
10	33949038	33949428	Zufsp	protein_coding	ENSMUSG00000039531	5e-40	-	33949038	33949428	0	1	390,	0	-39.3	-38.3	4.53	-3.33	-3.97	1.2	0.929375	2.23308	2.40278	0.953392	2.3342	2.44831	0.587291	4.51357	7.68541	1.53906	3.96358	2.57533	4.00911	15.1118	4	4
12	112976859	112978632	Btbd6	protein_coding	ENSMUSG00000002803	7.9e-17	+	112976859	112978632	0	4	123,91,119,1129,	0,199,393,644	-16.1	-15.2	3.32	-1.98	-2.44	0.496	0.878982	1.98268	2.25565	0.953718	1.94835	2.0429	0.950432	2.74723	2.8905	0.917712	2.64973	2.88733	3.70084	10.0764	4	4
9	86520501	86521162	Dopey1	protein_coding	ENSMUSG00000034973	1.6e-29	+	86520501	86521162	0	1	661,	0	-28.8	-27.9	3.99	-2.16	-2.64	0.705	0.922217	1.76985	1.91912	0.956277	2.26574	2.36934	0.669921	2.7756	4.14318	1.0149	2.78062	2.7398	3.56331	11.1714	4	4
11	104642263	104643850	Itgb3	protein_coding	ENSMUSG00000020689	1e-13	+	104642263	104643850	0	2	55,275,	0,1312	-13	-12.1	2.79	-2.99	-3.58	1.35	1.29805	2.12703	1.63864	0.957725	1.4238	1.48664	1.85086	5.97282	3.22706	0.748953	4.02729	5.37723	4.85559	11.7296	4	3
1	136416607	136417383	Ddx59	protein_coding	ENSMUSG00000026404	2.5e-57	+	136416607	136417383	0	1	776,	0	-56.6	-55.5	6.44	-3.17	-3.79	0.799	0.700624	2.57961	3.68187	0.958306	3.59504	3.75145	0.669028	3.75407	5.61124	0.523247	3.83825	7.33545	2.8512	20.38	4	4
16	91399305	91404869	Ifnar2	protein_coding	ENSMUSG00000022971	5e-27	+	91399305	91404869	0	2	40,1160,	0,4404	-26.3	-25.3	6.23	-5.25	-6.08	1.05	0.878681	2.44806	2.78606	0.960542	1.8843	1.96171	0.852551	3.3677	3.95014	0.662021	3.11044	4.6984	3.3538	13.3963	4	4
8	18932877	18934248	Xkr5	protein_coding	ENSMUSG00000039814	1e-156	-	18932877	18934248	0	1	1371,	0	-156	-154	9.01	-4.45	-5.2	0.667	0.973375	3.28045	3.37018	0.96278	2.83805	2.94777	1.19172	4.71082	3.95297	1.01726	4.39998	4.32534	4.14513	14.5963	4	4
6	48678001	48678271	Gimap9	protein_coding	ENSMUSG00000051124	2.5e-14	+	48678001	48678271	0	1	270,	0	-13.6	-12.8	3.64	-1.34	-1.69	0.992	0.183059	2.59971	14.2015	0.963985	1.35953	1.41032	0.678648	3.07615	4.53277	0.457693	2.44367	5.3391	2.28338	25.4837	4	3
2	59347762	59348180	Pkp4	protein_coding	ENSMUSG00000026991	2e-33	+	59347762	59348180	0	2	42,257,	0,161	-32.7	-31.7	1.6	-1.85	-2.28	-0.266	6.17134	6.95574	1.1271	5.40946	7.31689	1.35261	5.41329	11.1526	2.06023	6.37665	7.94396	1.24579	23.3707	5.78574	4	1
5	73559476	73560016	Dcun1d4	protein_coding	ENSMUSG00000051674	2.5e-17	+	73559476	73560016	0	1	540,	0	-16.6	-15.7	2.49	-5.6	-6.47	1.17	1.12886	2.47935	2.19633	0.963985	2.25681	2.34113	1.49868	4.5224	3.01759	1.43846	3.68296	2.56034	5.02999	10.1154	4	4
2	59612041	59646984	Tanc1	protein_coding	ENSMUSG00000035168	1e-128	+	59612041	59646984	0	3	155,200,216,	0,18021,34727	-128	-126	2.03	-2.34	-2.85	0.221	36.009	42.9794	1.19357	41.6103	44.1515	1.06107	47.1191	57.423	1.21868	43.8101	64.2293	1.46608	168.548	4.93941	4	0
2	181228842	181229298	Helz2	protein_coding	ENSMUSG00000027580	3.5e-06	-	181228842	181229298	0	3	27,168,75,	0,112,381	-5.46	-4.73	1.92	-2	-2.46	-0.956	1.83059	5.68085	3.10329	0.963985	6.36259	6.6003	1.52696	3.21389	2.10477	2.48462	4.08442	1.64388	6.80615	13.4522	4	4
X	6623668	6624419	Shroom4	protein_coding	ENSMUSG00000068270	7.9e-39	+	6623668	6624419	0	1	751,	0	-38.1	-37	3.61	-4.18	-4.91	0.906	0.943325	2.077	2.20178	0.965452	2.01377	2.08583	1.01662	3.7635	3.70198	1.05782	3.35104	3.16786	3.98322	11.1575	4	4
4	151012317	151013676	Per3	protein_coding	ENSMUSG00000028957	1.3e-23	-	151012317	151013676	0	2	615,135,	0,1224	-22.9	-22	6.38	-2.44	-2.96	0.791	0.505242	2.6517	5.24838	0.966739	2.54503	2.6326	1.11977	3.15696	2.81929	0.965079	3.73253	3.86759	3.55683	14.5679	4	4
17	33301915	33302511	Zfp955b	protein_coding	ENSMUSG00000096910	2e-95	+	33301915	33302511	0	1	596,	0	-94.7	-93.4	6.43	-2.76	-3.33	0.685	1.43744	3.59859	2.50347	0.966989	3.54754	3.66865	1.81903	6.05262	3.3274	1.12558	6.42078	5.7044	5.34904	15.2039	4	4
15	50658171	50658382	Trps1	protein_coding	ENSMUSG00000038679	3.3e-09	-	50658171	50658382	0	1	211,	0	-8.48	-7.7	2.29	-2.47	-2.99	1.35	0.858901	1.3553	1.57795	0.969206	2.01803	2.08214	0.868412	3.7013	4.26215	1.08768	3.03763	2.79276	3.7842	10.715	4	4
17	55652084	55652563	Pot1b	protein_coding	ENSMUSG00000024174	3.2e-44	-	55652084	55652563	0	1	479,	0	-43.5	-42.5	5.04	-4.74	-5.52	1.27	1.13504	3.41924	3.01244	0.97031	1.74723	1.8007	0.828829	3.95961	4.77736	0.810825	4.27004	5.26629	3.745	14.8568	4	4
9	90204390	90207839	Tbc1d2b	protein_coding	ENSMUSG00000037410	1e-30	-	90204390	90207839	0	2	832,67,	0,3382	-30	-29	3.62	-2.23	-2.72	0.644	1.09957	3.02191	2.74826	0.971951	2.67853	2.75582	0.968149	2.96466	3.0622	1.04077	3.51231	3.37471	4.08045	11.941	4	4
5	139337836	139338831	Cox19	protein_coding	ENSMUSG00000045438	3.2e-73	-	139337836	139338831	0	2	539,92,	0,903	-72.5	-71.3	4.45	-1.94	-2.39	0.449	1.51437	3.25479	2.14927	0.972278	3.81616	3.92496	1.88752	5.50079	2.91429	1.67866	5.51195	3.28354	6.05283	12.2721	4	4
15	102921724	102927777	Hoxc13	protein_coding	ENSMUSG00000001655	7.9e-30	+	102921724	102927777	0	2	193,609,	0,5444	-29.1	-28.1	3.66	-2.25	-2.75	0.687	1.35582	2.22045	1.63772	0.973601	2.69125	2.76423	2.03721	4.06516	1.99545	1.32074	4.95959	3.75516	5.68737	10.1526	4	4
7	74346755	74346965	Slco3a1	protein_coding	ENSMUSG00000025790	3.5e-06	-	74346755	74346965	0	1	210,	0	-5.45	-4.72	1.53	-5.31	-6.15	-1.39	1.49062	2.47591	1.661	0.973822	1.67804	1.72315	1.81781	0.885459	0.487103	1.26099	2.10953	1.67292	5.54324	5.54417	3	3
2	69897275	69914450	Ubr3	protein_coding	ENSMUSG00000044308	7.9e-32	+	69897275	69914450	0	2	564,37,	0,17138	-31.1	-30.1	1.59	-1.5	-1.88	-0.133	21.6838	28.679	1.3226	20.045	24.6751	1.23098	30.717	35.1473	1.14423	22.6475	33.907	1.49716	95.0933	5.19498	4	0
2	70684043	70687992	Gorasp2	protein_coding	ENSMUSG00000014959	1.3e-26	+	70684043	70687992	0	2	60,180,	0,3769	-25.9	-25	1.74	-5.2	-6.03	0.442	18.9466	19.9311	1.05196	17.6616	21.1067	1.19506	16.8602	32.334	1.91778	18.8308	28.1589	1.49536	72.2991	5.66017	4	1
2	166795428	166796268	Trp53rkb	protein_coding	ENSMUSG00000042854	2e-47	+	166795428	166796268	0	1	840,	0	-46.7	-45.6	5	-3.46	-4.11	0.874	0.647243	2.10453	3.25152	0.973822	2.8317	2.90782	0.56352	3.43853	6.10188	0.294231	2.61448	8.88578	2.47882	21.147	4	4
2	70825337	70825728	Tlk1	protein_coding	ENSMUSG00000041997	2.3e-08	-	70825337	70825728	0	1	391,	0	-7.63	-6.86	1.56	-1.57	-1.96	0.346	4.25576	5.25261	1.23423	3.80381	4.50626	1.18467	5.50642	7.92611	1.43943	4.56021	8.29258	1.81846	18.1262	5.6768	4	1
2	91278721	91278931	1110051M20Rik	protein_coding	ENSMUSG00000040591	1.9e-07	-	91278721	91278931	0	1	210,	0	-6.73	-5.98	1.73	-1.67	-2.08	0.795	2.0398	2.7235	1.33518	0.973822	2.16747	2.22574	2.10866	3.06959	1.45571	1.00879	3.45604	3.42592	6.13107	8.44256	4	2
1	88503173	88509947	Glrp1	protein_coding	ENSMUSG00000062310	3.2e-28	-	88503173	88509947	0	2	377,157,	0,6617	-27.5	-26.5	4.04	-2.31	-2.82	0.933	1.2341	2.99405	2.42609	0.974816	2.33716	2.39754	0.772057	2.925	3.78858	1.28933	3.44192	2.66955	4.2703	11.2818	4	4
14	20729165	20730327	Ndst2	protein_coding	ENSMUSG00000039308	1e-79	-	20729165	20730327	0	1	1162,	0	-79	-77.8	6.95	-2.04	-2.51	0.432	0.978308	4.77657	4.88248	0.975955	4.57419	4.68689	1.34036	6.17688	4.60838	0.987524	6.17286	6.25085	4.28214	20.4286	4	4
18	35858432	35860671	Cxxc5	protein_coding	ENSMUSG00000046668	2.5e-25	+	35858432	35860671	0	2	1024,22,	0,2217	-24.6	-23.7	4.49	-10.9	-12.2	1.48	1.35456	2.46053	1.81647	0.977546	1.8108	1.85239	0.919678	3.82796	4.16228	0.962018	3.94685	4.10267	4.21381	11.9338	4	4
4	127047991	127048352	Zmym1	protein_coding	ENSMUSG00000043872	2.5e-19	-	127047991	127048352	0	1	361,	0	-18.6	-17.7	3.71	-1.54	-1.92	0.722	0.912758	1.5483	1.69629	0.978481	2.88777	2.95128	0.972854	3.53693	3.63563	0.978054	2.27154	2.32251	3.84215	10.6057	4	4
5	150569207	150569473	Brca2	protein_coding	ENSMUSG00000041147	4e-15	+	150569207	150569473	0	1	266,	0	-14.4	-13.5	3.32	-2.46	-2.99	1.35	0.309686	1.9058	6.15399	0.978481	1.65597	1.69238	0.401831	1.77092	4.40712	0.730048	3.47258	4.75665	2.42005	17.0101	4	4
11	50199664	50200025	3010026O09Rik	protein_coding	ENSMUSG00000020381	1.3e-47	+	50199664	50200025	0	1	361,	0	-46.9	-45.8	3.84	-4.4	-5.15	1.22	1.59733	2.91657	1.82591	0.978481	2.48104	2.53561	1.39583	5.97501	4.2806	1.56489	5.03916	3.22014	5.53653	11.8623	4	4
2	37428576	37429145	Zbtb6	protein_coding	ENSMUSG00000066798	1e-143	-	37428576	37429145	0	1	569,	0	-143	-142	7.39	-5.39	-6.23	0.991	2.05579	5.82536	2.83364	0.980201	6.76084	6.8974	1.18078	8.86704	7.50951	1.24105	7.7028	6.2067	5.45781	23.4472	4	4
8	105472422	105472782	Zdhhc1	protein_coding	ENSMUSG00000039199	7.9e-18	-	105472422	105472782	0	1	360,	0	-17.1	-16.3	2.34	-1.32	-1.66	0.572	2.1967	3.24964	1.47932	0.981199	2.48793	2.53561	1.69662	3.20241	1.88752	0.833656	4.26769	5.11925	5.70818	11.0217	4	3
14	61204125	61204485	Sacs	protein_coding	ENSMUSG00000048279	4e-39	+	61204125	61204485	0	1	360,	0	-38.4	-37.3	4.42	-1.5	-1.87	0.644	1.00682	3.10521	3.08417	0.981199	3.30365	3.36695	1.01797	4.85527	4.76955	1.56923	4.97461	3.17009	4.57523	14.3908	4	4
1	91421404	91427927	Per2	protein_coding	ENSMUSG00000055866	2.5e-28	-	91421404	91427927	0	3	150,797,189,	0,2285,6334	-27.6	-26.7	4.54	-1.44	-1.8	0.529	0.478595	1.89944	3.96877	0.981926	2.30066	2.34301	1.25006	2.89177	2.3133	0.590535	2.9372	4.97379	3.30112	13.5989	4	4
16	17233691	17259354	Hic2	protein_coding	ENSMUSG00000050240	4e-64	+	17233691	17259354	0	3	39,99,2020,	0,21276,23643	-63.4	-62.2	7.57	-11.1	-12.4	1.24	1.12227	2.1865	1.94828	0.982108	2.2453	2.2862	1.33733	4.18767	3.13138	0.948958	3.41994	3.60389	4.39066	10.9697	4	4
5	138133427	138133578	Zscan21	protein_coding	ENSMUSG00000037017	1.9e-05	+	138133427	138133578	0	1	151,	0	-4.72	-4.01	1.52	-2.34	-2.84	-1.03	1.63662	2.75466	1.68314	0.984961	4.76465	4.8374	2.93257	1.64191	0.559889	1.87061	3.68284	1.96879	7.42475	9.04922	3	3
17	28587827	28587978	Srpk1	protein_coding	ENSMUSG00000004865	1.5e-06	-	28587827	28587978	0	1	151,	0	-5.82	-5.08	1.59	-1.86	-2.3	-0.799	2.40037	4.0459	1.68553	0.984961	4.57017	4.63995	3.13481	3.6122	1.15229	1.98752	3.24589	1.63314	8.50767	9.11091	4	3
10	81030035	81031654	Slc39a3	protein_coding	ENSMUSG00000046822	1.3e-19	-	81030035	81031654	0	1	1619,	0	-18.9	-18	3.77	-4.55	-5.31	0.728	0.834449	1.88676	2.26108	0.987547	1.88638	1.91016	0.895991	2.51144	2.80298	0.719676	2.70716	3.76164	3.43766	10.7359	4	4
6	98929578	98929785	Foxp1	protein_coding	ENSMUSG00000030067	1.3e-67	-	98929578	98929785	0	1	207,	0	-66.9	-65.7	6.05	-3.09	-3.7	1.41	1.98977	3.57931	1.79886	0.987935	5.46175	5.52845	1.18026	7.60554	6.44397	1.02341	7.42207	7.25227	5.18137	21.0236	4	4
3	155087100	155088059	Fpgt	protein_coding	ENSMUSG00000053870	1.3e-58	-	155087100	155088059	0	1	959,	0	-57.9	-56.7	4.44	-3.84	-4.53	0.695	1.15104	2.61597	2.27271	0.988684	2.86309	2.89586	1.24195	4.97667	4.00715	1.47269	4.57027	3.10335	4.85436	12.2791	4	4
17	32977955	32978669	Zfp472	protein_coding	ENSMUSG00000053600	2.5e-16	+	32977955	32978669	0	1	714,	0	-15.6	-14.7	2.84	-1.74	-2.16	0.571	0.876835	2.20283	2.51226	0.989444	2.63223	2.66031	1.00514	3.24668	3.23008	0.989013	2.56101	2.58946	3.86043	10.9921	4	4
10	60185393	60186501	Chst3	protein_coding	ENSMUSG00000057337	1.6e-90	-	60185393	60186501	0	1	1108,	0	-89.8	-88.5	6.62	-2.6	-3.14	0.62	0.639383	3.13232	4.89897	0.989961	4.39957	4.44418	0.757966	4.64307	6.12569	0.541726	3.91315	7.22348	2.92904	22.6923	4	4
6	34396620	34396920	Akr1b10	protein_coding	ENSMUSG00000061758	4e-05	+	34396620	34396920	0	1	300,	0	-4.4	-3.7	1.65	-1.35	-1.7	0.682	0.933599	0.953227	1.02102	0.991528	1.46829	1.48084	0.661681	1.94211	2.93511	0.823848	1.50809	1.83055	3.41066	7.26752	4	2
11	94125575	94125725	Spag9	protein_coding	ENSMUSG00000020859	3.8e-09	+	94125575	94125725	0	1	150,	0	-8.42	-7.63	1.72	-1.45	-1.81	0.743	1.75736	0.693256	0.394486	0.991528	3.32812	3.35656	1.62875	4.21479	2.58774	1.6477	3.2047	1.94496	6.02534	8.28374	3	3
X	57386968	57387268	Rbmx	protein_coding	ENSMUSG00000031134	2.5e-39	-	57386968	57387268	0	1	300,	0	-38.6	-37.6	3.76	-3.15	-3.76	1.03	1.15327	2.72969	2.36692	0.991528	2.54503	2.56678	1.47606	5.16518	3.4993	1.35346	5.78102	4.27128	4.97432	12.7043	4	4
9	121982085	121983584	Pomgnt2	protein_coding	ENSMUSG00000066235	1e-135	-	121982085	121983584	0	1	1499,	0	-135	-133	8.88	-3.56	-4.23	0.569	0.956203	3.72874	3.89952	0.992189	3.93764	3.96864	1.08996	5.38364	4.93932	0.718403	4.79767	6.67825	3.75675	19.4857	4	4
8	124740761	124751654	Fam89a	protein_coding	ENSMUSG00000043068	5e-14	-	124740761	124751654	0	2	540,115,	0,10778	-13.3	-12.4	6.35	-1.68	-2.09	1.05	1.00612	3.21491	3.19534	0.99342	3.47458	3.49759	1.53861	3.31202	2.1526	1.45543	4.73437	3.25289	4.99359	12.0984	4	4
2	110011688	110012734	Lgr4	protein_coding	ENSMUSG00000050199	3.2e-31	+	110011688	110012734	0	1	1046,	0	-30.5	-29.5	6.15	-1.49	-1.87	0.434	0.771786	2.68421	3.47792	0.995319	2.77936	2.79243	0.97807	3.92277	4.01073	0.641346	2.86552	4.46798	3.38652	14.7491	4	4
2	84616611	84616792	Ctnnd1	protein_coding	ENSMUSG00000034101	6.8e-09	-	84616611	84616792	0	1	181,	0	-8.17	-7.39	1.25	-4.03	-4.74	0.49	11.8331	11.9931	1.01353	11.5039	13.7094	1.19172	11.1358	23.4916	2.10955	15.7032	18.9032	1.20378	50.176	5.51858	4	1
2	84616625	84616805	Gm28635	protein_coding	ENSMUSG00000101645	3.1e-07	-	84616625	84616805	0	1	180,	0	-6.51	-5.76	1.23	-3.88	-4.57	0.49	10.892	11.6987	1.07406	11.0514	12.9699	1.1736	11.028	23.2089	2.10454	13.5346	17.5944	1.29995	46.5061	5.65215	4	1
15	11840884	11841275	Npr3	protein_coding	ENSMUSG00000022206	3.2e-41	-	11840884	11841275	0	1	391,	0	-40.5	-39.4	4.1	-3.44	-4.09	1.05	1.17982	2.72604	2.31056	0.998501	2.40334	2.40695	1.17158	5.0093	4.27568	1.53512	5.30339	3.45471	4.88501	12.4479	4	4
5	145218553	145220945	Zkscan5	protein_coding	ENSMUSG00000055991	2.5e-44	+	145218553	145220945	0	2	330,893,	0,1499	-43.6	-42.5	5.98	-7.97	-9.01	0.993	1.01034	2.04065	2.01977	1.00328	1.99294	1.98641	1.98517	4.13552	2.08321	0.952703	4.42378	4.6434	4.9515	10.7328	4	4
16	85862723	85866646	Adamts5	protein_coding	ENSMUSG00000022894	2e-12	-	85862723	85866646	0	2	454,27,	0,3896	-11.7	-10.9	3.39	-1.39	-1.75	0.824	0.890555	2.21597	2.4883	1.00493	2.35048	2.33896	0.285709	3.27307	11.4559	0.697347	2.7826	3.99027	2.87854	20.2735	4	4
5	117098319	117098559	Suds3	protein_coding	ENSMUSG00000066900	2.5e-11	-	117098319	117098559	0	1	240,	0	-10.6	-9.78	1.68	-2.34	-2.85	-0.459	0.205941	0.541606	2.62991	1.00702	0.611787	0.607522	0.572609	0.929732	1.62368	0.294231	0.942558	3.20346	2.0798	8.06457	3	3
8	93302845	93303085	Ces1g	protein_coding	ENSMUSG00000057074	4e-11	-	93302845	93303085	0	1	240,	0	-10.4	-9.57	2.4	-2.24	-2.73	1.14	0.961058	1.62482	1.69066	1.00702	2.93658	2.91611	0.318116	1.85946	5.84524	0.662021	1.96366	2.96616	2.94821	13.4182	4	4
4	126853315	126853795	AU040320	protein_coding	ENSMUSG00000028830	3.2e-13	+	126853315	126853795	0	1	480,	0	-12.5	-11.7	2.16	-2.56	-3.1	0.803	1.06403	1.6519	1.5525	1.00702	2.11067	2.09595	1.27246	3.07328	2.41522	1.14015	2.92586	2.56621	4.48366	8.62988	4	4
5	137629120	137630303	Lrch4	protein_coding	ENSMUSG00000093445	7.9e-22	+	137629120	137630303	0	2	306,174,	0,1009	-21.1	-20.2	3.25	-2.78	-3.35	-0.674	1.20132	2.46431	2.05133	1.00702	3.27306	3.25024	2.54493	3.53815	1.39027	1.76539	4.37897	2.48045	6.51866	9.1723	4	3
16	33763443	33767206	Heg1	protein_coding	ENSMUSG00000075254	1e-103	+	33763443	33767206	0	2	173,546,	0,3217	-103	-101	6.79	-1.97	-2.43	0.537	1.97062	5.74901	2.91736	1.00842	4.53352	4.49567	1.38042	8.25854	5.98263	1.32588	6.86927	5.1809	5.68534	18.5766	4	4
10	4403140	4403471	Rmnd1	protein_coding	ENSMUSG00000019763	2.5e-33	-	4403140	4403471	0	1	331,	0	-32.6	-31.6	4.03	-4.69	-5.47	1.47	0.895936	1.61009	1.7971	1.011	2.43976	2.41321	0.599711	2.95866	4.93348	0.32001	4.38531	13.7037	2.82666	22.8475	4	4
2	90753176	90758378	Fnbp4	protein_coding	ENSMUSG00000008200	1.3e-40	+	90753176	90758378	0	3	14,351,85,	0,4159,5117	-39.9	-38.9	1.4	-2.72	-3.28	0.175	43.9341	56.2404	1.28011	44.784	59.0905	1.31946	38.8526	52.5058	1.35141	39.4662	64.0939	1.62402	167.037	5.57499	4	1
11	5784232	5784710	Ube2d-ps	transcribed_unprocessed_pseudogene	ENSMUSG00000083844	4e-14	+	5784232	5784710	0	1	478,	0	-13.4	-12.6	2.88	-2.69	-3.24	1.01	0.930612	1.14213	1.22729	1.01123	1.99663	1.97445	0.575005	2.95647	5.14164	0.812522	2.38597	2.9365	3.32937	11.2799	4	3
3	88747570	88747900	Syt11	protein_coding	ENSMUSG00000068923	7.9e-14	-	88747570	88747900	0	1	330,	0	-13.1	-12.3	2.6	-2.09	-2.56	0.992	0.698951	2.36337	3.38131	1.01406	0.978859	0.965285	1.15679	2.40416	2.07831	0.641959	3.14186	4.89417	3.51176	11.3191	3	3
X	23693080	23693410	Wdr44	protein_coding	ENSMUSG00000036769	1.6e-05	+	23693080	23693410	0	1	330,	0	-4.8	-4.08	1.81	-1.84	-2.28	0.879	1.34798	2.00887	1.49028	1.01406	1.73525	1.71119	1.98967	3.23058	1.62368	1.76539	3.31323	1.87677	6.1171	6.70192	4	3
2	83980949	83981425	Gm13694	protein_coding	ENSMUSG00000096337	2.5e-34	+	83980949	83981425	0	1	476,	0	-33.6	-32.6	3.73	-1.63	-2.03	0.458	1.28064	3.1131	2.43089	1.01548	1.91248	1.88332	1.02653	2.73451	2.66385	0.55632	3.80191	6.83404	3.87897	13.8121	4	4
13	15463056	15463677	Gm6556	processed_transcript	ENSMUSG00000097806	5e-15	-	15463056	15463677	0	1	621,	0	-14.3	-13.4	3.11	-1.97	-2.43	0.274	0.981619	1.36056	1.38603	1.01787	1.65508	1.62602	1.32779	2.01617	1.51844	0.966557	2.44367	2.52822	4.29384	7.05871	4	3
11	50199635	50200055	Sqstm1	protein_coding	ENSMUSG00000015837	1.3e-47	-	50199635	50200055	0	1	420,	0	-46.9	-45.8	3.84	-4.58	-5.35	1.2	1.37294	2.75445	2.00625	1.01809	2.20243	2.16331	1.45424	6.08015	4.18097	1.51319	4.78011	3.15896	5.35846	11.5095	4	4
18	61198099	61198519	Slc26a2	protein_coding	ENSMUSG00000034320	2.6e-06	-	61198099	61198519	0	1	420,	0	-5.58	-4.85	2.65	-3.13	-3.73	1.19	0.941444	1.76409	1.87381	1.01809	1.22357	1.20184	0.690766	2.30219	3.33281	0.840661	2.31151	2.74963	3.49096	9.15809	4	3
1	36423694	36424442	Lman2l	protein_coding	ENSMUSG00000001143	3.2e-52	-	36423694	36424442	0	1	748,	0	-51.5	-50.4	4.81	-1.69	-2.1	0.483	0.859005	2.69355	3.13566	1.01903	2.96406	2.9087	1.44938	5.07127	3.49891	1.03846	4.17094	4.01646	4.36589	13.5597	4	4
1	24029479	24029898	Fam135a	protein_coding	ENSMUSG00000026153	1e-32	-	24029479	24029898	0	1	419,	0	-32	-31	3.88	-2.87	-3.45	1.06	0.983012	2.29569	2.33536	1.02052	2.06752	2.02595	0.437315	3.49112	7.98308	1.1376	3.23934	2.84752	3.57844	15.1919	4	4
12	54180266	54181660	Egln3	protein_coding	ENSMUSG00000035105	4e-20	-	54180266	54181660	0	2	389,30,	0,1364	-19.4	-18.4	3.57	-2.58	-3.12	1.01	0.983012	3.35046	3.40836	1.02052	2.41795	2.36934	0.619529	4.31952	6.97226	0.884801	3.01438	3.40685	3.50786	16.1568	4	4
17	45660380	45660471	Tmem63b	protein_coding	ENSMUSG00000036026	0.0022	-	45660380	45660471	0	1	91,	0	-2.65	-2	1.29	-1.39	-1.75	0.705	1.26733	1.14273	0.901683	1.02149	1.6135	1.57956	1.67797	2.45204	1.46131	0.775995	2.27871	2.9365	4.74279	6.87905	3	2
5	143328718	143328809	Zdhhc4	protein_coding	ENSMUSG00000001844	0.00071	-	143328718	143328809	0	1	91,	0	-3.15	-2.49	1.57	-2.49	-3.02	1.77	0.905235	1.42841	1.57795	1.02149	2.42026	2.36934	1.00678	3.81429	3.78858	0.581996	2.17513	3.73737	3.51551	11.4732	4	4
2	53191193	53191284	Prpf40a	protein_coding	ENSMUSG00000061136	0.0013	-	53191193	53191284	0	1	91,	0	-2.88	-2.22	1.27	-2.1	-2.58	-0.814	0.905235	2.4283	2.68251	1.02149	3.06566	3.00116	1.67797	2.17959	1.29894	2.71598	0.828622	0.305091	6.32068	7.2877	3	2
3	133485617	133486308	Tet2	protein_coding	ENSMUSG00000040943	1.3e-54	-	133485617	133486308	0	1	691,	0	-53.9	-52.8	5.2	-3.02	-3.61	0.788	0.906021	3.06623	3.38428	1.02238	2.20987	2.1615	1.17118	3.64179	3.1095	1.17522	5.25159	4.46859	4.2748	13.1239	4	4
9	40212470	40212888	Zfp202	protein_coding	ENSMUSG00000025602	6.3e-20	+	40212470	40212888	0	1	418,	0	-19.2	-18.2	2.79	-2.9	-3.48	1.02	1.49775	1.99021	1.3288	1.02296	3.02088	2.95309	0.876722	3.23256	3.6871	1.14032	3.26964	2.86729	4.53775	10.8363	4	3
9	106453380	106454562	Pcbp4	protein_coding	ENSMUSG00000023495	1.3e-27	+	106453380	106454562	0	3	262,163,173,	0,464,1009	-26.9	-25.9	2.81	-2.22	-2.71	-0.328	1.15713	1.78241	1.54038	1.02593	1.98882	1.93855	1.6342	2.09371	1.28118	1.71225	2.04904	1.19669	5.52951	5.9568	4	2
2	73319504	73319685	Scrn3	protein_coding	ENSMUSG00000008226	2.7e-05	+	73319504	73319685	0	1	181,	0	-4.57	-3.86	1.81	-2.51	-3.04	1.38	0.637165	1.07723	1.69066	1.02713	1.70354	1.65854	0.843623	2.87652	3.40972	0.780282	1.8747	2.40259	3.28821	9.16151	4	4
10	79952595	79952776	Arid3a	protein_coding	ENSMUSG00000019564	1.8e-08	+	79952595	79952776	0	1	181,	0	-7.75	-6.98	2.41	-2.37	-2.88	1.57	0.455118	1.14904	2.52471	1.02713	2.35251	2.29036	0.168725	3.49292	20.7019	0.390141	1.8747	4.80519	2.04112	30.3221	4	4
1	151343952	151344547	Gm10138	antisense	ENSMUSG00000100954	3.2e-16	-	151343952	151344547	0	1	595,	0	-15.5	-14.6	3.19	-7.17	-8.16	1.08	0.858376	1.57293	1.83245	1.03111	1.52998	1.48383	1.05219	2.75013	2.61372	0.74176	2.96232	3.99364	3.68343	9.92365	4	3
2	128851472	128852192	Tmem87b	protein_coding	ENSMUSG00000014353	2e-24	+	128851472	128852192	0	1	720,	0	-23.7	-22.8	2.95	-3.43	-4.07	0.799	1.25853	2.38307	1.89353	1.03284	3.01815	2.92218	0.721063	3.52954	4.89491	0.931733	2.76222	2.9646	3.94416	12.6752	4	4
3	126974255	126974435	Gm43322	TEC	ENSMUSG00000105939	1.6e-06	-	126974255	126974435	0	1	180,	0	-5.8	-5.06	5.71	-1.45	-1.82	2.24	0.274588	0.794356	2.8929	1.03284	1.38672	1.34262	0	1.30851	0	0.68654	1.83275	2.66955	1.99397	6.90507	3	2
5	150569207	150569477	Brca2	protein_coding	ENSMUSG00000041147	1e-14	+	150569207	150569477	0	1	270,	0	-14	-13.2	3.24	-2.52	-3.05	1.37	0.305098	1.87757	6.15399	1.03284	1.63143	1.57956	0.395878	1.74468	4.40712	0.719232	3.42114	4.75665	2.45305	16.8973	4	4
2	104789443	104816696	Qser1	protein_coding	ENSMUSG00000074994	1e-102	-	104789443	104816696	0	3	754,107,97,	0,5744,27156	-102	-101	4.99	-1.71	-2.12	0.264	9.38988	9.99992	1.06497	8.40289	11.9241	1.41905	7.96951	11.5165	1.44507	7.03944	11.8853	1.68838	32.8017	5.61747	4	1
8	56591545	56591725	Fbxo8	protein_coding	ENSMUSG00000038206	3.7e-08	+	56591545	56591725	0	1	180,	0	-7.43	-6.66	2.1	-1.59	-1.98	1.09	0.732234	2.16642	2.95865	1.03284	1.95772	1.89547	0.593817	3.9944	6.72666	1.56923	2.51349	1.60173	3.92813	13.1825	4	4
11	101590353	101590623	Tmem106a	protein_coding	ENSMUSG00000034947	2e-11	+	101590353	101590623	0	1	270,	0	-10.7	-9.93	2.6	-2.15	-2.64	1.24	0.671215	2.40714	3.58624	1.03284	1.46829	1.4216	0.904864	2.47929	2.73996	0.784617	3.10695	3.95983	3.39354	11.7076	4	3
12	65105123	65105483	Fancm	protein_coding	ENSMUSG00000055884	3.2e-34	+	65105123	65105483	0	1	360,	0	-33.5	-32.5	4.07	-2.61	-3.15	0.968	0.777999	2.5636	3.29512	1.03284	2.85501	2.76423	1.01797	5.33735	5.24312	1.02981	3.53459	3.43228	3.85862	14.7347	4	4
8	124677500	124678220	Ttc13	protein_coding	ENSMUSG00000037300	2e-23	-	124677500	124678220	0	1	720,	0	-22.7	-21.7	3.4	-6.32	-7.25	1.13	1.48735	2.11226	1.42015	1.03284	2.61029	2.52729	0.975556	3.15076	3.22971	0.858175	3.16804	3.6916	4.35392	10.8688	4	3
5	51457485	51458205	Ppargc1a	protein_coding	ENSMUSG00000029167	1e-43	-	51457485	51458205	0	1	720,	0	-43	-41.9	3.9	-2.47	-2.99	0.666	1.0297	2.59971	2.52471	1.03284	2.95697	2.86295	0.784686	3.59841	4.58579	1.5202	3.75714	2.47148	4.36743	12.4449	4	4
11	94542216	94542486	Rsad1	protein_coding	ENSMUSG00000039096	2e-13	-	94542216	94542486	0	1	270,	0	-12.7	-11.9	2.55	-2.2	-2.68	1.05	0.854274	2.84042	3.32496	1.03284	2.28401	2.21138	1.30074	3.9944	3.07087	0.850002	3.2815	3.86058	4.03786	12.4678	4	4
2	82258140	82259489	Zfp804a	protein_coding	ENSMUSG00000070866	1e-110	+	82258140	82259489	0	1	1349,	0	-110	-109	6.89	-5.81	-6.69	0.727	0.842694	2.38002	2.82429	1.03361	2.60134	2.51676	1.57337	6.0374	3.83725	2.26399	6.95914	3.07384	5.71366	12.2521	4	4
8	70242520	70243991	Sugp2	protein_coding	ENSMUSG00000036054	7.9e-60	+	70242520	70243991	0	1	1471,	0	-59.1	-57.9	4.54	-5.8	-6.68	0.7	1.28801	2.80118	2.17482	1.03635	2.78486	2.68717	1.76467	5.26701	2.9847	1.30814	4.67755	3.57572	5.39717	11.4224	4	4
X	152204224	152211224	Iqsec2	protein_coding	ENSMUSG00000041115	2e-29	+	152204224	152211224	0	3	109,896,15,	0,4545,6985	-28.7	-27.7	3.98	-3.09	-3.7	0.696	1.46985	3.13494	2.13283	1.03892	2.49033	2.39705	1.88624	4.58182	2.42907	0.951925	3.98277	4.18391	5.34694	11.1429	4	4
8	122578360	122579351	Galns	protein_coding	ENSMUSG00000015027	4e-19	-	122578360	122579351	0	2	837,57,	0,934	-18.4	-17.5	3.73	-7.33	-8.33	1.15	0.774006	1.78839	2.31056	1.03977	1.65881	1.59535	0.768603	3.06444	3.98703	0.928112	2.59361	2.79451	3.51049	10.6875	4	4
19	46871672	46878347	Cnnm2	protein_coding	ENSMUSG00000064105	2e-56	+	46871672	46878347	0	3	49,185,515,	0,5535,6160	-55.7	-54.6	7.35	-3.13	-3.74	1.04	0.923847	2.37757	2.57355	1.04249	2.45042	2.35053	1.63093	5.21345	3.19661	1.36706	4.79459	3.50723	4.96433	11.6279	4	4
7	75865428	75867281	Klhl25	protein_coding	ENSMUSG00000055652	6.3e-90	+	75865428	75867281	0	1	1853,	0	-89.2	-88	6.35	-2.52	-3.05	0.38	1.15585	4.1528	3.59286	1.04343	4.04909	3.88055	1.17015	5.18469	4.43081	1.24806	5.50376	4.40985	4.61749	16.3141	4	4
5	38213264	38215399	Zbtb49	protein_coding	ENSMUSG00000029127	1e-173	-	38213264	38215399	0	2	1119,21,	0,2114	-173	-172	10.3	-3.37	-4.01	0.603	1.18506	4.86875	4.10843	1.04371	4.54654	4.35612	1.15192	6.99202	6.06991	0.89818	6.25065	6.95923	4.27887	21.4937	4	4
17	57044996	57045565	Slc25a23	protein_coding	ENSMUSG00000046329	2.5e-44	-	57044996	57045565	0	1	569,	0	-43.6	-42.5	5.26	-1.38	-1.73	0.651	0.579096	3.06117	5.28612	1.04555	2.32243	2.22125	0.563552	3.09366	5.48958	0.341288	3.29647	9.65891	2.52948	22.6559	4	4
5	144195220	144196001	Tecpr1	protein_coding	ENSMUSG00000066621	1e-36	-	144195220	144196001	0	1	781,	0	-36	-34.9	4.85	-2.8	-3.37	0.795	0.696138	3.11233	4.47085	1.04739	1.99281	1.90265	0.625642	3.26974	5.22621	0.926772	3.06542	3.30763	3.29594	14.9073	4	4
18	61585214	61585604	Csnk1a1	protein_coding	ENSMUSG00000024576	1e-35	+	61585214	61585604	0	1	390,	0	-35	-33.9	4.07	-2.05	-2.52	0.711	1.09835	2.26641	2.06347	1.04873	2.82363	2.69243	0.626444	3.84607	6.13953	1.62959	3.98774	2.44709	4.40312	13.3425	4	4
1	6248284	6248975	Rb1cc1	protein_coding	ENSMUSG00000025907	7.9e-23	+	6248284	6248975	0	1	691,	0	-22.1	-21.2	2.96	-7.33	-8.33	1.13	1.59746	2.76525	1.73103	1.04928	2.40111	2.28833	0.640836	2.72686	4.25515	1.37961	4.25583	3.08481	4.66719	11.3593	4	4
X	102515890	102516191	Phka1	protein_coding	ENSMUSG00000034055	4e-19	-	102515890	102516191	0	1	301,	0	-18.4	-17.5	3.47	-3.49	-4.14	1.57	0.766292	1.42509	1.85972	1.05	2.2439	2.13705	0.608754	2.38868	3.92389	0.117302	2.66171	22.6912	2.54235	30.6118	4	4
17	34934788	34935266	Neu1	protein_coding	ENSMUSG00000007038	1e-63	+	34934788	34935266	0	1	478,	0	-63	-61.8	5.53	-3.13	-3.74	0.929	0.723809	2.58339	3.56916	1.05013	2.36524	2.25233	1.11806	5.80921	5.19577	1.07105	5.28463	4.93406	3.96305	15.9513	4	4
9	85749165	85749342	4933431K14Rik	TEC	ENSMUSG00000103715	0.00034	+	85749165	85749342	0	1	177,	0	-3.47	-2.79	1.58	-2.55	-3.09	1.36	1.02389	1.68908	1.64967	1.05035	2.07385	1.97445	0.603881	1.75091	2.89942	1.29661	1.86381	1.43745	3.97473	7.96099	4	3
5	147422342	147422519	D5Ertd605e	lincRNA	ENSMUSG00000106820	2.3e-05	+	147422342	147422519	0	1	177,	0	-4.63	-3.91	1.64	-1.36	-1.71	0.847	1.39621	2.79065	1.99873	1.05035	2.48863	2.36934	1.03523	4.48232	4.32981	1.19687	3.30161	2.75853	4.67866	11.4564	4	4
9	57765117	57765860	Clk3	protein_coding	ENSMUSG00000032316	1.3e-38	-	57765117	57765860	0	1	743,	0	-37.9	-36.9	4.84	-1.47	-1.84	-0.39	0.709568	4.23371	5.96661	1.05091	2.92472	2.78303	1.87016	3.70391	1.98053	0.83161	3.76769	4.5306	4.46225	15.2608	4	4
11	80477414	80477714	Cdk5r1	protein_coding	ENSMUSG00000048895	3.5e-06	+	80477414	80477714	0	1	300,	0	-5.45	-4.72	1.83	-1.54	-1.92	0.721	1.59261	2.16642	1.3603	1.0535	1.85983	1.76539	1.73055	3.05779	1.76694	1.58885	2.57632	1.6215	5.96551	6.51413	4	3
7	27853897	27854197	Zfp59	protein_coding	ENSMUSG00000078779	5e-17	+	27853897	27854197	0	1	300,	0	-16.3	-15.5	2.87	-1.33	-1.68	0.763	1.37294	2.4264	1.7673	1.0535	2.15349	2.04413	1.52696	3.51232	2.30021	0.823848	3.0476	3.69923	4.77724	9.81087	4	4
2	119380087	119402351	Ino80	protein_coding	ENSMUSG00000034154	4e-16	-	119380087	119402351	0	6	34,89,103,159,73,22,	0,1822,2776,3262,12765,22242	-15.4	-14.5	1.39	-1.76	-2.18	0.228	24.507	30.5195	1.24534	27.5381	28.5399	1.03638	25.4811	29.8806	1.17266	23.3178	31.8702	1.36677	100.844	4.82115	4	0
1	75442879	75443179	Gmppa	protein_coding	ENSMUSG00000033021	2e-31	+	75442879	75443179	0	1	300,	0	-30.7	-29.7	3.56	-2.11	-2.58	0.895	1.48277	3.16298	2.13315	1.0535	2.39821	2.27642	1.52696	4.628	3.03086	1.58885	5.52967	3.4803	5.65208	10.9207	4	4
1	130718768	130719755	Yod1	protein_coding	ENSMUSG00000046404	3.2e-26	+	130718768	130719755	0	1	987,	0	-25.5	-24.5	3.6	-5.13	-5.95	0.919	0.884691	1.22479	1.38442	1.05482	2.6331	2.49627	0.433179	2.97665	6.87163	0.876434	2.46383	2.8112	3.24912	13.5635	4	3
17	32977213	32977600	Zfp472	protein_coding	ENSMUSG00000053600	6.3e-44	+	32977213	32977600	0	1	387,	0	-43.2	-42.1	4.8	-2.7	-3.26	1.01	0.638577	1.74657	2.73511	1.05686	3.1111	2.94372	0.670756	3.71573	5.53961	1.09481	3.9943	3.64838	3.46101	14.8668	4	4
7	43573131	43574326	Zfp658	protein_coding	ENSMUSG00000056592	5e-35	+	43573131	43574326	0	1	1195,	0	-34.3	-33.3	3.84	-2.69	-3.25	0.532	1.10295	3.14358	2.85016	1.05791	2.69084	2.54355	1.18834	3.81748	3.21244	1.03412	3.96742	3.83652	4.38332	12.4427	4	4
2	156994172	156994892	Gm14276	processed_pseudogene	ENSMUSG00000082163	2.5e-59	-	156994172	156994892	0	1	720,	0	-58.6	-57.5	4.65	-2.59	-3.14	0.69	1.18988	3.44823	2.89796	1.05866	3.22208	3.04354	1.39971	4.82083	3.44416	0.956252	4.58188	4.7915	4.60451	14.1772	4	4
5	130152455	130152964	Kctd7	protein_coding	ENSMUSG00000034110	5e-32	+	130152455	130152964	0	1	509,	0	-31.3	-30.3	3.41	-2.11	-2.58	0.772	0.873934	2.96234	3.38966	1.05922	2.42311	2.28764	0.689981	3.82365	5.54168	0.90177	3.68505	4.08646	3.5249	15.3054	4	4
9	83110155	83110541	Hmgn3	protein_coding	ENSMUSG00000066456	2e-22	-	83110155	83110541	0	1	386,	0	-21.7	-20.7	2.49	-1.74	-2.15	0.354	1.1951	1.78477	1.49341	1.0596	1.90193	1.79495	2.29439	5.58803	2.43552	1.78368	2.19767	1.2321	6.33277	6.95598	4	2
11	80483382	80484311	Myo1d	protein_coding	ENSMUSG00000035441	1.3e-53	-	80483382	80484311	0	1	929,	0	-52.9	-51.7	3.65	-1.35	-1.7	0.36	1.04633	2.86836	2.74135	1.06064	3.4297	3.23362	1.7094	5.55104	3.24735	1.31121	5.07297	3.86891	5.12758	13.0912	4	4
2	120137055	120154606	Ehd4	protein_coding	ENSMUSG00000027293	6.3e-28	-	120137055	120154606	0	3	20,152,367,	0,353,17184	-27.2	-26.2	2.49	-3.22	-3.84	-0.467	8.16122	13.7944	1.69023	8.03662	10.2426	1.27449	8.98043	9.88954	1.10123	7.23842	9.00588	1.24418	32.4167	5.31014	4	1
7	30751560	30751980	Sbsn	protein_coding	ENSMUSG00000046056	2e-19	+	30751560	30751980	0	1	420,	0	-18.7	-17.8	3.05	-4.75	-5.53	1.48	0.902217	2.07358	2.29831	1.06235	0.9439	0.888501	0.690766	3.2762	4.74285	0.630496	3.32139	5.26791	3.28583	13.1976	3	3
9	65693109	65693529	Zfp609	protein_coding	ENSMUSG00000040524	1e-11	-	65693109	65693529	0	1	420,	0	-11	-10.2	1.88	-4.62	-5.39	-0.9	2.0398	4.48759	2.20002	1.06235	4.02032	3.78436	2.47222	2.65638	1.07449	2.73215	2.895	1.05961	8.30651	8.11848	4	2
12	113163656	113163866	4930427A07Rik	protein_coding	ENSMUSG00000037466	1.4e-07	+	113163656	113163866	0	1	210,	0	-6.85	-6.1	2.29	-1.76	-2.18	-1.04	1.09835	3.83767	3.49402	1.06235	2.93658	2.76423	1.1634	2.47929	2.13108	1.59726	2.55837	1.60173	4.92135	9.99105	4	4
13	100144361	100144571	Naip2	protein_coding	ENSMUSG00000078945	2.5e-05	-	100144361	100144571	0	1	210,	0	-4.6	-3.89	1.88	-2.1	-2.58	1.22	0.862991	1.48555	1.7214	1.06235	1.74796	1.64537	0.727122	2.00704	2.76025	1.09286	3.68046	3.36774	3.74532	9.49476	4	4
16	97868743	97870189	C2cd2	protein_coding	ENSMUSG00000045975	1.1e-05	-	97868743	97870189	0	2	173,37,	0,1409	-4.97	-4.25	2.1	-1.78	-2.21	1.28	1.80443	3.77577	2.09249	1.06235	2.23739	2.10608	0.436273	4.13214	9.47145	0.504397	3.36628	6.67387	3.80746	20.3439	4	4
11	105922739	105923789	Tanc2	protein_coding	ENSMUSG00000053580	1.6e-95	+	105922739	105923789	0	1	1050,	0	-94.8	-93.5	5.69	-5	-5.81	0.757	1.63184	4.09764	2.51106	1.06235	3.70568	3.48819	1.20702	5.0176	4.15701	0.857474	5.35911	6.24988	4.75869	16.4061	4	4
8	128502524	128503363	Nrp1	protein_coding	ENSMUSG00000025810	1e-239	+	128502524	128503363	0	1	839,	0	-239	-238	9.93	-2.51	-3.03	0.56	1.21748	4.22956	3.47403	1.06362	5.63515	5.2981	0.891787	5.49639	6.16335	1.19937	6.52713	5.44213	4.37226	20.3776	4	4
7	15947226	15947557	Ehd2	protein_coding	ENSMUSG00000074364	7.9e-41	-	15947226	15947557	0	1	331,	0	-40.1	-39	3.69	-1.7	-2.12	-0.576	2.19007	3.65216	1.6676	1.06717	5.19003	4.86338	2.6295	4.56908	1.73762	2.50674	4.95483	1.9766	8.39348	10.2452	4	4
4	13881053	13890448	Runx1t1	protein_coding	ENSMUSG00000006586	1e-108	+	13881053	13890448	0	3	187,54,837,	0,8166,8558	-108	-106	8.39	-5.19	-6.02	0.943	1.00869	2.17044	2.15174	1.06925	2.15204	2.01266	1.06235	4.4273	4.16744	1.19549	5.46474	4.57114	4.33578	12.903	4	4
11	69665710	69666123	Cd68	protein_coding	ENSMUSG00000018774	7.9e-13	-	69665710	69666123	0	2	226,104,	0,309	-12.1	-11.3	3.39	-2.47	-2.99	1.17	0.748876	2.00887	2.68251	1.0704	1.95772	1.82896	1.01797	2.51685	2.47242	1.23042	3.62742	2.94811	4.06767	9.932	4	4
4	35218447	35218777	3110043O21Rik	protein_coding	ENSMUSG00000028300	2.5e-15	-	35218447	35218777	0	1	330,	0	-14.6	-13.7	2.42	-2.51	-3.04	0.889	1.14828	2.48154	2.1611	1.0704	2.26917	2.11993	1.11051	3.98188	3.58562	0.748953	2.51349	3.356	4.07814	11.2227	4	4
5	134665905	134666026	Limk1	protein_coding	ENSMUSG00000029674	0.00071	-	134665905	134666026	0	1	121,	0	-3.15	-2.48	1.3	-1.59	-1.99	-0.661	1.90623	1.71882	0.901683	1.07552	2.30558	2.14369	1.64053	1.53675	0.936737	1.0213	1.71374	1.678	5.64358	5.66011	2	2
11	75441272	75441393	Wdr81	protein_coding	ENSMUSG00000045374	0.00037	-	75441272	75441393	0	1	121,	0	-3.43	-2.76	1.66	-1.51	-1.89	-1.18	0.953115	3.00793	3.15589	1.07552	2.42692	2.25651	1.51434	2.76615	1.82664	0.875399	1.48005	1.69071	4.41837	8.92975	4	4
9	57127916	57128037	Sin3a	protein_coding	ENSMUSG00000042557	7.8e-07	+	57127916	57128037	0	1	121,	0	-6.11	-5.37	1.58	-1.39	-1.75	-0.788	2.17855	4.18961	1.92312	1.07552	5.94596	5.52845	3.40726	4.91759	1.44327	2.918	4.90753	1.68182	9.57933	10.5767	4	3
4	141246244	141247129	Arhgef19	protein_coding	ENSMUSG00000028919	1e-11	+	141246244	141247129	0	2	365,204,	0,681	-11	-10.2	2.73	-1.66	-2.06	0.696	0.66596	2.23877	3.36171	1.07822	1.75472	1.62742	1.1271	2.65793	2.3582	0.775654	2.65043	3.41702	3.64694	10.7644	4	4
13	63871811	63872500	Ercc6l2	protein_coding	ENSMUSG00000021470	6.3e-46	+	63871811	63872500	0	1	689,	0	-45.2	-44.2	4.15	-1.41	-1.77	0.411	1.12386	2.54688	2.2662	1.07931	3.09001	2.86295	1.08593	4.83982	4.45683	1.51173	3.93986	2.6062	4.80083	12.1922	4	4
4	152108236	152108477	Plekhg5	protein_coding	ENSMUSG00000039713	6.9e-07	+	152108236	152108477	0	1	241,	0	-6.16	-5.42	1.97	-1.42	-1.79	-0.9	0.751984	3.55977	4.73384	1.07998	3.10717	2.87705	2.66109	2.0575	0.77318	1.68481	3.59815	2.13564	6.17786	10.5197	3	3
15	102708603	102710337	Calcoco1	protein_coding	ENSMUSG00000023055	6.3e-15	-	102708603	102710337	0	5	49,200,109,96,113,	0,472,839,1267,1621	-14.2	-13.3	2.36	-1.97	-2.43	0.543	2.78946	4.26407	1.52863	1.08202	2.92622	2.70439	3.28552	4.74431	1.44401	2.24176	5.73514	2.55832	9.39877	8.23535	4	3
7	127609868	127613052	Zfp629	protein_coding	ENSMUSG00000045639	2e-52	-	127609868	127613052	0	3	2713,107,49,	0,2798,3135	-51.7	-50.6	5.84	-8.02	-9.07	0.65	1.03365	2.82262	2.73072	1.08216	2.38488	2.20381	1.4583	4.82203	3.30661	1.00914	4.17564	4.1378	4.58326	12.3789	4	4
19	6940992	6941974	Gpr137	protein_coding	ENSMUSG00000024958	5e-26	-	6940992	6941974	0	2	515,51,	0,931	-25.3	-24.3	3.49	-2.37	-2.88	0.738	1.25166	2.59512	2.07335	1.08394	2.67198	2.46507	1.67264	4.24895	2.54027	0.998099	3.28063	3.28688	5.00633	10.3656	4	4
4	10991193	10991313	Plekhf2	protein_coding	ENSMUSG00000049969	1.4e-05	-	10991193	10991313	0	1	120,	0	-4.86	-4.14	1.73	-2.68	-3.24	1.14	1.64753	1.29985	0.788973	1.08448	0.978859	0.902605	1.01797	2.37598	2.33404	0.882694	2.35639	2.66955	4.63268	6.69516	2	2
8	33235848	33236328	Wrn	protein_coding	ENSMUSG00000031583	4e-24	-	33235848	33236328	0	1	480,	0	-23.4	-22.5	4.2	-1.97	-2.42	0.784	0.926734	2.73511	2.95134	1.08448	2.38597	2.2001	0.699855	3.35737	4.79723	0.882694	3.29895	3.73737	3.59377	13.686	4	4
18	6026430	6026670	Arhgap12	protein_coding	ENSMUSG00000041225	2.3e-06	-	6026430	6026670	0	1	240,	0	-5.64	-4.9	1.99	-4.23	-4.96	1.71	1.37294	2.49139	1.81464	1.08448	1.713	1.57956	1.08159	3.25406	3.00858	1.10337	2.63131	2.3848	4.64239	8.78757	4	4
15	76722418	76723845	Lrrc24	protein_coding	ENSMUSG00000033707	1.6e-20	-	76722418	76723845	0	3	565,49,191,	0,752,1236	-19.8	-18.9	3.16	-1.33	-1.67	0.433	1.3303	3.84305	2.88885	1.08545	3.73912	3.44478	1.40366	4.435	3.15959	1.73249	3.92244	2.26405	5.5519	11.7573	4	4
11	120151098	120151336	Gm11769	processed_transcript	ENSMUSG00000085636	0.00024	+	120151098	120151336	0	1	238,	0	-3.62	-2.94	1.93	-1.69	-2.1	-0.628	2.28439	3.98695	1.7453	1.0936	4.13342	3.77966	1.73226	2.70846	1.56354	1.63187	3.28707	2.0143	6.74212	9.1028	4	4
4	149118848	149119447	Dffa	protein_coding	ENSMUSG00000028974	1.6e-25	+	149118848	149119447	0	2	22,369,	0,230	-24.8	-23.9	3.35	-3.84	-4.54	1.28	1.09554	1.86168	1.69933	1.0936	2.14047	1.95728	1.5621	4.18498	2.67907	1.21907	5.23107	4.29105	4.97031	10.6267	4	4
2	181231074	181231464	Helz2	protein_coding	ENSMUSG00000027580	1.2e-08	-	181231074	181231464	0	1	390,	0	-7.91	-7.14	1.95	-2.93	-3.52	-0.934	2.49241	4.63281	1.85877	1.0964	5.19549	4.73867	2.50578	2.4475	0.976743	2.17279	4.3986	2.02441	8.26738	9.59859	3	3
10	14150744	14151134	Hivep2	protein_coding	ENSMUSG00000015501	5e-15	+	14150744	14151134	0	1	390,	0	-14.3	-13.4	3.28	-2.58	-3.12	-0.853	1.52079	4.4995	2.95865	1.0964	4.17898	3.81154	1.99679	2.79714	1.40082	1.62959	3.35937	2.06148	6.24357	10.2325	4	3
19	56547433	56547823	Dclre1a	protein_coding	ENSMUSG00000025077	5e-34	-	56547433	56547823	0	1	390,	0	-33.3	-32.3	3.27	-3.44	-4.09	0.941	0.971619	2.23308	2.29831	1.0964	2.74834	2.50669	0.86136	4.57714	5.31385	1.17693	2.87601	2.44366	4.10631	12.5625	4	4
6	52163273	52164269	Hoxa2	protein_coding	ENSMUSG00000014704	2.5e-26	-	52163273	52164269	0	2	352,4,	0,992	-25.6	-24.7	3.69	-1.65	-2.05	0.853	1.20325	3.21312	2.67037	1.09667	2.18594	1.99325	1.28676	3.86518	3.0038	1.73563	5.13641	2.95938	5.32231	10.6268	4	4
1	63061086	63061357	Ino80d	protein_coding	ENSMUSG00000040865	1.6e-13	-	63061086	63061357	0	1	271,	0	-12.8	-12	1.89	-1.54	-1.93	0.495	0.547149	1.00727	1.84094	1.09763	0.758526	0.691057	0.676143	0.41169	0.608879	0.521148	0.869518	1.66847	2.84207	4.80934	2	2
X	56348362	56353485	Zfp449	protein_coding	ENSMUSG00000073176	9.5e-07	+	56348362	56353485	0	2	366,23,	0,5100	-6.02	-5.28	2.25	-1.56	-1.95	0.921	1.05882	1.70418	1.6095	1.09922	1.54755	1.40787	0.785068	2.61313	3.32854	1.22533	2.10803	1.72038	4.16844	8.06629	4	3
9	57414130	57414519	Ppcdc	protein_coding	ENSMUSG00000063849	1.3e-47	-	57414130	57414519	0	1	389,	0	-46.9	-45.8	5.11	-5.15	-5.98	1.32	1.10118	3.20787	2.91313	1.09922	2.45344	2.23198	1.25611	6.24602	4.97251	1.54301	5.91219	3.83159	4.99952	13.9492	4	4
2	37435638	37436866	Zbtb26	protein_coding	ENSMUSG00000050714	4e-86	-	37435638	37436866	0	1	1228,	0	-85.4	-84.1	6.57	-3.34	-3.97	0.532	1.50263	4.6257	3.0784	1.10517	5.24901	4.74949	1.33049	6.45058	4.84827	1.38011	6.9694	5.04989	5.3184	17.7261	4	4
17	35241745	35242031	Ddx39b	protein_coding	ENSMUSG00000019432	1e-13	+	35241745	35242031	0	2	107,162,	0,124	-13	-12.1	1.45	-9	-10.1	-0.855	0.551217	1.7879	3.24356	1.10579	1.25541	1.13531	1.92998	1.3825	0.716328	1.05005	1.64685	1.56836	4.63704	6.66355	3	2
8	120101611	120101880	A130014A01Rik	bidirectional_promoter_lncRNA	ENSMUSG00000097944	6.3e-14	+	120101611	120101880	0	1	269,	0	-13.2	-12.3	2.98	-2.33	-2.84	1.28	0.734957	1.40133	1.90668	1.10579	2.51083	2.27061	0.851463	3.45625	4.05919	0.656278	3.43385	5.23231	3.34849	13.4688	4	4
19	4883611	4883880	Zdhhc24	protein_coding	ENSMUSG00000006463	7.9e-17	+	4883611	4883880	0	1	269,	0	-16.1	-15.2	2.52	-2.47	-2.99	1.06	1.77614	2.2228	1.25147	1.10579	1.80125	1.62892	0.908227	3.91709	4.31289	0.853162	3.1185	3.65523	4.64333	10.8485	4	3
11	105867232	105867652	Tanc2	protein_coding	ENSMUSG00000053580	1.2e-06	+	105867232	105867652	0	1	420,	0	-5.92	-5.18	2.26	-2.98	-3.58	1.16	0.902217	1.94978	2.1611	1.10662	1.67804	1.51638	0.618054	2.53832	4.10695	0.924727	1.84023	1.99003	3.55161	9.77445	4	4
16	4941623	4941774	Anks3	protein_coding	ENSMUSG00000022515	0.00018	-	4941623	4941774	0	1	151,	0	-3.74	-3.05	1.62	-1.48	-1.85	1.01	1.52751	1.37733	0.901683	1.10808	1.75028	1.57956	0.910107	1.47772	1.62368	1.87061	1.74779	0.934342	5.41631	5.03926	2	2
18	39371156	39371307	Arhgap26	protein_coding	ENSMUSG00000036452	0.0025	+	39371156	39371307	0	1	151,	0	-2.6	-1.95	1.61	-2.16	-2.65	1.35	0.654647	1.20516	1.84094	1.10808	0.972377	0.877532	0.910107	1.14934	1.26286	0.701479	1.87263	2.66955	3.37431	6.65088	3	2
14	30689934	30690840	Rft1	protein_coding	ENSMUSG00000052395	1.6e-62	+	30689934	30690840	0	2	20,399,	0,507	-61.8	-60.6	5.41	-2.31	-2.82	0.83	1.69078	3.78478	2.23848	1.10926	4.3453	3.9173	1.2755	6.03549	4.73186	1.34827	5.48888	4.07106	5.42381	14.9587	4	4
7	128237345	128238031	9130023H24Rik	protein_coding	ENSMUSG00000062944	1.6e-69	-	128237345	128238031	0	1	686,	0	-68.8	-67.6	4.52	-1.91	-2.35	0.517	1.48902	2.91804	1.95971	1.11113	4.30213	3.87184	1.5136	5.0417	3.33093	1.54407	5.2349	3.39033	5.65782	12.5528	4	4
4	133077001	133077302	Ahdc1	protein_coding	ENSMUSG00000037692	7.9e-18	+	133077001	133077302	0	1	301,	0	-17.1	-16.2	2.25	-2.54	-3.08	-0.866	1.03997	2.85018	2.74064	1.11176	2.29268	2.0622	1.31897	3.41828	2.59164	3.40174	2.75565	0.81007	6.87244	8.20455	3	3
11	120788801	120789102	Gps1	protein_coding	ENSMUSG00000025156	2e-12	+	120788801	120789102	0	1	301,	0	-11.7	-10.9	2.6	-3.85	-4.54	0.816	1.03997	2.15923	2.07624	1.11176	2.19512	1.97445	2.33356	4.85973	2.08254	0.997063	3.25668	3.26627	5.48235	9.3995	4	4
8	104226863	104228083	Tk2	protein_coding	ENSMUSG00000035824	4e-90	-	104226863	104228083	0	1	1220,	0	-89.4	-88.1	6.45	-3.1	-3.71	0.532	1.36394	3.65451	2.67938	1.11242	3.02082	2.71554	1.41431	5.0297	3.55628	1.14316	4.38058	3.83198	5.03383	12.7832	4	4
7	43299293	43300162	Zfp715	protein_coding	ENSMUSG00000012640	3.2e-21	-	43299293	43300162	0	1	869,	0	-20.5	-19.6	3.32	-2.63	-3.18	0.67	0.758356	2.18388	2.87975	1.11247	2.38238	2.14152	0.509571	2.8245	5.5429	1.05639	2.93939	2.78249	3.43679	13.3467	4	4
1	34237500	34238820	Dst	protein_coding	ENSMUSG00000026131	1e-61	+	34237500	34238820	0	1	1320,	0	-61	-59.8	5.37	-8.54	-9.62	0.922	1.36046	3.53521	2.59854	1.11265	2.76973	2.4893	1.21463	4.05701	3.34014	0.949565	3.62028	3.81257	4.6373	12.2405	4	4
5	139414512	139414963	C130050O18Rik	protein_coding	ENSMUSG00000044092	1e-11	+	139414512	139414963	0	1	451,	0	-11	-10.2	2.22	-3.82	-4.51	1.17	1.16898	1.38344	1.18346	1.113	2.18127	1.95982	0.948	1.95154	2.05859	0.665446	2.8632	4.30268	3.89542	9.50456	4	3
5	110128269	110128987	Zfp605	protein_coding	ENSMUSG00000023284	1e-106	+	110128269	110128987	0	1	718,	0	-106	-104	5.94	-5.61	-6.48	0.965	1.35382	4.03715	2.98205	1.1134	3.456	3.10402	1.42488	5.52487	3.87744	0.90974	6.36686	6.99854	4.80183	16.962	4	4
1	37986236	37986386	Txndc9	protein_coding	ENSMUSG00000058407	0.00015	-	37986236	37986386	0	1	150,	0	-3.83	-3.14	1.62	-1.32	-1.67	0.89	1.53769	1.29985	0.845328	1.11547	2.44715	2.19383	2.13774	4.0495	1.89429	1.05923	3.95874	3.73737	5.85013	8.67082	3	3
8	122027973	122028422	Banp	protein_coding	ENSMUSG00000025316	2.5e-19	+	122027973	122028422	0	1	449,	0	-18.6	-17.7	2.6	-2.95	-3.54	0.954	1.13749	2.22915	1.95971	1.11795	2.3872	2.13533	1.32631	4.22417	3.18491	0.865001	2.87596	3.3248	4.44676	10.6047	4	4
4	11583740	11584189	Fsbp	protein_coding	ENSMUSG00000094595	7.9e-73	+	11583740	11584189	0	1	449,	0	-72.1	-70.9	4.84	-2.43	-2.94	0.713	1.98144	4.83465	2.43997	1.11795	3.17203	2.83735	1.46234	4.74874	3.24735	0.982956	5.33206	5.42452	5.54469	13.9492	4	4
16	8634240	8634389	Tmem186	protein_coding	ENSMUSG00000043140	1.5e-05	-	8634240	8634389	0	1	149,	0	-4.83	-4.11	1.79	-1.57	-1.96	1.1	1.10572	1.30858	1.18346	1.12295	2.56212	2.28158	0.409921	1.99674	4.87103	0.47393	2.4671	5.20562	3.11253	13.5417	4	3
19	29716255	29717960	9930021J03Rik	protein_coding	ENSMUSG00000046138	4e-47	-	29716255	29717960	0	1	1705,	0	-46.4	-45.3	5.64	-6.09	-7	0.727	1.21753	3.41545	2.80524	1.1231	2.59211	2.30799	0.994089	3.5408	3.56185	1.1079	3.74259	3.3781	4.44262	12.0532	4	4
13	107726505	107728590	Zswim6	protein_coding	ENSMUSG00000032846	1e-136	-	107726505	107728590	0	2	792,19,	0,2066	-136	-135	8.8	-5.32	-6.16	0.963	1.32046	4.47176	3.38651	1.12326	3.20453	2.85288	1.44976	7.99424	5.51418	1.04487	7.56603	7.24115	4.93835	18.9947	4	4
5	114721667	114721998	Tchp	protein_coding	ENSMUSG00000002486	2.5e-20	+	114721667	114721998	0	1	331,	0	-19.6	-18.7	2.66	-2	-2.47	-0.743	0.995485	4.24122	4.26045	1.12333	3.68181	3.27758	1.47621	2.24709	1.5222	2.02673	3.95817	1.95298	5.62176	11.0132	4	4
12	69174572	69174985	Lrr1	protein_coding	ENSMUSG00000034883	2.2e-09	+	69174572	69174985	0	1	413,	0	-8.66	-7.88	2.73	-3.51	-4.16	1.54	0.438809	0.62947	1.4345	1.12537	0.78214	0.695006	0.443668	2.46128	5.54756	0.641182	1.39216	2.17123	2.64903	9.8483	3	2
9	106473435	106474547	Parp3	protein_coding	ENSMUSG00000023249	1.3e-32	-	106473435	106474547	0	3	398,227,151,	0,622,961	-31.9	-30.9	3.06	-1.67	-2.08	0.485	1.78341	4.63994	2.60173	1.12601	3.50043	3.1087	2.89256	6.19821	2.14281	1.50149	6.65621	4.43307	7.30347	12.2863	4	4
2	153269438	153270247	Pofut1	protein_coding	ENSMUSG00000046020	4e-68	+	153269438	153270247	0	1	809,	0	-67.4	-66.3	6.94	-1.4	-1.76	0.421	1.05898	3.51877	3.32279	1.12604	4.02917	3.57818	0.754985	4.38242	5.80465	0.785587	3.44867	4.38992	3.72559	17.0955	4	4
2	130616028	130629919	Ubox5	protein_coding	ENSMUSG00000027300	3.2e-40	-	130616028	130629919	0	2	714,4,	0,13887	-39.5	-38.5	2.87	-2.26	-2.76	0.368	11.4042	13.4692	1.18108	14.5518	15.8076	1.0863	12.5474	14.2611	1.13657	11.6053	13.1144	1.13003	50.1088	4.53398	4	0
18	80117095	80117904	Pard6g	protein_coding	ENSMUSG00000056214	1.3e-25	+	80117095	80117904	0	1	809,	0	-24.9	-23.9	4.8	-1.83	-2.26	0.583	0.57022	2.8118	4.93108	1.12604	2.68612	2.38545	0.754985	3.03398	4.0186	0.654656	2.67971	4.09331	3.1059	15.4284	4	4
3	102520143	102520803	Ngf	protein_coding	ENSMUSG00000027859	1e-33	+	102520143	102520803	0	1	660,	0	-33	-32	4.29	-3.45	-4.1	0.884	0.873689	2.75727	3.15589	1.12674	3.04781	2.70499	0.624664	3.54989	5.68287	0.668708	3.21326	4.80519	3.2938	16.3489	4	4
4	45034664	45040691	Fbxo10	protein_coding	ENSMUSG00000048232	4e-32	-	45034664	45040691	0	2	1418,166,	0,5861	-31.4	-30.4	8.29	-5.35	-6.2	0.812	0.956897	2.4044	2.51271	1.12674	2.20614	1.95799	1.14715	3.88171	3.3838	0.713288	2.78483	3.90421	3.94407	11.7587	4	4
13	100160411	100160741	Naip2	protein_coding	ENSMUSG00000078945	2e-25	-	100160411	100160741	0	1	330,	0	-24.7	-23.7	4.1	-1.77	-2.19	0.94	0.649026	2.16642	3.33796	1.12674	2.18019	1.93496	0.555257	4.58292	8.25369	0.855946	2.77055	3.23683	3.18696	16.7634	4	4
6	47865888	47867059	Zfp398	protein_coding	ENSMUSG00000062519	6.3e-68	+	47865888	47867059	0	1	1171,	0	-67.2	-66	6.57	-5.83	-6.71	0.861	0.801956	3.21911	4.01407	1.12722	3.27262	2.90327	0.964943	4.7532	4.92589	0.572884	4.33045	7.55904	3.467	19.4023	4	4
4	62191295	62208091	Zfp37	protein_coding	ENSMUSG00000028389	6.3e-47	-	62191295	62208091	0	5	1394,132,85,73,14,	0,13223,13728,16521,16782	-46.2	-45.1	6.53	-12.9	-14.2	1.18	1.84352	2.34249	1.27066	1.12773	2.16179	1.91694	1.3489	3.46779	2.57082	1.59072	4.62397	2.90684	5.91088	8.66526	4	3
6	34873800	34874278	3110062M04Rik	protein_coding	ENSMUSG00000046806	1.3e-23	-	34873800	34874278	0	1	478,	0	-22.9	-22	3.15	-2.12	-2.6	0.74	0.792743	2.77375	3.49892	1.12791	1.78161	1.57956	1.75696	4.40877	2.50932	1.36651	4.31841	3.16017	5.04413	10.748	4	4
12	72573598	72574405	Pcnx4	protein_coding	ENSMUSG00000034501	3.2e-44	+	72573598	72574405	0	1	807,	0	-43.5	-42.4	3.95	-1.47	-1.85	0.424	1.1841	3.60802	3.04707	1.12883	3.47513	3.07853	1.38126	4.27039	3.09166	0.831286	4.25144	5.11429	4.52547	14.3315	4	4
5	136129946	136130127	Lrwd1	protein_coding	ENSMUSG00000029703	6.2e-06	-	136129946	136130127	0	1	181,	0	-5.21	-4.49	1.63	-1.55	-1.94	-0.831	2.27559	6.24792	2.74563	1.12985	3.24484	2.87192	1.68725	2.32861	1.38013	1.07289	1.82263	1.6988	6.16557	8.69648	4	3
1	161070982	161071163	Cenpl	protein_coding	ENSMUSG00000026708	1.4e-05	+	161070982	161071163	0	1	181,	0	-4.85	-4.13	1.63	-1.76	-2.18	0.987	1.36535	1.93901	1.42015	1.12985	3.32596	2.94372	2.36214	5.54757	2.34853	1.36549	2.86413	2.0975	6.22284	8.80991	4	3
11	73316063	73316244	Aspa	protein_coding	ENSMUSG00000020774	1.7e-05	-	73316063	73316244	0	1	181,	0	-4.76	-4.05	3.1	-1.66	-2.06	2.48	0.455118	0.933597	2.05133	1.12985	0.81121	0.717981	0.337449	1.64373	4.87103	0.292606	3.22865	11.0341	2.21502	18.6745	3	3
6	52246383	52246712	Hoxa11os	processed_transcript	ENSMUSG00000086427	4.8e-07	+	52246383	52246712	0	1	329,	0	-6.32	-5.57	1.83	-3.35	-3.99	1.15	2.00307	2.5681	1.28208	1.13016	2.45459	2.17189	1.57801	3.16505	2.00572	1.07318	2.72167	2.53607	5.78443	7.99576	4	3
10	7680807	7681136	Pcmt1	protein_coding	ENSMUSG00000019795	4.1e-09	-	7680807	7681136	0	1	329,	0	-8.39	-7.61	2.17	-1.44	-1.8	0.774	1.15177	1.89644	1.64655	1.13016	2.3207	2.05343	1.57801	3.2404	2.05347	0.429274	2.72167	6.34018	4.28921	12.0936	4	4
19	38836668	38837325	Tbc1d12	protein_coding	ENSMUSG00000048720	1.3e-19	+	38836668	38837325	0	1	657,	0	-18.9	-18	2.32	-2.46	-2.99	0.61	1.73028	3.14577	1.81807	1.13188	2.19014	1.93496	3.55593	5.28311	1.48572	1.12856	4.93516	4.37297	7.54665	9.61172	4	3
1	191025350	191026220	A230020J21Rik	antisense	ENSMUSG00000097845	4e-76	+	191025350	191026220	0	1	870,	0	-75.4	-74.1	4.69	-1.6	-1.99	0.415	1.23091	3.30193	2.68251	1.13256	3.88168	3.42734	1.54451	5.44303	3.52412	1.05517	4.77779	4.52796	4.96316	14.1619	4	4
4	115831360	115831688	Mob3c	protein_coding	ENSMUSG00000028709	3.2e-15	+	115831360	115831688	0	1	328,	0	-14.5	-13.6	2.89	-2.88	-3.46	1.22	0.652983	1.70408	2.60968	1.13361	1.7906	1.57956	0.325875	2.22985	6.84264	0.699697	2.21271	3.16239	2.81216	14.1943	4	4
7	127372774	127373102	Zfp747	protein_coding	ENSMUSG00000054381	2.2e-06	-	127372774	127373102	0	1	328,	0	-5.66	-4.92	2.12	-2.65	-3.2	1.11	0.904131	1.62482	1.7971	1.13361	2.14872	1.89547	1.44316	3.62822	2.51408	0.699697	2.27018	3.24453	4.18059	9.45118	4	4
7	28185830	28187294	Dyrk1b	protein_coding	ENSMUSG00000002409	3.2e-26	+	28185830	28187294	0	3	199,107,743,	0,531,721	-25.5	-24.5	3.13	-1.33	-1.67	0.421	1.03658	2.52784	2.43864	1.13425	2.28152	2.01147	1.29551	4.65605	3.59398	1.27902	3.24369	2.53607	4.74537	10.5802	4	4
13	94193759	94194480	Lhfpl2	protein_coding	ENSMUSG00000045312	2e-70	+	94193759	94194480	0	1	721,	0	-69.7	-68.5	4.63	-2.53	-3.06	0.594	0.891173	3.01076	3.37842	1.13455	3.52308	3.10527	1.58837	7.18683	4.52465	1.59154	5.60828	3.5238	5.20564	14.5321	4	4
3	100923218	100925660	Trim45	protein_coding	ENSMUSG00000033233	2e-63	+	100923218	100925660	0	2	181,720,	0,1722	-62.7	-61.5	7.18	-2.81	-3.38	0.747	0.603423	2.62568	4.35131	1.13486	2.5748	2.26882	0.508421	4.07252	8.01014	0.920902	3.63005	3.94184	3.16761	18.5721	4	4
3	96596635	96599092	Ankrd34a	protein_coding	ENSMUSG00000049097	6.3e-27	+	96596635	96599092	0	2	173,1727,	0,730	-26.2	-25.2	4.64	-2.13	-2.61	0.435	0.554957	2.93493	5.28858	1.13504	2.94431	2.59402	1.08494	3.18392	2.93465	0.622532	3.01618	4.84503	3.39747	15.6623	4	4
19	4220765	4220945	Clcf1	protein_coding	ENSMUSG00000040663	3e-08	+	4220765	4220945	0	1	180,	0	-7.53	-6.76	1.9	-1.6	-1.99	-0.891	2.65435	3.89956	1.46912	1.13613	5.05744	4.45148	0.933141	1.44625	1.54987	2.25577	2.72294	1.2071	6.97939	8.67758	4	2
11	109650466	109650942	Prkar1a	protein_coding	ENSMUSG00000020612	3.2e-31	+	109650466	109650942	0	2	158,22,	0,454	-30.5	-29.5	1.98	-3.88	-4.57	-0.414	0.549176	0.794356	1.44645	1.13613	0.815716	0.717981	0.254493	2.13494	8.389	0.980771	1.57093	1.60173	2.92057	12.1552	3	2
1	161971010	161971550	Pigc	protein_coding	ENSMUSG00000026698	5e-62	+	161971010	161971550	0	1	540,	0	-61.3	-60.1	3.79	-3.33	-3.97	0.785	1.64753	2.23864	1.35879	1.13613	3.88825	3.42238	1.61179	6.90986	4.28708	1.7	4.08442	2.40259	6.09544	11.4708	4	3
13	58163448	58163775	Idnk	protein_coding	ENSMUSG00000050002	1.6e-42	+	58163448	58163775	0	1	327,	0	-41.8	-40.8	4.16	-1.85	-2.29	0.849	0.554214	2.46456	4.44694	1.13707	2.15529	1.89547	1.1207	5.49689	4.90486	1.45766	4.55425	3.12436	4.26965	14.3716	4	4
17	24849314	24850033	Fahd1	protein_coding	ENSMUSG00000045316	2.5e-40	-	24849314	24850033	0	1	719,	0	-39.6	-38.5	4.04	-3	-3.6	0.69	1.42068	2.82027	1.98516	1.13771	3.73709	3.28476	1.38042	4.74133	3.4347	1.00669	4.29985	4.27128	4.94549	12.9759	4	4
2	130988358	130988619	Gm14049	processed_pseudogene	ENSMUSG00000083953	4.7e-08	+	130988358	130988619	0	1	261,	0	-7.33	-6.56	2.32	-1.36	-1.71	0.93	0.568113	1.39448	2.45458	1.13969	2.25025	1.97445	0.877562	2.51728	2.8685	0.608755	2.81684	4.62722	3.19412	11.9247	4	4
4	119418588	119419273	Ppcs	protein_coding	ENSMUSG00000028636	1.3e-25	-	119418588	119419273	0	1	685,	0	-24.9	-23.9	3.46	-7.62	-8.64	1.23	1.08232	1.80272	1.66561	1.13989	2.44358	2.14369	1.2929	4.1804	3.23336	1.39169	3.82527	2.74865	4.9068	9.7913	4	4
4	149467601	149468286	Nmnat1	protein_coding	ENSMUSG00000028992	1.3e-25	-	149467601	149468286	0	1	685,	0	-24.9	-23.9	3.25	-2.93	-3.52	0.843	0.697493	1.80272	2.58457	1.13989	1.88627	1.65478	1.67185	3.31175	1.98089	0.824707	3.06847	3.72068	4.33395	9.94091	4	4
4	155991458	155992500	B3galt6	protein_coding	ENSMUSG00000050796	2.5e-30	-	155991458	155992500	0	1	1042,	0	-29.6	-28.7	4.3	-2.07	-2.54	0.523	0.727315	2.79431	3.84195	1.14187	2.53639	2.22125	1.45076	4.0449	2.78813	0.677692	3.16598	4.67171	3.99764	13.523	4	4
17	24215320	24215499	1600002H07Rik	protein_coding	ENSMUSG00000024118	0.0023	-	24215320	24215499	0	1	179,	0	-2.64	-1.99	1.51	-1.66	-2.06	1.05	1.84081	1.30712	0.710076	1.14247	2.78893	2.44114	1.02366	2.77015	2.70613	1.1835	2.73816	2.31361	5.19044	8.17095	3	3
9	105412798	105413009	Atp2c1	protein_coding	ENSMUSG00000032570	4e-20	-	105412798	105413009	0	1	211,	0	-19.4	-18.5	3.21	-1.41	-1.77	0.787	0.702737	1.84813	2.62991	1.14543	4.03606	3.52363	0.940779	5.22883	5.55797	1.75702	3.26098	1.85597	4.54596	13.5675	4	4
2	153161512	153182481	Tm9sf4	protein_coding	ENSMUSG00000068040	5e-27	+	153161512	153182481	0	3	59,117,94,	0,17373,20875	-26.3	-25.3	1.61	-2.97	-3.56	-0.396	41.1882	51.7053	1.25534	42.4153	52.0971	1.22826	46.4874	57.4368	1.23554	43.4155	52.0501	1.19888	173.506	4.91802	4	0
9	110037690	110038710	Map4	protein_coding	ENSMUSG00000032479	1.6e-13	+	110037690	110038710	0	1	1020,	0	-12.8	-11.9	2.48	-2.02	-2.48	0.476	1.4214	3.04574	2.14278	1.14828	2.46154	2.14369	1.03294	2.47929	2.40022	1.22885	3.46529	2.81994	4.83146	9.50663	4	4
8	70835278	70835877	Arrdc2	protein_coding	ENSMUSG00000002910	1.3e-26	-	70835278	70835877	0	1	599,	0	-25.9	-24.9	3.63	-3.74	-4.42	0.939	1.04518	3.40696	3.2597	1.14837	1.76489	1.53687	1.04516	3.10428	2.97014	1.03153	3.76079	3.64584	4.27024	11.4126	4	4
2	165490348	165491869	Trp53rka	protein_coding	ENSMUSG00000039725	2e-48	-	165490348	165491869	0	1	1521,	0	-47.7	-46.6	4.03	-6.18	-7.09	0.657	1.05069	3.40133	3.23723	1.14896	2.75123	2.39454	1.31513	4.07509	3.09862	1.13746	3.45171	3.03457	4.65224	11.765	4	4
6	112722701	112727521	Srgap3	protein_coding	ENSMUSG00000030257	2.5e-28	-	112722701	112727521	0	2	500,309,	0,4511	-27.6	-26.6	3.64	-2.04	-2.51	0.59	1.81248	3.00461	1.65773	1.14902	2.10533	1.83229	1.75534	3.72353	2.12126	1.76757	3.57683	2.02358	6.48441	7.63486	4	4
11	120611646	120611856	Pcyt2	protein_coding	ENSMUSG00000025137	1e-05	-	120611646	120611856	0	1	210,	0	-5	-4.28	1.48	-2.62	-3.16	-0.775	0.941444	1.67124	1.77519	1.15088	2.44715	2.12633	1.45424	1.65286	1.13657	2.26978	1.88512	0.830526	5.81635	5.86862	3	2
9	44136771	44136981	Mcam	protein_coding	ENSMUSG00000032135	4.2e-07	+	44136771	44136981	0	1	210,	0	-6.38	-5.63	1.64	-3.66	-4.33	-1.14	0.862991	2.9092	3.37107	1.15088	2.6569	2.30858	1.67238	1.47577	0.882433	1.34506	2.60325	1.93542	5.03131	8.49751	3	3
2	25062492	25062702	Nsmf	protein_coding	ENSMUSG00000006476	1e-06	+	25062492	25062702	0	1	210,	0	-5.98	-5.24	1.84	-2.03	-2.49	-1.01	1.09835	3.52818	3.21225	1.15088	3.70568	3.21987	2.47222	2.1251	0.859594	1.42912	3.09698	2.16704	6.15057	9.45875	3	3
5	73020405	73021245	Fryl	protein_coding	ENSMUSG00000070733	1e-151	-	73020405	73021245	0	1	840,	0	-151	-150	8.15	-2.18	-2.67	0.581	0.980671	3.5746	3.64505	1.15088	3.81056	3.311	1.05433	5.47509	5.19297	0.945744	5.16163	5.45774	4.13162	17.6068	4	4
15	7190160	7191561	Lifr	protein_coding	ENSMUSG00000054263	2.5e-60	+	7190160	7191561	0	2	33,1016,	0,385	-59.6	-58.5	6.19	-2.38	-2.89	0.484	1.71192	3.77937	2.20768	1.15198	4.31109	3.74234	1.7322	6.28684	3.6294	1.00975	5.20249	5.15223	5.60585	14.7316	4	4
2	84333051	84338504	Calcrl	protein_coding	ENSMUSG00000059588	4e-39	-	84333051	84338504	0	2	627,2,	0,5451	-38.4	-37.4	5.95	-6.17	-7.09	1.56	0.681013	1.90122	2.79175	1.15271	1.86746	1.62006	0.849658	5.43945	6.40193	1.20686	4.19581	3.47662	3.89024	14.2904	4	4
2	154863837	154865935	Raly	protein_coding	ENSMUSG00000027593	4e-40	+	154863837	154865935	0	2	212,28,	0,2070	-39.4	-38.3	1.13	-14.1	-15.4	-0.199	225.505	298.533	1.32384	240.833	308.585	1.28133	227.517	257.742	1.13285	246.125	275.423	1.11904	939.979	4.85706	4	0
9	87704799	87707845	Tbx18	protein_coding	ENSMUSG00000032419	1.3e-91	-	87704799	87707845	0	2	1146,79,	0,2967	-90.9	-89.6	5.73	-9.94	-11.1	1.15	1.23733	3.1621	2.55559	1.15341	3.11637	2.70188	1.2091	6.5271	5.39831	0.893503	4.41656	4.94297	4.49334	15.5987	4	4
8	14888839	14890604	Cln8	protein_coding	ENSMUSG00000026317	2.3e-10	+	14888839	14890604	0	3	279,59,113,	0,519,1652	-9.64	-8.84	1.83	-11.7	-13	-1.3	1.71694	3.68917	2.14869	1.15422	3.64631	3.15912	4.29986	3.57325	0.831016	1.68319	4.13806	2.45847	8.8542	8.59729	3	3
9	69415638	69416089	Ice2	protein_coding	ENSMUSG00000032235	4e-74	+	69415638	69416089	0	1	451,	0	-73.4	-72.2	5.94	-3.71	-4.39	1.01	1.38816	3.63152	2.61607	1.15422	2.79984	2.42575	0.846429	5.19496	6.1375	1.2526	5.99809	4.7885	4.64141	15.9678	4	4
12	87163829	87164038	Gstz1	protein_coding	ENSMUSG00000021033	0.00068	+	87163829	87164038	0	1	209,	0	-3.17	-2.51	1.64	-1.41	-1.77	0.844	1.41892	3.73164	2.62991	1.15639	1.40506	1.21504	1.31508	3.14359	2.39041	0.760215	2.02943	2.66955	4.65061	8.90492	4	3
15	5098432	5100377	Card6	protein_coding	ENSMUSG00000041849	7.9e-85	-	5098432	5100377	0	1	1945,	0	-84.1	-82.8	6.12	-1.47	-1.84	0.265	0.931764	3.69573	3.96638	1.15657	3.61599	3.12648	1.60154	5.92097	3.69705	1.47948	5.24828	3.54739	5.16935	14.3373	4	4
10	91101769	91102428	Ikbip	protein_coding	ENSMUSG00000019975	3.2e-72	+	91101769	91102428	0	1	659,	0	-71.5	-70.3	6.32	-2.85	-3.42	0.716	1.07502	2.66283	2.47701	1.15666	2.33946	2.0226	1.06586	3.70576	3.47679	1.39302	4.36237	3.13158	4.69056	11.108	4	4
5	23819769	23820219	Rint1	protein_coding	ENSMUSG00000028999	5e-21	+	23819769	23820219	0	1	450,	0	-20.3	-19.4	2.91	-1.83	-2.26	0.643	1.83059	3.03299	1.65684	1.15678	2.83869	2.45396	1.49302	5.28914	3.54257	1.53	4.41955	2.88859	6.0104	10.542	4	4
9	15005789	15006030	Panx1	protein_coding	ENSMUSG00000031934	6.3e-11	-	15005789	15006030	0	1	241,	0	-10.2	-9.44	2.33	-3.03	-3.63	1.3	1.16216	2.15743	1.85641	1.15712	1.64497	1.4216	0.950388	3.18912	3.3556	0.952284	3.0506	3.20346	4.22195	9.83707	4	3
11	21995512	21998651	Otx1	protein_coding	ENSMUSG00000005917	1e-137	-	21995512	21998651	0	2	1546,282,	0,2857	-137	-136	8.81	-4.91	-5.71	0.608	1.03646	3.28519	3.16961	1.1594	3.33337	2.87507	1.15274	5.45904	4.73573	0.994721	5.15622	5.18359	4.34332	15.964	4	4
4	103172593	103173282	Slc35d1	protein_coding	ENSMUSG00000028521	6.3e-43	-	103172593	103173282	0	1	689,	0	-42.2	-41.1	15.9	-3.3	-3.93	0.868	0.932563	2.37709	2.54899	1.16026	2.57856	2.2224	0.908639	3.74232	4.1186	0.794297	3.26954	4.11627	3.79576	13.0063	4	4
13	80891612	80894268	Arrdc3	protein_coding	ENSMUSG00000074794	3.2e-25	+	80891612	80894268	0	2	30,899,	0,1757	-24.5	-23.5	3.22	-6.98	-7.96	1.21	1.0818	1.60908	1.48741	1.1607	1.77017	1.52509	1.5286	4.18997	2.74105	1.8243	4.36275	2.39147	5.59539	8.14501	4	3
3	126945886	126946847	Ank2	protein_coding	ENSMUSG00000032826	1.6e-38	-	126945886	126946847	0	1	961,	0	-37.8	-36.7	4.55	-4.31	-5.05	0.916	0.942914	2.84047	3.01244	1.16074	2.49044	2.14557	0.508456	2.6057	5.12473	0.624591	2.9032	4.64815	3.2367	14.9309	4	4
1	161070120	161070568	Dars2	protein_coding	ENSMUSG00000026709	4e-23	-	161070120	161070568	0	1	448,	0	-22.4	-21.4	3.06	-1.79	-2.22	0.708	0.661953	2.06004	3.11206	1.16195	2.78582	2.39754	1.36335	3.81854	2.80084	0.472872	2.92445	6.18445	3.66013	14.4949	4	4
1	74739400	74739640	Prkag3	protein_coding	ENSMUSG00000006542	4.4e-09	-	74739400	74739640	0	1	240,	0	-8.36	-7.58	3.81	-1.61	-2.01	1.55	0.343235	1.89562	5.52281	1.16195	2.14126	1.84282	0.127246	1.54955	12.1776	0.0735578	1.0211	13.8816	1.70599	33.4249	4	4
15	102519062	102519302	Tarbp2	protein_coding	ENSMUSG00000023051	9.1e-07	+	102519062	102519302	0	1	240,	0	-6.04	-5.3	1.68	-1.56	-1.95	-0.483	0.961058	2.16642	2.25421	1.16195	1.89654	1.63221	2.48131	2.94415	1.18653	1.17693	3.02404	2.56944	5.78123	7.64239	4	3
7	99924357	99925077	Rnf169	protein_coding	ENSMUSG00000058761	4e-31	-	99924357	99925077	0	1	720,	0	-30.4	-29.4	3.46	-1.51	-1.89	0.55	0.640705	2.49139	3.88851	1.16195	2.5899	2.22893	0.996764	3.8911	3.90373	0.931733	3.3775	3.62496	3.73115	13.6461	4	4
2	156267160	156273727	Phf20	protein_coding	ENSMUSG00000038116	6.3e-43	+	156267160	156273727	0	3	382,114,45,	0,5381,6522	-42.2	-41.1	2.07	-2.17	-2.66	0.267	14.5567	17.2994	1.18841	14.433	19.2967	1.33698	11.2617	16.4522	1.4609	12.0086	20.3321	1.69313	52.26	5.67943	4	1
8	69764637	69765117	Zfp866	protein_coding	ENSMUSG00000043090	4e-19	-	69764637	69765117	0	1	480,	0	-18.4	-17.5	3.44	-3.78	-4.46	1.2	0.68647	2.0581	2.9981	1.16195	1.74359	1.50058	0.668044	4.08049	6.10812	0.845915	2.29748	2.71597	3.36238	13.3228	4	4
11	98380483	98380963	Stard3	protein_coding	ENSMUSG00000018167	1e-52	+	98380483	98380963	0	1	480,	0	-52	-50.9	5.17	-2.97	-3.56	0.778	1.30429	2.78927	2.13853	1.16195	3.21188	2.76423	1.81326	6.24987	3.44675	0.772357	5.16443	6.68658	5.05186	15.0361	4	4
7	83652226	83661251	Il16	protein_coding	ENSMUSG00000001741	5e-52	-	83652226	83661251	0	3	736,217,454,	0,3052,8571	-51.3	-50.2	5.44	-8.07	-9.12	1.2	1.05386	2.15257	2.04256	1.16277	2.32714	2.00137	1.11782	3.95593	3.53899	0.740284	3.5371	4.77804	4.07473	12.361	4	4
2	156720698	156746305	Dlgap4	protein_coding	ENSMUSG00000061689	5e-47	+	156720698	156746305	0	4	31,57,611,471,	0,332,793,25136	-46.3	-45.2	3.38	-2.12	-2.6	0.191	18.7846	23.7307	1.2633	17.9238	22.1875	1.23788	19.8765	22.7162	1.14286	16.824	25.0301	1.48776	73.4089	5.13181	4	0
2	156928482	156931164	Ndrg3	protein_coding	ENSMUSG00000027634	1.3e-40	-	156928482	156931164	0	3	399,39,13,	0,1449,2669	-39.9	-38.8	2.43	-1.69	-2.1	0.36	5.04122	6.85954	1.36069	6.10086	6.64149	1.08861	6.873	9.62029	1.39972	4.85384	8.48511	1.74812	22.8689	5.59715	4	1
6	34873810	34874289	Tmem140	protein_coding	ENSMUSG00000057137	5e-23	+	34873810	34874289	0	1	479,	0	-22.3	-21.4	3.13	-2.02	-2.48	0.717	1.30702	2.74082	2.09701	1.16437	1.83919	1.57956	2.13583	5.04656	2.36281	1.43737	4.68327	3.25822	6.04459	9.2976	4	4
2	157367593	157396225	Manbal	protein_coding	ENSMUSG00000063019	4e-36	+	157367593	157396225	0	3	47,206,316,	0,11455,28316	-35.4	-34.4	1.86	-3.4	-4.04	-0.339	24.7853	36.1401	1.45813	24.211	29.3142	1.21078	35.2086	35.9257	1.02037	24.0142	35.582	1.4817	108.219	5.17098	4	0
2	157439217	157464654	Src	protein_coding	ENSMUSG00000027646	1e-23	+	157439217	157464654	0	8	60,177,255,100,18,99,104,26,	0,16373,17859,19316,19625,23492,23761,25411	-23	-22.1	1.63	-5.24	-6.07	-0.288	33.6182	50.0111	1.48762	32.9943	42.5786	1.29049	37.8554	41.1638	1.0874	30.342	45.1169	1.48695	134.81	5.35245	4	0
9	44726461	44727296	Phldb1	protein_coding	ENSMUSG00000048537	6.3e-13	-	44726461	44727296	0	2	25,246,	0,589	-12.2	-11.4	1.99	-8.08	-9.13	-1.37	2.43177	4.60465	1.89353	1.16623	3.52173	3.01974	1.63401	1.18933	0.727855	1.36801	2.99114	2.18649	6.60004	7.82762	3	3
1	151718548	151718819	Fam129a	protein_coding	ENSMUSG00000026483	1e-24	+	151718548	151718819	0	1	271,	0	-24	-23	2.46	-1.99	-2.45	-0.675	1.94542	5.46802	2.81072	1.16623	4.55115	3.90244	1.85939	4.52858	2.43552	3.32232	3.51285	1.05735	8.29337	10.206	4	3
6	148869087	148869597	Caprin2	protein_coding	ENSMUSG00000030309	1e-10	-	148869087	148869597	0	1	510,	0	-9.98	-9.17	2.56	-4.57	-5.33	1.08	1.64753	2.08996	1.26854	1.1665	1.95772	1.67828	1.58684	3.6217	2.28234	1.03846	3.34516	3.22125	5.43933	8.45042	4	3
6	85214035	85214784	Sfxn5	protein_coding	ENSMUSG00000033720	6.3e-62	-	85214035	85214784	0	1	749,	0	-61.2	-60	7.14	-4.05	-4.77	0.821	1.12181	2.70731	2.41333	1.1666	3.27376	2.80624	1.32513	4.27006	3.22238	1.10779	4.63099	4.1804	4.72133	12.6223	4	4
11	32523374	32523613	Efcab9	protein_coding	ENSMUSG00000044056	2.5e-15	-	32523374	32523613	0	1	239,	0	-14.6	-13.7	3.36	-1.72	-2.13	1.23	0.413605	2.39304	5.7858	1.16681	2.15021	1.84282	1.02223	4.3569	4.26215	0.590925	3.82544	6.47365	3.19357	18.3644	4	4
12	84918835	84920700	Arel1	protein_coding	ENSMUSG00000042350	1e-222	-	84918835	84920700	0	2	1745,21,	0,1844	-222	-220	9.67	-2.3	-2.8	0.369	1.24078	4.97566	4.01012	1.16853	5.50401	4.71021	1.34884	6.68958	4.9595	1.28955	5.90299	4.57755	5.0477	18.2574	4	4
10	41719529	41721334	Cep57l1	protein_coding	ENSMUSG00000019813	7.9e-22	-	41719529	41721334	0	2	378,162,	0,1643	-21.1	-20.2	2.51	-4.56	-5.33	1.1	1.556	1.348	0.866323	1.17055	2.3112	1.97445	0.961417	3.14502	3.27123	1.63462	3.03713	1.85801	5.32259	7.97001	3	3
7	4151379	4151649	1700027J19Rik	protein_coding	ENSMUSG00000063838	4e-08	-	4151379	4151649	0	1	270,	0	-7.4	-6.64	2	-1.5	-1.88	0.799	1.15937	2.31085	1.99319	1.17055	2.22962	1.90476	0.904864	3.12206	3.45031	0.915386	2.72294	2.97464	4.15017	10.3229	4	4
15	100479659	100479929	Csrnp2	protein_coding	ENSMUSG00000044636	2e-24	-	100479659	100479929	0	1	270,	0	-23.7	-22.8	2.71	-3.58	-4.25	-1.14	2.44078	5.6327	2.30775	1.17055	6.41697	5.482	1.3573	3.44345	2.537	1.89616	3.94478	2.08041	6.86479	12.4071	4	4
X	73824699	73824969	Pdzd4	protein_coding	ENSMUSG00000002006	1e-22	-	73824699	73824969	0	1	270,	0	-22	-21.1	3.29	-4.99	-5.8	1.75	1.64753	3.80328	2.30848	1.17055	1.84896	1.57956	0.678648	5.09631	7.50951	0.719232	3.77023	5.24202	4.21596	16.6396	4	4
2	162934611	162934702	Srsf6	protein_coding	ENSMUSG00000016921	1.5e-08	+	162934611	162934702	0	1	91,	0	-7.82	-7.04	1.13	-2.73	-3.29	-0.249	42.546	55.8509	1.31272	37.9995	67.1218	1.76639	38.7612	47.2699	1.21952	42.0977	50.7531	1.2056	161.404	5.50422	4	1
1	191025349	191026186	A230020J21Rik	antisense	ENSMUSG00000097845	4e-77	+	191025349	191026186	0	1	837,	0	-76.4	-75.2	4.74	-1.88	-2.32	0.463	1.27944	3.43211	2.68251	1.17722	4.03473	3.42734	1.6054	5.65763	3.52412	1.09678	4.93238	4.49716	5.15884	14.1311	4	4
6	55224044	55224344	Fam188b	protein_coding	ENSMUSG00000038022	1.6e-21	+	55224044	55224344	0	1	300,	0	-20.8	-19.8	3.34	-2.72	-3.27	1.09	0.659011	1.34318	2.03818	1.17744	1.95772	1.66269	0.814377	2.35532	2.89218	0.823848	3.29895	4.00432	3.47467	10.5974	4	4
6	42626128	42626428	Tcaf2	protein_coding	ENSMUSG00000029851	3.2e-15	-	42626128	42626428	0	1	300,	0	-14.5	-13.6	2.15	-3.25	-3.87	1.02	1.48277	2.68637	1.81172	1.17744	2.74081	2.32777	1.47606	4.00818	2.71546	1.6477	4.17867	2.53607	5.78397	9.39102	4	4
10	88092060	88092360	Parpbp	protein_coding	ENSMUSG00000035365	5e-14	-	88092060	88092360	0	1	300,	0	-13.3	-12.5	2.5	-1.82	-2.25	0.877	1.04343	2.20975	2.11777	1.17744	2.39821	2.0368	0.814377	3.09911	3.80549	1.17693	2.67058	2.26912	4.21218	10.2292	4	4
2	164070662	164071080	Tomm34	protein_coding	ENSMUSG00000018322	1.1e-09	-	164070662	164071080	0	1	418,	0	-8.97	-8.17	2	-1.33	-1.68	0.444	3.66555	4.82003	1.31495	3.0244	4.25031	1.40534	5.29686	5.81268	1.09738	3.08309	7.03536	2.28191	15.0699	6.09959	4	1
2	120699074	120700005	Stard9	protein_coding	ENSMUSG00000033705	1e-149	+	120699074	120700005	0	1	931,	0	-149	-147	7.13	-1.54	-1.92	0.325	1.82272	5.96174	3.27079	1.17817	5.33063	4.5245	1.59092	7.4565	4.6869	1.83934	6.86417	3.73186	6.43116	16.2141	4	4
17	33382161	33382522	Zfp101	protein_coding	ENSMUSG00000055240	4e-11	-	33382161	33382522	0	1	361,	0	-10.4	-9.55	2.63	-3.45	-4.1	1.22	0.912758	1.11622	1.22291	1.18448	1.62691	1.37353	1.39583	3.84598	2.75533	1.8583	3.73368	2.00919	5.35137	7.36095	4	2
8	105266877	105269208	Fbxl8	protein_coding	ENSMUSG00000033313	6.3e-32	+	105266877	105269208	0	3	288,202,1199,	0,787,1132	-31.2	-30.2	3.92	-4.03	-4.74	0.567	1.21931	3.09379	2.53734	1.18878	2.76445	2.32546	1.84428	4.90279	2.65837	1.33789	4.14078	3.09501	5.59026	10.6162	4	4
4	11583771	11584191	Rad54b	protein_coding	ENSMUSG00000078773	1e-73	+	11583771	11584191	0	1	420,	0	-73	-71.8	4.93	-2.34	-2.85	0.715	1.96134	5.01372	2.55627	1.19514	3.25121	2.72035	1.52696	4.87003	3.18937	0.96676	5.47581	5.66408	5.6502	14.1301	4	4
16	43619247	43619698	Zbtb20	protein_coding	ENSMUSG00000022708	5e-13	+	43619247	43619698	0	1	451,	0	-12.3	-11.5	3.51	-3.97	-4.68	1.15	1.05939	1.84458	1.74118	1.19544	1.85571	1.55232	0.778714	3.02352	3.88271	1.21346	3.0304	2.49732	4.247	9.67353	4	4
2	136012972	136013423	Plcb4	protein_coding	ENSMUSG00000039943	1e-112	+	136012972	136013423	0	1	451,	0	-112	-111	5.39	-3.72	-4.4	0.855	1.97265	3.83327	1.94321	1.19544	4.62299	3.86719	1.11729	6.18447	5.53526	1.44832	6.60417	4.55988	5.7337	15.9055	4	4
8	106424891	106425698	Gm26786	lincRNA	ENSMUSG00000097026	2.5e-28	-	106424891	106425698	0	1	807,	0	-27.6	-26.6	3.81	-8.92	-10	1.19	1.65365	2.8993	1.75327	1.19794	2.25611	1.88332	1.19205	4.36256	3.65972	1.37818	4.13464	3.00006	5.42183	10.2964	4	4
3	5561292	5561711	Pex2	protein_coding	ENSMUSG00000040374	4e-26	-	5561292	5561711	0	1	419,	0	-25.4	-24.4	3.09	-3.12	-3.73	0.838	1.61214	2.07853	1.2893	1.198	3.32906	2.77885	1.45772	5.59171	3.83594	0.842667	3.55427	4.21789	5.11052	12.122	4	3
14	64803096	64806296	Kif13b	protein_coding	ENSMUSG00000060012	1e-121	+	64803096	64806296	0	2	634,266,	0,2934	-121	-119	7.86	-4.19	-4.92	0.784	1.48277	4.75169	3.20459	1.1981	3.62178	3.02295	1.79842	7.69956	4.2813	1.49077	5.89622	3.95515	5.97006	14.464	4	4
9	13244935	13245741	Jrkl	protein_coding	ENSMUSG00000079083	7.9e-64	-	13244935	13245741	0	1	806,	0	-63.1	-61.9	5.14	-4.15	-4.88	0.78	1.51262	4.20921	2.78273	1.19943	4.20812	3.50844	1.07986	6.99798	6.48047	1.75225	5.26242	3.00324	5.54415	15.7749	4	4
18	36791185	36791665	Hars2	protein_coding	ENSMUSG00000019143	1.3e-37	+	36791185	36791665	0	1	480,	0	-36.9	-35.9	3.47	-6.95	-7.92	1.2	1.85347	3.68292	1.98704	1.20068	3.76249	3.13364	1.43152	5.55257	3.87878	1.32404	6.1659	4.65688	5.80971	13.6563	4	4
19	46701564	46701982	Borcs7	protein_coding	ENSMUSG00000062376	1.3e-24	+	46701564	46701982	0	1	418,	0	-23.9	-22.9	6.98	-1.61	-2	0.692	0.86712	3.1097	3.58624	1.20086	3.05601	2.54484	0.767132	3.82569	4.98701	0.971386	4.37455	4.50341	3.8065	15.6215	4	4
2	49256242	49258341	Mbd5	protein_coding	ENSMUSG00000036792	1e-105	+	49256242	49258341	0	1	2099,	0	-105	-104	6.72	-8.89	-9.98	0.726	1.03608	4.13055	3.9867	1.20457	3.68646	3.06039	1.20032	5.36253	4.46757	1.20272	6.21935	5.17108	4.6437	16.6858	4	4
1	75423103	75426836	Speg	protein_coding	ENSMUSG00000026207	4.5e-07	+	75423103	75426836	0	3	425,132,73,	0,712,3660	-6.35	-5.61	3.01	-1.97	-2.42	1.1	1.28141	2.70287	2.10929	1.2099	1.42168	1.17504	0.702885	1.47577	2.09958	0.532419	2.21426	4.15887	3.72661	9.54279	4	3
19	34648188	34648756	Ifit1	protein_coding	ENSMUSG00000034459	1e-70	+	34648188	34648756	0	1	568,	0	-70	-68.8	6.98	-1.97	-2.43	0.803	0.493098	2.26559	4.59461	1.21104	2.97277	2.45472	0.457012	3.38283	7.40206	0.590535	3.28568	5.5639	2.75169	20.0153	4	4
2	166950942	166951182	Stau1	protein_coding	ENSMUSG00000039536	3.7e-05	-	166950942	166951182	0	1	240,	0	-4.43	-3.72	1.18	-3.06	-3.66	-0.378	8.64952	15.165	1.75327	10.8448	13.6429	1.25801	11.7703	13.4295	1.14096	8.82694	11.2321	1.27248	40.0916	5.42473	4	1
11	48947313	48947940	9930111J21Rik1	protein_coding	ENSMUSG00000069893	1e-147	-	48947313	48947940	0	1	627,	0	-147	-146	6.27	-1.37	-1.72	0.481	1.39265	6.48891	4.65941	1.21569	5.05822	4.16079	0.949782	5.35795	5.64124	1.01362	7.17065	7.0743	4.57174	21.5357	4	4
2	118122986	118123047	Thbs1	protein_coding	ENSMUSG00000040152	1.4e-07	+	118122986	118123047	0	1	61,	0	-6.85	-6.1	1.18	-7.27	-8.27	-0.821	4.0513	2.77018	0.683777	1.21909	4.09195	3.35656	1.50193	4.67406	3.11205	5.49875	2.78132	0.505809	12.2711	7.65819	2	2
10	69266292	69270841	Rhobtb1	protein_coding	ENSMUSG00000019944	4e-49	+	69266292	69270841	0	2	80,939,	0,3610	-48.4	-47.3	5.32	-5.11	-5.92	0.96	1.09943	2.23233	2.03044	1.22238	2.3631	1.93319	1.31867	4.4525	3.37651	0.675664	4.27342	6.32477	4.31614	13.6649	4	4
12	55303741	55303832	1110008L16Rik	protein_coding	ENSMUSG00000021023	0.0035	+	55303741	55303832	0	1	91,	0	-2.45	-1.81	1.58	-1.36	-1.71	1.55	1.26733	3.28535	2.59234	1.22579	2.25891	1.84282	0	1.90714	0	0	1.65724	0	2.49312	4.43516	2	2
8	71686899	71687256	Jak3	protein_coding	ENSMUSG00000031805	0.00062	+	71686899	71687256	0	2	73,18,	0,339	-3.21	-2.54	1.6	-1.46	-1.83	1.37	3.25885	4.57092	1.40262	1.22579	3.54971	2.89586	1.84577	3.81429	2.0665	1.16399	8.49338	7.29676	7.4944	13.6617	4	3
11	69059775	69061017	Borcs6	protein_coding	ENSMUSG00000045176	1.6e-71	+	69059775	69061017	0	1	1242,	0	-70.8	-69.6	5.8	-2.54	-3.07	0.459	1.07447	4.29099	3.99357	1.22743	3.68846	3.00501	1.56138	5.76903	3.69482	0.923915	5.17572	5.60194	4.78721	16.2953	4	4
3	29979644	29984055	Mecom	protein_coding	ENSMUSG00000027684	6.3e-88	-	29979644	29984055	0	2	1313,95,	0,4316	-87.2	-85.9	4.93	-14.2	-15.6	1.17	1.45095	3.16655	2.1824	1.22797	2.94075	2.39481	1.24716	5.43224	4.35569	1.42936	5.02073	3.51256	5.35544	12.4455	4	4
7	56206758	56206879	Herc2	protein_coding	ENSMUSG00000030451	3.2e-08	+	56206758	56206879	0	1	121,	0	-7.5	-6.73	1.58	-1.79	-2.22	0.738	2.04239	1.93367	0.946767	1.22917	2.66962	2.17189	2.14531	3.58574	1.67143	1.459	2.9601	2.02886	6.87587	6.81895	3	3
6	106780979	106781100	Crbn	protein_coding	ENSMUSG00000005362	8.5e-06	-	106780979	106781100	0	1	121,	0	-5.07	-4.34	1.54	-3.38	-4.02	1.35	0.544637	1.07426	1.97243	1.22917	0.849424	0.691057	0.883364	1.94655	2.20356	0.583599	2.41482	4.1378	3.24077	9.00485	3	3
7	44861167	44861288	Pnkp	protein_coding	ENSMUSG00000002963	0.00044	+	44861167	44861288	0	1	121,	0	-3.36	-2.68	1.35	-4.3	-5.04	-1.4	0.544637	2.57822	4.73384	1.22917	3.88308	3.15912	2.65009	0.512249	0.193295	0.875399	2.10323	2.40259	5.29929	10.4888	3	3
19	17328715	17330423	Gcnt1	protein_coding	ENSMUSG00000038843	1.6e-47	-	17328715	17330423	0	1	1708,	0	-46.8	-45.7	5.65	-2.86	-3.44	0.48	1.14787	3.89652	3.39457	1.22998	3.36984	2.73976	0.876123	3.33862	3.81067	0.816544	3.26694	4.00094	4.07051	13.946	4	4
7	16216226	16219027	Dhx34	protein_coding	ENSMUSG00000006019	5e-84	-	16216226	16219027	0	2	304,1040,	0,1761	-83.3	-82	6.78	-2.34	-2.85	0.499	0.723245	3.04653	4.21231	1.23111	3.6161	2.93727	0.931626	3.88311	4.1681	0.880067	3.82914	4.35096	3.76605	15.6686	4	4
1	40314239	40314390	Il1r1	protein_coding	ENSMUSG00000026072	3.5e-05	+	40314239	40314390	0	1	151,	0	-4.46	-3.75	1.76	-1.34	-1.69	-0.994	0.763754	2.23816	2.93047	1.2312	4.76465	3.86992	2.83144	0.985147	0.347931	0.935305	1.99747	2.13564	5.7617	9.28396	3	3
12	51372548	51372729	G2e3	protein_coding	ENSMUSG00000035293	1.9e-10	+	51372548	51372729	0	1	181,	0	-9.71	-8.91	2.04	-3.94	-4.65	1.38	1.27433	1.79538	1.40888	1.23256	2.43363	1.97445	1.09671	3.97234	3.62205	1.75563	2.7079	1.54241	5.35924	8.54778	4	3
3	159529116	159529327	Depdc1a	protein_coding	ENSMUSG00000028175	4e-12	+	159529116	159529327	0	1	211,	0	-11.4	-10.6	2.69	-7.65	-8.68	2.31	0.546573	0.862463	1.57795	1.23354	1.25257	1.01543	0.434206	3.5838	8.25369	0.585674	2.32289	3.96619	2.79999	14.8133	4	3
8	66476682	66476893	Tma16	protein_coding	ENSMUSG00000025591	2.5e-16	-	66476682	66476893	0	1	211,	0	-15.6	-14.8	2.23	-1.75	-2.17	0.603	1.24931	1.60172	1.28208	1.23354	1.39174	1.12826	0.796044	2.23253	2.80453	0.585674	2.4569	4.195	3.86456	9.40987	4	2
5	21665207	21670574	Napepld	protein_coding	ENSMUSG00000044968	0.00017	-	21665207	21670574	0	2	155,86,	0,5281	-3.78	-3.09	2.83	-3.13	-3.74	2.17	1.64069	1.29446	0.788973	1.23427	1.76682	1.43147	0.696951	1.28594	1.84509	0.952284	2.54217	2.66955	4.52419	6.73508	3	2
2	173022802	173023236	Rbm38	protein_coding	ENSMUSG00000027510	5e-28	+	173022802	173023236	0	2	113,187,	0,247	-27.3	-26.3	1.98	-1.95	-2.41	-0.362	3.1303	3.68292	1.17654	3.03655	3.18129	1.04767	2.44313	2.8925	1.18393	3.1777	3.39321	1.06782	11.7877	4.47596	4	0
19	4744152	4745139	Sptbn2	protein_coding	ENSMUSG00000067889	4.2e-05	+	4744152	4745139	0	3	120,90,31,	0,313,956	-4.38	-3.68	2.17	-2.32	-2.83	1.75	2.25595	4.63849	2.05611	1.23427	3.47272	2.81359	2.53437	4.37218	1.72516	1.83132	5.74921	3.13939	7.8559	9.73424	4	4
1	30821191	30821462	Phf3	protein_coding	ENSMUSG00000048874	6.3e-22	-	30821191	30821462	0	1	271,	0	-21.2	-20.2	1.72	-8.86	-9.95	-0.975	1.58065	2.49419	1.57795	1.23484	3.0341	2.45709	1.29594	1.50953	1.16481	2.01945	1.77382	0.878367	6.13088	6.07822	3	2
13	14195464	14197864	Arid4b	protein_coding	ENSMUSG00000039219	4e-17	+	14195464	14197864	0	2	12,259,	0,2141	-16.4	-15.6	3.06	-2.85	-3.42	1.44	1.88463	3.74128	1.98516	1.23484	2.97992	2.41321	1.63401	2.97331	1.81964	1.75887	4.31281	2.45203	6.51235	8.67004	4	4
1	161083007	161083308	Cenpl	protein_coding	ENSMUSG00000026708	7.9e-29	+	161083007	161083308	0	1	301,	0	-28.1	-27.1	3.77	-1.98	-2.44	0.82	1.25891	2.97973	2.36692	1.23529	3.36585	2.72474	1.01459	4.98328	4.91162	0.938412	3.60113	3.83747	4.4472	13.8408	4	4
1	180422313	180422704	Itpkb	protein_coding	ENSMUSG00000038855	1.9e-05	+	180422313	180422704	0	1	391,	0	-4.71	-3.99	1.7	-1.39	-1.75	-0.625	1.09554	3.72337	3.39865	1.23624	2.06537	1.67069	2.10884	2.94851	1.39817	1.89632	2.48295	1.30935	6.33695	7.77686	4	2
5	138104075	138104676	Zkscan1	protein_coding	ENSMUSG00000029729	5e-59	+	138104075	138104676	0	1	601,	0	-58.3	-57.1	4.94	-3.07	-3.67	0.784	1.15135	2.85492	2.47963	1.23735	3.20043	2.58653	1.54982	5.09471	3.28728	1.14559	4.53243	3.95641	5.08411	12.3098	4	4
4	147865768	147866008	Miip	protein_coding	ENSMUSG00000029022	2.4e-07	-	147865768	147866008	0	1	240,	0	-6.62	-5.87	1.76	-1.53	-1.92	0.763	0.961058	1.29985	1.35252	1.23941	2.20243	1.777	0.954348	2.16938	2.27315	1.54471	2.70985	1.75427	4.69953	7.15695	4	3
6	89675051	89675141	Txnrd3	protein_coding	ENSMUSG00000000811	2.3e-05	+	89675051	89675141	0	1	90,	0	-4.63	-3.92	1.62	-2.06	-2.53	1.3	2.01364	1.58871	0.788973	1.23941	2.44715	1.97445	1.3573	2.47929	1.82664	0.980771	2.61822	2.66955	5.59112	7.25961	3	3
9	46223744	46223924	Sik3	protein_coding	ENSMUSG00000034135	6.3e-11	+	46223744	46223924	0	1	180,	0	-10.2	-9.34	1.92	-1.94	-2.39	-0.917	1.18988	2.67192	2.24554	1.23941	2.85501	2.30352	1.95111	2.54815	1.306	1.37308	2.04221	1.48732	5.75348	7.34238	4	2
17	46250192	46250695	Yipf3	protein_coding	ENSMUSG00000071074	7.4e-09	+	46250192	46250695	0	2	264,126,	0,377	-8.13	-7.35	2.72	-2.41	-2.93	-0.818	1.22508	3.79957	3.10148	1.23941	3.23777	2.61235	2.34916	1.84357	0.784777	1.58432	2.70683	1.70851	6.39798	8.20711	3	3
9	15738256	15738616	Slc36a4	protein_coding	ENSMUSG00000043885	3.2e-25	+	15738256	15738616	0	1	360,	0	-24.5	-23.6	3.8	-2.13	-2.61	0.895	0.823764	2.78024	3.37505	1.23941	3.91544	3.15912	0.46657	3.8911	8.3398	0.833656	2.40876	2.88939	3.3634	17.7634	4	4
3	89087925	89088816	Gm43738	protein_coding	ENSMUSG00000105204	4e-11	-	89087925	89088816	0	2	343,17,	0,874	-10.4	-9.62	2.76	-1.77	-2.19	0.898	0.915293	1.5165	1.65684	1.23941	2.24322	1.80991	2.03594	3.34015	1.64059	1.12789	4.05823	3.59809	5.31853	8.70543	4	4
9	66764336	66764636	Car12	protein_coding	ENSMUSG00000032373	5e-24	+	66764336	66764636	0	1	300,	0	-23.3	-22.4	3.51	-3.1	-3.71	1.17	0.604093	1.68981	2.79727	1.23941	2.49609	2.01394	0.35629	4.58668	12.8734	0.706155	3.17328	4.49374	2.90595	22.1784	4	4
9	106881126	106881396	Rbm15b	protein_coding	ENSMUSG00000074102	4e-09	-	106881126	106881396	0	1	270,	0	-8.4	-7.61	2.02	-1.39	-1.75	-0.53	1.34243	3.41814	2.54623	1.23941	2.93658	2.36934	1.30074	2.11198	1.62368	1.11154	2.47858	2.22986	4.99412	8.7691	4	4
10	4427312	4428569	Rmnd1	protein_coding	ENSMUSG00000019763	1.3e-19	-	4427312	4428569	0	3	379,97,34,	0,1056,1223	-18.9	-18	3.66	-1.88	-2.33	0.672	0.87222	2.59971	2.98056	1.23941	1.98651	1.60279	1.07785	3.6217	3.36011	1.17693	2.51349	2.13564	4.36641	10.0791	4	4
2	180974089	180976510	Arfgap1	protein_coding	ENSMUSG00000027575	1.6e-13	+	180974089	180976510	0	2	67,204,	0,2217	-12.8	-11.9	1.49	-2.79	-3.36	-0.477	11.8549	17.4593	1.47275	11.0449	15.6581	1.41768	11.3817	11.6645	1.02485	10.0321	12.9732	1.29317	44.3137	5.20844	4	0
7	48826993	48827113	Zdhhc13	protein_coding	ENSMUSG00000030471	9.8e-06	+	48826993	48827113	0	1	120,	0	-5.01	-4.28	1.59	-2.7	-3.26	1.3	1.51023	3.89956	2.58209	1.23941	1.46829	1.18467	1.6542	4.02884	2.43552	1.17693	5.34116	4.53823	5.58077	10.7405	4	3
13	34033582	34034152	Ripk1	protein_coding	ENSMUSG00000021408	2.5e-23	+	34033582	34034152	0	1	570,	0	-22.6	-21.6	3.62	-2.32	-2.83	0.768	0.809312	1.91558	2.36692	1.23941	2.49867	2.01601	0.884028	3.19697	3.61637	0.836237	3.05918	3.65827	3.76899	11.6576	4	4
3	108711341	108711611	Gpsm2	protein_coding	ENSMUSG00000027883	5e-19	-	108711341	108711611	0	1	270,	0	-18.3	-17.4	2.07	-2.96	-3.55	0.698	1.70855	2.88857	1.69066	1.23941	1.35953	1.09692	1.30074	3.9944	3.07087	0.719232	3.87496	5.38763	4.96793	11.2461	4	3
13	21958962	21959172	Zfp184	protein_coding	ENSMUSG00000006720	0.00014	+	21958962	21959172	0	1	210,	0	-3.85	-3.16	1.86	-1.76	-2.18	1.28	0.862991	2.29022	2.65382	1.23941	2.16747	1.7488	0.65441	1.94801	2.97674	0.336264	1.84023	5.47257	3.09307	12.8519	4	4
11	59157735	59159173	Iba57	protein_coding	ENSMUSG00000049287	1e-68	-	59157735	59159173	0	2	924,336,	0,1102	-68	-66.8	8.22	-2.98	-3.58	0.517	1.41217	3.62102	2.56416	1.23941	3.27452	2.642	1.40577	4.58471	3.26135	1.06484	3.79267	3.56174	5.12218	12.0293	4	4
17	94748094	94748334	Mettl4	protein_coding	ENSMUSG00000055660	7.9e-20	-	94748094	94748334	0	1	240,	0	-19.1	-18.2	3.12	-4.75	-5.54	1.47	0.823764	2.00394	2.43267	1.23941	2.14126	1.72764	0.445363	5.26848	11.8296	1.17693	3.88805	3.30357	3.68546	19.2935	4	4
5	20919666	20920326	Rsbn1l	protein_coding	ENSMUSG00000039968	1e-113	-	20919666	20920326	0	1	660,	0	-113	-112	8.8	-22.4	-24	1.44	1.44783	2.34368	1.61875	1.23941	4.04892	3.26681	0.832886	6.32969	7.59971	1.28392	5.6125	4.37138	4.80404	16.8567	4	4
1	57382817	57383596	1700066M21Rik	protein_coding	ENSMUSG00000038323	1e-62	+	57382817	57383596	0	1	779,	0	-62	-60.9	4.82	-6.16	-7.07	1.03	1.16321	3.37061	2.89768	1.241	3.65659	2.94648	0.803662	5.60147	6.96993	0.883827	3.95656	4.47663	4.0917	17.2907	4	4
2	181654842	181655481	Prpf6	protein_coding	ENSMUSG00000002455	1e-06	+	181654842	181655481	0	2	120,61,	0,578	-5.98	-5.24	1.19	-2.09	-2.56	-0.314	15.383	25.1353	1.63397	24.1377	32.5295	1.34767	16.3663	20.4096	1.24705	22.8233	23.0692	1.01078	78.7102	5.23946	4	1
2	181691271	181693374	Rgs19	protein_coding	ENSMUSG00000002458	5e-17	-	181691271	181693374	0	4	83,106,97,12,	0,218,449,2091	-16.3	-15.4	1.72	-1.59	-1.98	-0.321	13.6004	19.4106	1.42721	12.7268	19.0188	1.49439	16.2431	17.2635	1.06282	13.3885	20.7173	1.54739	55.9589	5.5318	4	1
5	118262147	118263075	2410131K14Rik	protein_coding	ENSMUSG00000032840	6.3e-43	+	118262147	118263075	0	1	928,	0	-42.2	-41.2	3.56	-5.46	-6.31	0.893	0.994198	2.1851	2.19785	1.24208	3.0062	2.42029	1.13535	3.56664	3.14146	0.818014	3.92055	4.79277	4.18964	12.5524	4	4
9	105396957	105397765	Aste1	protein_coding	ENSMUSG00000032567	7.9e-54	+	105396957	105397765	0	1	808,	0	-53.1	-52	4.21	-5.18	-6	0.906	1.06029	2.9118	2.74623	1.24248	3.41632	2.7496	1.00159	5.23166	5.22334	0.917652	3.94288	4.2967	4.22201	15.0159	4	4
2	113919784	113920562	Gm21596	processed_pseudogene	ENSMUSG00000096006	4.8e-09	-	113919784	113920562	0	1	778,	0	-8.32	-7.54	2.37	-2.22	-2.71	0.689	1.31294	2.37249	1.807	1.2426	2.11373	1.70106	1.94304	7.60038	3.91159	1.15726	3.01667	2.60673	5.65584	10.0264	4	4
5	136933684	136934126	4933404O12Rik	lincRNA	ENSMUSG00000097908	2.5e-26	+	136933684	136934126	0	2	1,388,	0,54	-25.6	-24.6	2.97	-2.04	-2.5	0.76	1.18588	2.57298	2.16968	1.2426	2.67991	2.1567	1.37387	3.72849	2.71386	0.589975	2.95609	5.01054	4.39232	12.0508	4	4
11	74844739	74845068	Mnt	protein_coding	ENSMUSG00000000282	2e-11	+	74844739	74845068	0	1	329,	0	-10.7	-9.89	2.04	-2.13	-2.61	-0.777	1.25192	3.67436	2.93498	1.24318	3.70419	2.97962	1.5316	2.5245	1.64828	1.39514	3.06546	2.19724	5.42184	9.76012	4	4
18	61714827	61715126	Grpel2	protein_coding	ENSMUSG00000024580	4e-21	-	61714827	61715126	0	1	299,	0	-20.4	-19.5	3.9	-1.46	-1.84	0.832	0.88162	2.91272	3.30382	1.24355	2.2098	1.777	1.27672	3.77283	2.95509	1.06278	4.03503	3.79669	4.46467	11.8326	4	4
11	96194732	96196464	Hoxb13	protein_coding	ENSMUSG00000049604	6.3e-69	+	96194732	96196464	0	2	314,492,	0,1240	-68.2	-67	6.19	-3.69	-4.36	0.785	1.1038	3.24157	2.93673	1.24556	2.86007	2.29621	1.97027	6.27512	3.18491	1.09515	4.8882	4.46348	5.41478	12.8813	4	4
13	34033569	34034136	Gm17084	transcribed_processed_pseudogene	ENSMUSG00000091462	2.5e-23	+	34033569	34034136	0	1	567,	0	-22.6	-21.7	3.51	-2.48	-3	0.797	0.784537	1.87986	2.39614	1.24597	2.48599	1.99523	0.888705	3.21389	3.61637	0.840661	3.09199	3.67804	3.75987	11.6858	4	4
4	127047730	127048356	Gm12940	processed_transcript	ENSMUSG00000085334	2e-16	+	127047730	127048356	0	1	626,	0	-15.7	-14.8	3.42	-2.86	-3.44	0.81	1.18432	2.5125	2.12146	1.24733	2.93189	2.35053	0.975691	4.71302	4.83044	1.18445	2.87585	2.42802	4.59179	11.7305	4	4
11	69775833	69778842	Zbtb4	protein_coding	ENSMUSG00000018750	1e-210	+	69775833	69778842	0	2	1056,1371,	0,1638	-210	-208	8.08	-4.79	-5.58	0.456	1.64956	5.68787	3.4481	1.2486	4.03522	3.2318	1.67355	6.05775	3.6197	1.06927	6.41188	5.99649	5.64099	16.2961	4	4
11	102437070	102439673	Fam171a2	protein_coding	ENSMUSG00000034685	1e-207	-	102437070	102439673	0	3	1839,127,14,	0,2361,2589	-207	-205	9.45	-1.58	-1.97	0.265	1.53104	5.62614	3.67473	1.2488	4.57543	3.66386	1.76603	7.09977	4.0202	1.26609	6.47889	5.11726	5.81195	16.476	4	4
8	57651711	57651889	RP23-383A10.7	TEC	ENSMUSG00000110289	1.2e-05	-	57651711	57651889	0	1	178,	0	-4.93	-4.21	1.68	-1.67	-2.08	0.964	1.94371	2.77497	1.42767	1.25334	1.56728	1.25048	1.37255	2.925	2.13108	0.694254	3.12421	4.50009	5.26385	9.30932	4	2
15	88780544	88782217	Zbed4	protein_coding	ENSMUSG00000034333	3.2e-89	+	88780544	88782217	0	1	1673,	0	-88.5	-87.3	5.21	-1.88	-2.33	0.356	0.886297	3.05345	3.44518	1.25571	3.22971	2.57202	1.64287	4.43841	2.70162	0.622582	4.09587	6.57885	4.40746	15.2977	4	4
7	24530808	24534825	Irgq	protein_coding	ENSMUSG00000041037	1e-123	+	24530808	24534825	0	3	96,532,1560,	0,575,2457	-123	-122	8.66	-4.46	-5.22	0.478	1.52103	5.00812	3.29259	1.25754	4.38205	3.48463	2.05176	8.01689	3.90732	0.984357	6.8021	6.91019	5.81468	17.5947	4	4
8	106424889	106425669	Zfp90	protein_coding	ENSMUSG00000031907	2.5e-28	+	106424889	106425669	0	1	780,	0	-27.6	-26.6	3.9	-8.7	-9.78	1.18	1.71089	2.96633	1.73379	1.26324	2.31538	1.83288	1.19416	4.29107	3.59338	1.42589	4.18109	2.93227	5.59419	10.0923	4	4
8	13296849	13297569	Tmco3	protein_coding	ENSMUSG00000038497	1.3e-85	+	13296849	13297569	0	1	720,	0	-84.9	-83.6	5.52	-7.59	-8.61	1.12	1.23565	4.44117	3.59421	1.26523	2.8754	2.27263	1.31488	6.35317	4.83175	1.15241	6.96445	6.0434	4.96816	16.742	4	4
19	42074968	42076099	Morn4	protein_coding	ENSMUSG00000049670	1e-102	-	42074968	42076099	0	1	1131,	0	-102	-100	6.6	-3.21	-3.83	0.506	1.85001	3.49386	1.88857	1.26571	3.55713	2.81038	1.90363	6.9819	3.66767	1.73261	4.99197	2.88119	6.75196	11.2478	4	4
5	147018213	147018903	Lnx2	protein_coding	ENSMUSG00000016520	1e-250	-	147018213	147018903	0	1	690,	0	-250	-248	11	-2.83	-3.41	0.608	1.45651	5.53851	3.80259	1.26635	5.23477	4.13374	2.14659	11.3903	5.30624	1.049	7.51314	7.1622	5.91845	20.4048	4	4
3	94881427	94882087	Pogz	protein_coding	ENSMUSG00000038902	1e-45	+	94881427	94882087	0	1	660,	0	-45	-43.9	4.19	-1.41	-1.77	0.415	1.1982	2.95421	2.46554	1.26758	3.09231	2.43954	1.2956	4.90222	3.78375	1.52465	3.62742	2.37918	5.28603	11.068	4	4
13	69498167	69498736	Papd7	protein_coding	ENSMUSG00000034575	3.2e-90	-	69498167	69498736	0	1	569,	0	-89.5	-88.3	5.58	-3.69	-4.37	0.734	1.70833	3.79219	2.21982	1.27426	4.54163	3.56413	1.69066	7.79951	4.61331	1.45823	5.26772	3.61241	6.13148	14.0097	4	4
4	107904010	107908190	Cpt2	protein_coding	ENSMUSG00000028607	1e-54	-	107904010	107908190	0	2	553,1270,	0,2910	-54	-52.9	4.13	-1.43	-1.8	0.284	1.24717	3.59367	2.88147	1.27476	3.00423	2.3567	1.70034	5.03881	2.96341	1.57849	3.99152	2.5287	5.80076	10.7303	4	4
3	104457605	104459328	Lrig2	protein_coding	ENSMUSG00000032913	5e-58	-	104457605	104459328	0	2	359,122,	0,1601	-57.3	-56.1	7.89	-6.13	-7.04	1.73	0.616538	1.62144	2.62991	1.27548	1.70944	1.34023	0.825382	3.29884	3.99674	0.623942	2.8022	4.49112	3.34135	12.458	4	3
11	85822069	85825608	Bcas3	protein_coding	ENSMUSG00000059439	2e-70	+	85822069	85825608	0	2	43,407,	0,3132	-69.7	-68.5	4.65	-2.72	-3.27	0.727	1.72075	4.13065	2.40049	1.28072	4.53538	3.54127	2.57886	7.96126	3.08712	1.84385	5.73913	3.11258	7.42418	12.1415	4	4
13	21520173	21521836	Zkscan8	protein_coding	ENSMUSG00000063894	6.3e-68	-	21520173	21521836	0	2	789,51,	0,1612	-67.2	-66	5.09	-6.45	-7.38	1.01	1.09835	3.46628	3.15589	1.28367	3.0065	2.3421	1.34518	4.89954	3.6423	1.17693	5.21773	4.43336	4.90413	13.5737	4	4
5	121781309	121781700	Atxn2	protein_coding	ENSMUSG00000042605	1e-48	+	121781309	121781700	0	1	391,	0	-48	-46.9	2.6	-5.14	-5.96	-0.622	1.3905	3.69012	2.65382	1.28379	4.20584	3.27612	1.87453	3.48749	1.86046	2.07693	3.0615	1.47405	6.62574	9.26446	4	3
7	4986447	4996098	Zfp579	protein_coding	ENSMUSG00000051550	1e-147	-	4986447	4996098	0	3	39,2499,95,	0,6404,9556	-147	-145	11.1	-2.28	-2.79	0.321	1.37659	4.93678	3.58624	1.28507	4.50023	3.50193	1.94277	7.46234	3.84109	1.40131	7.12735	5.08619	6.00574	16.0155	4	4
7	67647409	67647799	Ttc23	protein_coding	ENSMUSG00000030555	6.3e-69	+	67647409	67647799	0	1	390,	0	-68.2	-67	6.56	-2.45	-2.97	0.809	1.05611	3.76625	3.56616	1.28708	3.5766	2.77885	1.52696	6.32536	4.14246	1.76539	5.3895	3.05287	5.63553	13.5403	4	4
13	63301816	63302177	2010111I01Rik	protein_coding	ENSMUSG00000021458	5e-68	+	63301816	63302177	0	1	361,	0	-67.3	-66.1	5.91	-1.35	-1.7	0.611	1.09531	2.62851	2.39979	1.28748	3.98594	3.09593	1.31124	6.4901	4.9496	1.07586	5.30025	4.92653	4.76988	15.3719	4	4
8	119597978	119598454	Dnaaf1	protein_coding	ENSMUSG00000031831	1e-07	+	119597978	119598454	0	1	476,	0	-6.98	-6.22	2.54	-1.66	-2.07	-0.581	2.11133	3.55002	1.68142	1.28888	4.47273	3.47024	2.34176	2.83868	1.2122	1.48352	3.54449	2.38925	7.22549	8.7531	4	3
3	101455196	101460453	Igsf3	protein_coding	ENSMUSG00000042035	1e-173	+	101455196	101460453	0	3	316,486,667,	0,2426,4590	-173	-171	6.51	-3.45	-4.1	0.578	1.25611	4.74283	3.7758	1.29088	4.67774	3.62369	1.1434	5.83957	5.1072	0.853251	5.25497	6.15876	4.54364	18.6655	4	4
5	124338754	124339114	2810006K23Rik	protein_coding	ENSMUSG00000047635	6.9e-10	+	124338754	124339114	0	1	360,	0	-9.16	-8.36	1.9	-1.66	-2.06	0.368	1.51023	2.38307	1.57795	1.29105	3.30365	2.55888	3.30841	3.37458	1.02	1.56923	3.19422	2.03553	7.67893	7.19236	4	3
6	6956003	6957137	Sdhaf3	protein_coding	ENSMUSG00000042505	1.7e-08	+	6956003	6957137	0	2	197,134,	0,1000	-7.76	-6.99	1.67	-3.59	-4.26	0.992	1.84165	1.49228	0.810296	1.29183	2.12924	1.64823	2.35271	3.63279	1.54409	1.60005	3.04694	1.90428	7.08624	5.90689	3	3
17	36964426	36965330	Znrd1as	protein_coding	ENSMUSG00000036214	2e-60	+	36964426	36965330	0	2	6,497,	0,407	-59.7	-58.6	4.52	-5	-5.81	1.13	1.34292	3.69541	2.75178	1.29362	2.4812	1.91803	1.63928	4.53468	2.76627	1.1933	5.95891	4.99362	5.46912	12.4297	4	4
10	39828180	39828510	Rev3l	protein_coding	ENSMUSG00000019841	4e-15	+	39828180	39828510	0	1	330,	0	-14.4	-13.6	2.49	-2.66	-3.21	0.9	1.69745	2.75727	1.62436	1.29575	2.71411	2.09463	0.9717	3.00519	3.09272	2.03287	4.91272	2.41664	5.99777	9.22835	4	4
2	51925613	51926689	Rbm43	protein_coding	ENSMUSG00000036249	2.6e-10	-	51925613	51926689	0	2	321,9,	0,1067	-9.59	-8.79	2.09	-5.13	-5.96	1.51	1.64753	2.91483	1.76921	1.29575	2.18019	1.68257	1.24933	4.62049	3.69838	1.28392	3.45604	2.69179	5.47652	9.84195	4	4
5	16365838	16371182	Cacna2d1	protein_coding	ENSMUSG00000040118	3.2e-88	+	16365838	16371182	0	2	35,625,	0,4719	-87.5	-86.2	6.73	-1.43	-1.8	0.481	1.37294	4.47071	3.25631	1.29575	4.04892	3.12478	1.50382	6.32969	4.20907	1.39091	6.49794	4.67171	5.56342	15.2619	4	4
2	71532272	71533591	Dlx1	protein_coding	ENSMUSG00000041911	1e-200	+	71532272	71533591	0	1	1319,	0	-200	-198	6.74	-3.16	-3.78	0.473	1.76119	4.90771	2.78659	1.29673	5.12064	3.94889	1.35447	6.16532	4.55185	1.37858	5.88831	4.27128	5.79097	15.5586	4	4
8	85085335	85085636	Man2b1	protein_coding	ENSMUSG00000005142	1e-17	+	85085335	85085636	0	1	301,	0	-17	-16.1	1.84	-4.95	-5.75	0.71	1.64205	2.02967	1.23606	1.29706	2.2439	1.72999	1.82626	2.75934	1.51092	0.645158	3.69508	5.72739	5.41053	10.2044	4	3
5	100443927	100444228	Lin54	protein_coding	ENSMUSG00000035310	2e-74	-	100443927	100444228	0	1	301,	0	-73.7	-72.4	4.66	-2.86	-3.43	0.707	1.69679	3.36839	1.98516	1.29706	4.19511	3.23433	1.52188	8.27801	5.43932	1.93548	8.39221	4.33599	6.45121	14.9948	4	4
14	34267911	34268871	Fam35a	protein_coding	ENSMUSG00000041471	1e-118	-	34267911	34268871	0	1	960,	0	-118	-116	7.17	-10.6	-11.7	1.11	1.90495	4.77967	2.50908	1.29751	4.80253	3.70135	1.20884	5.86248	4.84967	1.0482	6.61754	6.31325	5.4595	17.3733	4	4
19	4221394	4222682	Clcf1	protein_coding	ENSMUSG00000040663	5e-100	+	4221394	4222682	0	1	1288,	0	-99.3	-98	5.34	-1.53	-1.91	0.322	1.26634	3.57258	2.82118	1.29907	3.57953	2.75545	1.48191	4.54279	3.0655	1.20617	5.41532	4.48969	5.25349	13.1318	4	4
7	28896036	28896365	Actn4	protein_coding	ENSMUSG00000054808	1.6e-21	-	28896036	28896365	0	1	329,	0	-20.8	-19.9	1.94	-11.8	-13.1	-0.62	1.953	2.29154	1.17334	1.29968	2.67773	2.06029	0.696181	1.8086	2.59788	2.41466	1.20327	0.498316	6.36353	6.32984	3	2
5	30865717	30866046	Mapre3	protein_coding	ENSMUSG00000029166	5e-25	+	30865717	30866046	0	1	329,	0	-24.3	-23.3	2.54	-5.29	-6.12	1.39	1.25192	2.37056	1.89353	1.29968	1.6959	1.30485	1.62442	5.99098	3.68807	2.09271	5.44334	2.6011	6.26874	9.48755	4	3
11	83029824	83030453	Slfn10-ps	transcribed_unprocessed_pseudogene	ENSMUSG00000072621	1.6e-50	-	83029824	83030453	0	1	629,	0	-49.8	-48.6	7.2	-10.3	-11.5	1.68	1.30964	3.16181	2.41426	1.30049	3.05796	2.35139	0.77683	4.57229	5.88583	0.813931	5.31968	6.53579	4.20089	17.1873	4	4
2	84441902	84442888	Tfpi	protein_coding	ENSMUSG00000027082	2e-59	-	84441902	84442888	0	1	986,	0	-58.7	-57.6	5.22	-1.62	-2.02	0.416	1.53725	4.04721	2.63277	1.301	4.34828	3.34225	0.929183	4.09862	4.41099	1.1996	4.2157	3.51424	4.96704	13.9003	4	4
8	4236930	4237230	Lrrc8e	protein_coding	ENSMUSG00000046589	3.2e-17	+	4236930	4237230	0	1	300,	0	-16.5	-15.7	2.5	-3.55	-4.21	-1.13	1.92212	4.33285	2.25421	1.30138	4.40487	3.38477	0.661681	2.06607	3.12246	1.70654	2.67058	1.56491	5.59172	10.3263	4	4
4	84674975	84675275	Bnc2	protein_coding	ENSMUSG00000028487	1e-23	-	84674975	84675275	0	1	300,	0	-23	-22	3.61	-2.37	-2.88	1.1	1.20819	2.33974	1.93657	1.30138	2.78975	2.14369	1.67965	3.09911	1.84509	1.05923	5.46683	5.16113	5.24845	11.0865	4	4
3	53451727	53452327	Nhlrc3	protein_coding	ENSMUSG00000042997	7.9e-50	-	53451727	53452327	0	1	600,	0	-49.1	-48	3.97	-3.09	-3.7	0.801	0.961058	3.03299	3.15589	1.30138	2.17796	1.67358	1.47606	4.85527	3.28935	0.94154	3.81736	4.05438	4.68004	12.1732	4	4
18	69593043	69593614	Tcf4	protein_coding	ENSMUSG00000053477	6.3e-24	+	69593043	69593614	0	1	571,	0	-23.2	-22.2	3.72	-3.25	-3.87	0.643	1.76006	2.54963	1.44861	1.30236	2.85429	2.19164	1.39057	3.73413	2.68531	1.57679	4.32487	2.74283	6.02978	9.06838	4	3
5	129658100	129658371	Zfp11	protein_coding	ENSMUSG00000051034	1.5e-09	-	129658100	129658371	0	1	271,	0	-8.81	-8.02	2.24	-2.59	-3.13	1.13	1.0335	1.87064	1.81	1.30344	1.95049	1.49642	0.619798	2.37865	3.83778	0.846865	3.19983	3.77844	3.80361	10.9226	4	3
18	3511257	3512475	Bambi	protein_coding	ENSMUSG00000024232	6.3e-74	+	3511257	3512475	0	2	287,494,	0,724	-73.2	-71.9	5.94	-1.36	-1.71	0.423	1.24461	3.52841	2.83495	1.30924	3.40282	2.59909	0.625642	4.69826	7.50951	1.10761	3.7292	3.3669	4.28709	16.3105	4	4
19	29809685	29811360	Ranbp6	protein_coding	ENSMUSG00000074909	1.3e-71	-	29809685	29811360	0	1	1675,	0	-70.9	-69.6	4.33	-2.83	-3.41	0.469	1.32786	2.86356	2.15653	1.3097	3.89206	2.97171	0.948081	3.42659	3.61424	0.811552	3.0612	3.77204	4.39719	12.5145	4	4
17	45560529	45562422	Nfkbie	protein_coding	ENSMUSG00000023947	3.2e-43	+	45560529	45562422	0	2	118,421,	0,1472	-42.5	-41.4	5.05	-1.89	-2.33	0.689	1.10039	2.48395	2.25734	1.31069	3.81374	2.90971	1.30315	4.3238	3.31795	0.687814	4.00456	5.82216	4.40205	14.3072	4	4
5	25314045	25315874	Kmt2c	protein_coding	ENSMUSG00000038056	1e-119	-	25314045	25315874	0	1	1829,	0	-119	-118	6.86	-10	-11.2	0.78	1.21605	3.28339	2.70004	1.31124	3.74097	2.853	1.65302	6.77093	4.0961	1.48644	7.66827	5.15881	5.66675	14.808	4	4
7	78910132	78910940	Aen	protein_coding	ENSMUSG00000030609	4e-90	+	78910132	78910940	0	1	808,	0	-89.4	-88.1	5.53	-3.29	-3.91	0.713	1.01951	2.87963	2.82452	1.3115	3.87061	2.95128	1.00159	4.55661	4.54936	0.699164	4.04787	5.78958	4.03177	16.1147	4	4
9	109117908	109118418	Plxnb1	protein_coding	ENSMUSG00000053646	1.3e-52	+	109117908	109118418	0	1	510,	0	-51.9	-50.8	5.06	-2.06	-2.52	0.676	1.03374	3.44079	3.32848	1.31232	3.77149	2.87392	1.31737	4.64258	3.52412	0.830771	4.45405	5.36134	4.4942	15.0879	4	4
11	120090650	120092958	Enthd2	protein_coding	ENSMUSG00000025377	1e-116	-	120090650	120092958	0	2	1362,108,	0,2200	-116	-115	7.12	-1.58	-1.97	0.297	1.17681	3.99683	3.39634	1.31529	3.95539	3.00724	2.50338	6.94031	2.77238	1.87347	7.01468	3.74421	6.86895	12.9202	4	4
12	87239230	87239795	Vipas39	protein_coding	ENSMUSG00000021038	1e-112	-	87239230	87239795	0	1	565,	0	-112	-111	5.77	-6.1	-7	0.982	1.54547	3.98009	2.57533	1.31619	4.49582	3.41579	2.08099	8.9737	4.31223	1.78101	9.5924	5.38593	6.72365	15.6893	4	4
11	98372077	98372317	Stard3	protein_coding	ENSMUSG00000018167	8.9e-09	+	98372077	98372317	0	1	240,	0	-8.05	-7.27	1.65	-2.62	-3.17	-0.798	1.92212	2.65387	1.3807	1.31687	2.81422	2.13705	2.16319	1.80781	0.835716	1.17693	2.39567	2.03553	6.5791	6.389	3	2
3	88537833	88538073	Mex3a	protein_coding	ENSMUSG00000074480	1.1e-10	+	88537833	88538073	0	1	240,	0	-9.95	-9.15	1.93	-3.47	-4.12	-0.981	1.23565	3.62876	2.93673	1.31687	4.28251	3.25203	2.03594	3.61563	1.7759	2.20674	2.59203	1.1746	6.7952	9.13926	4	3
5	20951287	20952035	A630072M18Rik	antisense	ENSMUSG00000101013	2.5e-37	+	20951287	20952035	0	1	748,	0	-36.6	-35.5	4.02	-3.85	-4.54	0.574	1.58586	2.65879	1.67657	1.31729	3.16036	2.39914	1.28607	2.58535	2.01027	1.46329	3.16286	2.16147	5.65251	8.24745	4	4
8	122026449	122026928	Banp	protein_coding	ENSMUSG00000025316	8.3e-10	+	122026449	122026928	0	1	479,	0	-9.08	-8.29	2.19	-1.88	-2.32	0.781	0.687903	1.81817	2.64306	1.31962	2.45226	1.8583	0.605682	2.53622	4.18738	0.479124	1.96776	4.107	3.09233	12.7957	4	4
16	3865675	3871235	Zfp597	protein_coding	ENSMUSG00000039789	1.3e-98	-	3865675	3871235	0	2	1055,86,	0,5474	-97.9	-96.6	7.2	-5.76	-6.63	0.861	0.981874	3.30375	3.36474	1.31979	2.75385	2.08658	1.05723	5.55177	5.25126	1.25326	4.38649	3.50007	4.61215	14.2026	4	4
X	164982456	164982963	Fancb	protein_coding	ENSMUSG00000047757	3.2e-08	+	164982456	164982963	0	1	507,	0	-7.5	-6.73	1.88	-2.74	-3.31	0.661	1.98223	2.02541	1.02178	1.32008	1.65074	1.25048	1.50587	4.2544	2.8252	1.14907	2.52836	2.20035	5.95726	7.29782	4	2
2	163411652	163419106	Oser1	protein_coding	ENSMUSG00000035399	3.2e-62	-	163411652	163419106	0	4	13,121,99,66,	0,3882,5345,7388	-61.5	-60.3	2.73	-2.7	-3.26	0.624	9.97333	10.9553	1.09846	11.6272	13.0133	1.11921	12.5119	18.6983	1.49445	10.923	14.7216	1.34776	45.0354	5.05987	4	0
9	110426672	110428376	Klhl18	protein_coding	ENSMUSG00000054792	1e-152	-	110426672	110428376	0	1	1704,	0	-152	-151	6.18	-9.72	-10.8	0.781	1.39228	4.8058	3.45176	1.32015	4.09294	3.10037	1.59506	7.74049	4.85279	1.12927	6.45519	5.71626	5.43675	17.1212	4	4
11	117838528	117839908	Afmid	protein_coding	ENSMUSG00000017718	1e-177	+	117838528	117839908	0	1	1380,	0	-177	-175	7.07	-6.44	-7.37	0.681	1.42069	4.7002	3.30838	1.32024	3.77712	2.86093	1.62654	6.96176	4.2801	1.33044	5.85342	4.39962	5.69791	14.849	4	4
2	120026538	120026749	Mapkbp1	protein_coding	ENSMUSG00000033902	0.002	+	120026538	120026749	0	1	211,	0	-2.7	-2.05	1.47	-1.37	-1.72	0.768	1.24931	1.78653	1.43001	1.32165	2.08762	1.57956	1.73682	2.70254	1.55602	1.84069	3.52901	1.91722	6.14847	6.48282	4	3
1	155417204	155417415	Xpr1	protein_coding	ENSMUSG00000026469	1.2e-05	-	155417204	155417415	0	1	211,	0	-4.93	-4.21	1.79	-2.68	-3.24	1.32	1.56164	2.52578	1.61739	1.32165	1.73968	1.3163	3.03944	4.99382	1.64301	1.33868	4.02039	3.00324	7.26141	7.57994	4	3
11	99230746	99230957	Smarce1	protein_coding	ENSMUSG00000037935	5.1e-06	-	99230746	99230957	0	1	211,	0	-5.29	-4.57	1.67	-1.58	-1.97	-0.811	2.10821	3.75787	1.78249	1.32165	3.68812	2.79055	4.19732	4.17131	0.993803	1.58969	4.19907	2.64145	9.21686	8.2083	3	3
17	46928470	46928681	Ubr2	protein_coding	ENSMUSG00000023977	8.7e-07	-	46928470	46928681	0	1	211,	0	-6.06	-5.32	1.81	-2.07	-2.54	-0.992	1.7178	6.34526	3.69383	1.32165	3.68812	2.79055	1.66446	1.41002	0.847136	1.67335	2.41223	1.44156	6.37726	8.77307	3	2
4	45032089	45032300	Polr1e	protein_coding	ENSMUSG00000028318	4e-11	+	45032089	45032300	0	1	211,	0	-10.4	-9.56	1.97	-1.65	-2.06	0.68	2.03013	2.46418	1.2138	1.32165	2.7139	2.05343	1.51972	3.81881	2.51283	1.17135	3.97572	3.39414	6.04284	9.1742	4	3
3	37319700	37319939	Bbs12	protein_coding	ENSMUSG00000051444	6.3e-13	+	37319700	37319939	0	1	239,	0	-12.2	-11.3	2.34	-1.49	-1.87	0.765	1.44762	3.15446	2.17907	1.32238	2.58026	1.95122	0.894452	3.63075	4.05919	1.47731	3.11557	2.10894	5.14176	10.2984	4	4
5	25309980	25311090	Kmt2c	protein_coding	ENSMUSG00000038056	6.3e-51	-	25309980	25311090	0	1	1110,	0	-50.2	-49.1	4.96	-5.29	-6.12	0.763	1.18741	2.97444	2.50499	1.32315	2.93658	2.21938	1.45818	4.70171	3.22438	1.51092	4.71279	3.11916	5.47965	11.0679	4	4
18	14969252	14973985	Kctd1	protein_coding	ENSMUSG00000036225	5e-23	-	14969252	14973985	0	2	443,6,	0,4727	-22.3	-21.4	3.62	-2.9	-3.49	1.02	1.35765	2.57655	1.8978	1.32498	2.84501	2.14721	1.25829	4.99722	3.97143	1.57273	3.8416	2.44264	5.51366	10.4591	4	4
2	145860034	145876457	Rin2	protein_coding	ENSMUSG00000001768	2.5e-21	+	145860034	145876457	0	3	1140,54,67,	0,2609,16356	-20.6	-19.7	5.11	-3.9	-4.6	0.708	1.99898	2.97905	1.49028	1.32689	2.14247	1.61466	1.85269	3.70615	2.00041	1.79199	3.58037	1.99799	6.97055	7.10334	4	3
5	4754228	4754438	Fzd1	protein_coding	ENSMUSG00000044674	1.7e-07	-	4754228	4754438	0	1	210,	0	-6.77	-6.02	2.54	-3.51	-4.17	2.01	0.470722	1.36175	2.8929	1.32794	1.46829	1.10569	0.363561	3.30571	9.09259	0.168132	2.55837	15.2164	2.33035	28.3076	4	3
12	79054928	79055348	Plekhh1	protein_coding	ENSMUSG00000060716	1.3e-20	+	79054928	79055348	0	1	420,	0	-19.9	-19	3.61	-1.84	-2.28	0.662	1.68675	2.38307	1.41281	1.32794	2.97154	2.23771	1.74509	4.48633	2.57082	1.26099	4.53325	3.59499	6.02078	9.81633	4	3
7	97062784	97062994	Nars2	protein_coding	ENSMUSG00000018995	2.5e-10	+	97062784	97062994	0	1	210,	0	-9.61	-8.81	2.09	-1.97	-2.43	0.953	1.80443	3.09489	1.71516	1.32794	3.7756	2.8432	1.23611	4.4273	3.58164	1.00879	2.82767	2.80303	5.37727	10.943	4	4
2	72938100	72938310	Sp3	protein_coding	ENSMUSG00000027109	5e-16	-	72938100	72938310	0	1	210,	0	-15.3	-14.5	1.64	-2.67	-3.22	0.605	4.39341	5.57081	1.26799	7.17087	8.53006	1.18954	2.54493	8.08719	3.17777	5.7165	7.49558	1.31122	19.8257	6.94652	4	1
1	191025080	191026158	Mfsd7b	protein_coding	ENSMUSG00000066595	1e-75	-	191025080	191026158	0	1	1078,	0	-75	-73.8	4.74	-3.26	-3.89	0.574	1.31435	3.61741	2.75223	1.32794	3.59581	2.70781	2.12471	5.61174	2.64118	1.1136	5.2374	4.70312	5.8806	12.8043	4	4
3	94958573	94959231	Rfx5	protein_coding	ENSMUSG00000005774	1.6e-63	+	94958573	94959231	0	1	658,	0	-62.8	-61.7	6.08	-2.11	-2.58	0.532	1.65254	5.66958	3.43084	1.32794	4.37363	3.29355	1.67083	5.12436	3.06695	0.992695	5.74416	5.78643	5.644	15.5778	4	4
19	29718348	29718768	9930021J03Rik	protein_coding	ENSMUSG00000046138	4e-68	-	29718348	29718768	0	1	420,	0	-67.4	-66.2	6.47	-3.02	-3.61	0.922	1.52985	2.8473	1.86117	1.32794	4.57966	3.4487	0.727122	3.92554	5.39873	0.840661	5.65535	6.72726	4.42557	17.4359	4	4
7	127876017	127876828	Zfp668	protein_coding	ENSMUSG00000049728	1.6e-52	-	127876017	127876828	0	1	811,	0	-51.8	-50.7	4.53	-4.5	-5.26	0.799	1.48298	2.1317	1.43744	1.32958	3.16832	2.38295	1.92046	5.73201	2.9847	1.45846	4.95104	3.39471	6.19148	10.1998	4	3
X	95426180	95444752	Amer1	protein_coding	ENSMUSG00000050332	1e-216	-	95426180	95444752	0	2	2418,95,	0,18477	-216	-214	7.88	-9.72	-10.9	0.742	1.04896	3.0311	2.88961	1.33164	3.12004	2.34301	1.33069	5.25356	3.94798	1.19425	5.22476	4.37492	4.90555	13.5555	4	4
2	152337421	152338649	Trib3	protein_coding	ENSMUSG00000032715	1e-123	-	152337421	152338649	0	1	1228,	0	-123	-121	6.89	-2.55	-3.08	0.4	1.90512	5.84299	3.06699	1.33226	5.61967	4.21814	1.98952	8.40898	4.22664	1.55262	6.33233	4.07848	6.77953	15.5902	4	4
12	110976395	110977678	Ankrd9	protein_coding	ENSMUSG00000037904	2e-82	-	110976395	110977678	0	1	1283,	0	-81.7	-80.5	6.14	-3.95	-4.65	0.663	1.0915	3.73847	3.42507	1.33311	3.28448	2.46377	1.19015	4.00009	3.36101	0.536634	3.6806	6.85868	4.1514	16.1085	4	4
13	64437894	64439241	Cdk20	protein_coding	ENSMUSG00000021483	1e-13	+	64437894	64439241	0	2	138,461,	0,886	-13	-12.2	2.62	-1.63	-2.03	0.567	1.48525	3.77587	2.54225	1.33459	2.96599	2.2224	0.994179	3.49749	3.51797	1.29678	3.13137	2.41473	5.1108	10.6973	4	4
6	131300218	131301641	Styk1	protein_coding	ENSMUSG00000032899	2.5e-22	-	131300218	131301641	0	2	373,17,	0,1406	-21.6	-20.7	3.71	-2.36	-2.87	1.08	1.26733	2.86635	2.26172	1.33475	1.88242	1.41032	0.978819	4.35464	4.44888	1.76539	3.48021	1.97136	5.34628	10.0923	4	3
11	117838539	117839904	Gm20708	protein_coding	ENSMUSG00000093485	1e-177	+	117838539	117839904	0	1	1365,	0	-177	-175	6.77	-6.48	-7.41	0.673	1.43631	4.75185	3.30838	1.33475	3.81863	2.86093	1.64442	7.03827	4.2801	1.34506	5.91774	4.39962	5.76053	14.849	4	4
7	127876220	127877388	Zfp646	protein_coding	ENSMUSG00000049739	1.6e-32	+	127876220	127877388	0	1	1168,	0	-31.8	-30.7	3.71	-1.47	-1.84	0.313	1.42466	3.14948	2.21069	1.33703	3.58273	2.67961	2.35319	5.52957	2.34982	1.73818	5.06786	2.91561	6.85306	10.1557	4	4
19	46330080	46330469	Cuedc2	protein_coding	ENSMUSG00000036748	5e-50	-	46330080	46330469	0	1	389,	0	-49.3	-48.1	4.07	-3.37	-4.01	1.03	1.69412	4.1435	2.44582	1.33818	3.13285	2.34113	1.92342	6.72403	3.49588	1.08919	4.50683	4.1378	6.0449	12.4206	4	4
X	70460829	70461218	Tmem185a	protein_coding	ENSMUSG00000073139	2e-33	-	70460829	70461218	0	1	389,	0	-32.7	-31.7	3.59	-5.16	-5.98	1.29	1.69412	3.7091	2.1894	1.33818	2.37795	1.777	0.863575	4.3021	4.98174	0.771506	3.36801	4.3655	4.66738	13.3136	4	4
4	152112424	152114351	Plekhg5	protein_coding	ENSMUSG00000039713	1.3e-78	+	152112424	152114351	0	3	14,182,554,	0,94,1373	-77.9	-76.7	7.26	-1.31	-1.66	0.434	1.58163	4.85279	3.06823	1.33856	4.48318	3.34925	2.40241	6.08251	2.53184	1.15339	5.16522	4.4783	6.47599	13.4276	4	4
1	63062045	63062406	Ino80d	protein_coding	ENSMUSG00000040865	1.3e-44	-	63062045	63062406	0	1	361,	0	-43.9	-42.8	2.32	-4.02	-4.74	0.616	2.00807	1.98039	0.986216	1.33897	3.17248	2.36934	1.01515	2.30072	2.26638	1.12476	2.63707	2.34456	5.48696	7.9665	3	3
5	29232770	29233131	Lmbr1	protein_coding	ENSMUSG00000010721	6.3e-15	-	29232770	29233131	0	1	361,	0	-14.2	-13.4	2.93	-4.04	-4.75	1.19	1.18658	2.19643	1.85105	1.33897	2.35902	1.76181	0.972854	3.70863	3.81211	1.27147	2.79373	2.19724	4.76988	9.62222	4	4
3	116903167	116903528	Frrs1	protein_coding	ENSMUSG00000033386	1e-21	+	116903167	116903528	0	1	361,	0	-21	-20.1	2.45	-7.56	-8.57	1.56	1.87115	2.59251	1.38551	1.33897	2.96912	2.21746	1.86111	7.79498	4.18835	2.44514	7.12793	2.91515	7.51637	10.7065	4	3
5	107909423	107910020	Fam69a	protein_coding	ENSMUSG00000029270	1e-101	-	107909423	107910020	0	1	597,	0	-101	-100	5.59	-5.67	-6.54	0.924	1.76619	3.67966	2.08338	1.33906	5.55835	4.15093	1.61136	8.51346	5.28339	1.47855	6.28372	4.24992	6.19517	15.7676	4	4
2	119660128	119660600	Ndufaf1	protein_coding	ENSMUSG00000027305	1.3e-78	-	119660128	119660600	0	1	472,	0	-77.9	-76.7	5.37	-3.86	-4.56	0.91	1.39621	2.69885	1.93298	1.33919	3.54629	2.64808	1.26168	6.19821	4.91266	1.27168	5.15212	4.05143	5.26876	13.5452	4	4
8	83666655	83670711	Pkn1	protein_coding	ENSMUSG00000057672	1e-142	-	83666655	83670711	0	2	3713,125,	0,3931	-142	-141	8.45	-1.59	-1.98	0.181	1.33502	5.10391	3.82309	1.34178	4.91215	3.66093	1.91367	6.51798	3.40601	1.12234	5.90388	5.26032	5.71281	16.1503	4	4
14	30872682	30874928	Tmem110	protein_coding	ENSMUSG00000006526	1e-25	+	30872682	30874928	0	2	17,551,	0,1695	-25	-24	2.86	-1.92	-2.37	0.632	2.08842	2.9979	1.43549	1.34197	3.10202	2.31155	1.7474	4.84508	2.77274	1.58512	4.34771	2.74283	6.7629	9.26261	4	3
11	90479547	90479727	Stxbp4	protein_coding	ENSMUSG00000020546	2.9e-08	-	90479547	90479727	0	1	180,	0	-7.54	-6.77	1.71	-1.33	-1.68	0.668	1.556	1.22764	0.788973	1.34269	2.85501	2.12633	2.88425	3.44345	1.19388	2.05962	4.29387	2.08479	7.84256	6.19397	3	2
2	91069288	91069468	Slc39a13	protein_coding	ENSMUSG00000002105	0.00018	-	91069288	91069468	0	1	180,	0	-3.74	-3.05	1.66	-1.79	-2.22	1.11	1.64753	2.67192	1.62178	1.34269	0.897288	0.668275	0.593817	3.09911	5.21896	1.96154	2.40876	1.22799	5.54558	8.73701	3	2
8	3153612	3154332	Insr	protein_coding	ENSMUSG00000005534	1e-121	-	3153612	3154332	0	1	720,	0	-121	-120	6.01	-4.94	-5.74	0.784	2.12806	4.54949	2.13786	1.34269	5.22058	3.88814	1.80266	9.31454	5.16711	1.275	6.23135	4.88733	6.54841	16.0804	4	4
19	60161336	60161695	E330013P04Rik	lincRNA	ENSMUSG00000053117	1e-12	+	60161336	60161695	0	1	359,	0	-12	-11.1	2.3	-3.22	-3.84	0.969	1.28498	1.99142	1.54977	1.34643	2.61756	1.94407	1.31854	3.90194	2.95928	1.1802	3.67571	3.11447	5.13016	9.56759	4	4
9	119462497	119463933	Exog	protein_coding	ENSMUSG00000042787	1.6e-42	+	119462497	119463933	0	1	1436,	0	-41.8	-40.7	4.23	-1.66	-2.07	0.291	1.80127	3.56645	1.97997	1.34643	3.75252	2.78701	1.80768	5.17957	2.86531	1.3892	4.14174	2.98139	6.34458	10.6137	4	4
15	85807089	85807475	Cdpf1	protein_coding	ENSMUSG00000064284	2.5e-56	-	85807089	85807475	0	1	386,	0	-55.6	-54.4	3.73	-1.93	-2.37	0.624	1.57924	4.00732	2.53751	1.34858	3.6517	2.70781	1.26587	5.42745	4.28752	1.18912	4.76163	4.00432	5.38281	13.5372	4	4
3	51408521	51408612	Ndufc1	protein_coding	ENSMUSG00000037152	0.0011	-	51408521	51408612	0	1	91,	0	-2.96	-2.29	1.3	-4.47	-5.23	1.52	0	0	0	0	0.484051	0	0	0.681122	0	0	1.34651	0	0	0	0	0
3	129901454	129901604	Casp6	protein_coding	ENSMUSG00000027997	3.5e-05	+	129901454	129901604	0	1	150,	0	-4.45	-3.74	1.41	-2.31	-2.81	0.752	0.109835	0	0	0	0.195772	0	0.101797	0.247929	2.43552	0	0.377023	0	0.211632	2.43552	1	1
3	96580431	96580663	Gm16253	protein_coding	ENSMUSG00000087610	5.2e-05	+	96580431	96580663	0	1	232,	0	-4.28	-3.57	1.72	-1.59	-1.99	1.02	0.142028	0	0	0	0.189865	0	0.131634	0.37403	2.84144	0	0.203137	0	0.273662	2.84144	1	1
3	57843233	57844728	Pfn2	protein_coding	ENSMUSG00000027805	0.00023	-	57843233	57844728	0	2	81,68,	0,1427	-3.63	-2.95	1.47	-4.95	-5.75	1.79	4.09118	2.44268	0.597061	2.37068	3.05483	1.28859	2.56201	5.57423	2.17573	3.79144	3.16295	0.834234	12.8153	4.89561	2	1
3	83837882	83838002	Tlr2	protein_coding	ENSMUSG00000027995	0.00054	-	83837882	83838002	0	1	120,	0	-3.27	-2.6	2.65	-1.83	-2.26	3.74	0.274588	0.541606	1.97243	0.464779	0.48943	1.05304	0	1.03304	0	0	1.25674	0	0.739366	3.02547	2	1
11	58890097	58890606	Zfp39	protein_coding	ENSMUSG00000037001	1e-39	-	58890097	58890606	0	1	509,	0	-39	-37.9	3.65	-2.86	-3.44	0.828	1.32709	3.65185	2.75178	1.35142	2.16349	1.6009	1.07997	4.28639	3.96899	0.971137	3.92578	4.04246	4.72961	12.3641	4	4
3	37052372	37052433	4932438A13Rik	protein_coding	ENSMUSG00000037270	0.00036	+	37052372	37052433	0	1	61,	0	-3.44	-2.76	1.46	-1.83	-2.27	1.39	0.270086	0	0	0.609546	1.92563	3.15912	0	0	0	0.289408	0.154518	0.53391	1.16904	3.69303	1	1
8	84130737	84131961	Podnl1	protein_coding	ENSMUSG00000012889	1.6e-94	+	84130737	84131961	0	1	1224,	0	-93.8	-92.5	8.82	-3.17	-3.78	0.57	1.2518	5.21429	4.16544	1.35181	4.97827	3.68268	0.785934	4.91198	6.24987	0.706732	4.59728	6.50498	4.09627	20.603	4	4
3	90016702	90016853	Ubap2l	protein_coding	ENSMUSG00000042520	0.00047	-	90016702	90016853	0	1	151,	0	-3.33	-2.66	1.29	-2.35	-2.87	0.587	0.545539	0	0	0.36936	0	0	0.101123	0.0820956	0.811839	0.350739	0.187263	0.53391	1.36676	1.34575	0	0
5	143548973	143549303	Fam220a	protein_coding	ENSMUSG00000083012	7.9e-16	+	143548973	143549303	0	1	330,	0	-15.1	-14.2	2.23	-2.26	-2.76	0.59	1.34798	2.2452	1.66561	1.35208	2.26917	1.67828	1.06424	1.08938	1.02362	1.17693	1.82799	1.55319	4.94123	5.9207	4	3
3	30800130	30801221	Sec62	protein_coding	ENSMUSG00000027706	5.1e-09	+	30800130	30801221	0	2	109,162,	0,929	-8.29	-7.51	1.22	-2.13	-2.61	-0.243	8.93677	11.9913	1.34179	9.53568	10.7819	1.13069	8.28276	6.99872	0.844975	10.2275	8.8343	0.863777	36.9827	4.18123	2	0
3	51550213	51550544	Setd7	protein_coding	ENSMUSG00000037111	1e-129	-	51550213	51550544	0	1	331,	0	-129	-128	2.56	-4.02	-4.74	0.378	1.04526	0.589058	0.563552	0.393166	0.842825	2.14369	0.369053	0.486869	1.31924	0.586685	0.569521	0.970745	2.39416	4.99722	2	1
3	63948130	63953837	Slc33a1	protein_coding	ENSMUSG00000027822	5.9e-05	-	63948130	63953837	0	2	126,24,	0,5683	-4.23	-3.53	1.48	-2.61	-3.15	-1.16	10.7638	13.1719	1.22371	9.66739	12.1379	1.25555	13.2336	4.54536	0.34347	13.0639	12.1276	0.928329	46.7287	3.75106	2	0
3	66994651	67082889	Rsrc1	protein_coding	ENSMUSG00000034544	1e-200	+	66994651	67082889	0	3	241,126,354,	0,1813,87884	-200	-198	2.11	-23.2	-24.9	0.546	38.0919	36.5257	0.958884	38.9357	37.6542	0.967087	36.342	43.1554	1.18748	34.7936	53.5205	1.53823	148.163	4.65168	2	1
3	88549818	88550955	Lamtor2	protein_coding	ENSMUSG00000028062	2e-27	-	88549818	88550955	0	2	186,260,	0,877	-26.7	-25.7	2.03	-4.34	-5.08	0.555	2.84439	1.71954	0.604538	3.04294	3.48966	1.1468	2.60199	3.33536	1.28185	3.79994	2.5783	0.67851	12.2893	3.7117	2	0
3	88616574	88617945	Gm20652	antisense	ENSMUSG00000093390	0.0012	-	88616574	88617945	0	2	92,55,	0,1316	-2.91	-2.25	1.44	-5.63	-6.49	-1.48	2.68984	3.00647	1.11771	3.03529	1.99767	0.658149	3.01236	2.52988	0.839833	1.92151	2.43654	1.26804	10.659	3.88373	2	0
7	25419181	25419621	Gm5587	processed_pseudogene	ENSMUSG00000108518	3.2e-41	-	25419181	25419621	0	1	440,	0	-40.5	-39.4	3.45	-1.76	-2.18	0.639	1.61008	3.48597	2.16509	1.35208	5.07227	3.75145	1.87399	6.70534	3.5781	1.2438	5.91241	4.75352	6.07996	14.2482	4	4
9	66039557	66040038	Csnk1g1	protein_coding	ENSMUSG00000032384	1.6e-19	+	66039557	66040038	0	1	481,	0	-18.8	-17.9	2.59	-4.28	-5.02	1.02	1.30158	2.10787	1.61947	1.35279	2.16733	1.60212	1.36506	4.09778	3.00192	1.5048	3.15492	2.09657	5.52422	8.32008	4	4
4	63394611	63403354	Akna	protein_coding	ENSMUSG00000039158	1e-83	-	63394611	63403354	0	3	1023,365,136,	0,3263,8607	-83	-81.8	8.81	-1.71	-2.12	0.362	1.55672	4.52049	2.90386	1.35408	3.73816	2.76067	2.11409	6.52358	3.08576	1.56383	6.12291	3.91534	6.58872	12.6656	4	4
1	44179212	44181170	Ercc5	protein_coding	ENSMUSG00000026048	4e-25	+	44179212	44181170	0	2	19,640,	0,1318	-24.4	-23.5	8.89	-2.96	-3.54	0.802	1.30002	3.07705	2.36692	1.35413	3.16384	2.33643	1.48293	4.36414	2.94292	1.33944	4.37667	3.26753	5.47653	10.9138	4	4
5	30655931	30656082	Slc35f6	protein_coding	ENSMUSG00000029175	7.2e-05	+	30655931	30656082	0	1	151,	0	-4.14	-3.44	1.6	-7.55	-8.56	-1.97	1.52751	4.5624	2.98683	1.35432	3.88951	2.87192	1.61797	1.23143	0.761099	2.22135	1.93505	0.871116	6.72115	7.49096	2	2
19	6119697	6119848	Snx15	protein_coding	ENSMUSG00000024787	0.00042	-	6119697	6119848	0	1	151,	0	-3.38	-2.7	1.62	-3.21	-3.83	1.77	1.85483	0.946914	0.510512	1.35432	2.04199	1.50776	0.404492	2.70915	6.69767	0.233826	2.80895	12.013	3.84747	20.7289	3	3
5	3605441	3606250	Pex1	protein_coding	ENSMUSG00000005907	4e-46	+	3605441	3606250	0	1	809,	0	-45.4	-44.3	7.64	-9.74	-10.9	1.46	1.60883	2.36191	1.46809	1.35584	2.79501	2.06146	0.566239	4.65824	8.22663	0.894696	4.77687	5.3391	4.42561	17.0953	4	3
3	121457194	121457255	Cnn3	protein_coding	ENSMUSG00000053931	6.6e-05	+	121457194	121457255	0	1	61,	0	-4.18	-3.48	1.07	-4.01	-4.72	0.311	17.5556	8.73673	0.49766	18.2864	19.7377	1.07936	11.2644	28.8573	2.5618	32.1243	19.4692	0.606059	79.2307	4.74489	2	1
3	146788829	146812960	Prkacb	protein_coding	ENSMUSG00000005034	7.9e-30	-	146788829	146812960	0	2	7,323,	0,23808	-29.1	-28.1	1.48	-6.95	-7.92	-0.383	47.6285	50.7337	1.0652	50.9848	44.5381	0.873557	57.284	41.6971	0.727901	43.3323	56.6963	1.30841	199.23	3.97506	2	0
3	110247846	110248660	Prmt6	protein_coding	ENSMUSG00000049300	0.00041	-	110247846	110248660	0	2	9,112,	0,702	-3.39	-2.71	1.75	-1.51	-1.88	1.35	1.22543	0.214852	0.175327	1.07552	0.121346	0.112826	1.26195	0.614699	0.487103	1.1672	0.934768	0.800864	4.7301	1.57612	0	0
16	97794073	97795696	Prdm15	protein_coding	ENSMUSG00000014039	1.6e-35	-	97794073	97795696	0	2	583,47,	0,1576	-34.8	-33.8	4.13	-2.31	-2.81	0.66	1.38602	2.7854	2.00965	1.35745	2.93658	2.16331	1.86628	4.66342	2.49878	1.20495	5.04194	4.18436	5.81469	10.8561	4	4
12	24654859	24660466	Klf11	protein_coding	ENSMUSG00000020653	3.2e-45	+	24654859	24660466	0	2	917,284,	0,5323	-44.5	-43.4	4.57	-1.36	-1.71	-0.321	1.59128	4.52406	2.84302	1.36222	4.70684	3.45528	1.74182	4.89251	2.80884	1.51403	5.07773	3.35378	6.20935	12.4609	4	4
3	138217823	138226692	0610031O16Rik	antisense	ENSMUSG00000099146	5.4e-07	-	138217823	138226692	0	2	77,133,	0,8736	-6.27	-5.52	1.58	-4.48	-5.24	1.25	31.3815	29.2158	0.930988	31.6935	28.0373	0.884641	30.9027	30.2827	0.979937	24.8836	27.4239	1.10209	118.861	3.89766	1	0
15	32686678	32690203	Sema5a	protein_coding	ENSMUSG00000022231	2.5e-26	+	32686678	32690203	0	2	170,908,	0,2617	-25.6	-24.7	7.94	-1.73	-2.14	0.413	1.727	2.30308	1.33357	1.36243	2.51979	1.84948	1.01986	3.25435	3.19098	1.75229	3.26135	1.8612	5.86158	8.23523	4	3
3	51257654	51258804	Elf2	protein_coding	ENSMUSG00000037174	4.3e-07	-	51257654	51258804	0	2	121,120,	0,1030	-6.37	-5.62	1.56	-2.13	-2.61	0.748	4.10173	2.96647	0.723225	3.08567	4.14289	1.34262	2.15421	4.62937	2.14898	2.27083	3.12882	1.37783	11.6124	5.59267	3	1
3	37405089	37410603	Nudt6	protein_coding	ENSMUSG00000050174	7.6e-09	-	37405089	37410603	0	3	405,55,19,	0,4418,5495	-8.12	-7.34	2.39	-6.06	-6.96	1.61	3.5427	2.68655	0.758333	2.67806	2.69748	1.00725	3.88912	4.01137	1.03143	2.98531	4.3094	1.44353	13.0952	4.24056	3	0
3	142853493	142853883	Pkn2	protein_coding	ENSMUSG00000004591	7.9e-22	-	142853493	142853883	0	1	390,	0	-21.1	-20.1	1.54	-23.3	-25	0.954	3.75974	2.53305	0.67373	4.09958	4.40487	1.07447	2.97561	6.80214	2.28597	4.5719	6.64624	1.45371	15.4068	5.48788	3	1
9	21191347	21191647	Pde4a	protein_coding	ENSMUSG00000032177	4e-08	+	21191347	21191647	0	1	300,	0	-7.4	-6.63	1.62	-1.33	-1.67	-0.524	1.48277	3.16298	2.13315	1.36335	1.61512	1.18467	1.37426	1.90079	1.38313	1.17693	2.13646	1.81529	5.39731	6.51624	4	2
10	31502319	31502619	Rnf217	protein_coding	ENSMUSG00000063760	4.5e-08	-	31502319	31502619	0	1	300,	0	-7.35	-6.59	1.94	-4.6	-5.37	1.3	1.75736	2.77302	1.57795	1.36335	1.76195	1.29237	1.62875	5.28914	3.24735	1.41231	2.95335	2.09115	6.16178	8.20881	4	3
6	52217036	52217336	Hoxa7	protein_coding	ENSMUSG00000038236	1.4e-07	-	52217036	52217336	0	1	300,	0	-6.86	-6.1	2.24	-3.87	-4.57	1.33	1.8672	2.51305	1.34589	1.36335	2.59398	1.90265	2.85032	4.91725	1.72516	0.94154	4.61853	4.90529	7.02241	9.879	4	3
16	10425789	10427051	Tvp23a	protein_coding	ENSMUSG00000050908	7.9e-13	-	10425789	10427051	0	2	99,51,	0,1211	-12.1	-11.2	2.28	-2.43	-2.95	-0.967	1.75736	4.67948	2.66278	1.36335	6.46047	4.73867	0.916174	1.32229	1.44327	1.6477	2.1993	1.33477	5.68458	10.1795	4	2
3	135273371	135273521	Cenpe	protein_coding	ENSMUSG00000045328	0.00032	+	135273371	135273521	0	1	150,	0	-3.5	-2.82	1.66	-2.77	-3.33	1.4	1.31802	0.86657	0.657477	1.36335	1.76195	1.29237	0.508986	3.30571	6.49471	1.41231	3.14186	2.22462	4.60267	10.6692	3	2
13	81675571	81675721	Polr3g	protein_coding	ENSMUSG00000035834	1.4e-05	-	81675571	81675721	0	1	150,	0	-4.86	-4.14	1.84	-2.54	-3.07	1.55	1.64753	2.68637	1.63054	1.36335	1.27252	0.933375	0.508986	3.38836	6.65708	1.29462	2.89051	2.23271	4.81448	11.4537	3	3
3	129878605	129878875	Pla2g12a	protein_coding	ENSMUSG00000027999	4e-12	+	129878605	129878875	0	1	270,	0	-11.4	-10.6	1.38	-7.11	-8.09	0.639	14.0345	15.502	1.10456	13.9089	11.8007	0.848426	16.1179	22.4972	1.39579	7.58463	19.8984	2.62352	51.6459	5.9723	3	1
6	52202676	52204587	Hoxa5	protein_coding	ENSMUSG00000038253	1e-38	-	52202676	52204587	0	2	155,799,	0,1112	-38	-36.9	4.52	-3.24	-3.87	0.707	1.58881	3.37908	2.1268	1.36413	3.24747	2.38062	2.08076	6.09426	2.92886	1.99855	5.67115	2.83763	7.03225	10.2739	4	4
3	88761948	88772438	Syt11	protein_coding	ENSMUSG00000068923	6.3e-63	-	88761948	88772438	0	2	601,148,	0,10342	-62.2	-61	6.5	-2.52	-3.05	0.744	1.38577	3.69652	2.66748	1.36517	3.35217	2.45549	1.56977	5.79272	3.69018	1.20207	5.13436	4.27128	5.52278	13.0844	4	4
7	143635161	143636466	Tnfrsf22	protein_coding	ENSMUSG00000010751	4e-82	-	143635161	143636466	0	1	1305,	0	-81.4	-80.1	6.17	-6.41	-7.34	0.729	1.41397	3.63561	2.57121	1.36762	3.49914	2.55855	1.3573	5.823	4.29015	1.29868	4.82474	3.71512	5.43757	13.135	4	4
13	38060925	38061224	Riok1	protein_coding	ENSMUSG00000021428	7.8e-05	+	38060925	38061224	0	1	299,	0	-4.11	-3.41	1.63	-2.16	-2.64	0.909	0.88162	2.17367	2.46554	1.36791	1.81695	1.32826	2.24703	5.26537	2.34326	1.06278	2.67951	2.52124	5.55933	8.65831	4	3
9	21589514	21590357	Yipf2	protein_coding	ENSMUSG00000032182	2.5e-55	-	21589514	21590357	0	4	246,183,167,2,	0,331,596,841	-54.6	-53.4	5.03	-2.72	-3.28	0.672	1.84589	4.43429	2.40225	1.36791	4.44415	3.24886	2.06829	6.05311	2.92663	1.85986	6.91944	3.72042	7.14195	12.2982	4	4
17	24595105	24595825	Pkd1	protein_coding	ENSMUSG00000032855	3.2e-50	+	24595105	24595825	0	1	720,	0	-49.5	-48.4	4.6	-3.59	-4.25	0.66	2.01364	4.00788	1.99036	1.36851	2.95697	2.16072	1.25126	3.85667	3.08223	1.07885	3.91423	3.62816	5.71226	10.8615	4	4
3	27419309	27429013	Fndc3b	protein_coding	ENSMUSG00000039286	6.3e-16	-	27419309	27429013	0	3	293,128,150,	0,6724,9554	-15.2	-14.3	1.66	-3.76	-4.45	-0.417	11.3971	15.275	1.34026	9.27929	14.3229	1.54353	11.2316	10.2254	0.910419	9.27524	12.8921	1.38994	41.1832	5.18415	3	1
2	160770951	160780886	Zhx3	protein_coding	ENSMUSG00000035877	1.6e-80	-	160770951	160780886	0	2	674,1486,	0,8449	-79.8	-78.5	6.67	-3.86	-4.56	0.499	1.18225	3.79124	3.20679	1.36851	3.29006	2.40411	1.66834	5.23405	3.13727	1.42212	5.14479	3.6177	5.64123	12.3659	4	4
3	53041515	53041755	Gm42901	antisense	ENSMUSG00000104850	1.6e-19	-	53041515	53041755	0	1	240,	0	-18.8	-17.9	1.62	-2.34	-2.85	0.476	2.12806	2.22058	1.04348	2.9436	3.05894	1.03918	1.27246	2.84085	2.23256	3.16299	2.63131	0.831906	9.50711	5.14713	3	1
3	56091069	56183701	Nbea	protein_coding	ENSMUSG00000027799	1e-107	-	56091069	56183701	0	2	51,730,	0,91902	-107	-106	3.77	-6.72	-7.68	0.507	18.4371	20.0221	1.08597	19.3767	18.4053	0.949869	14.9959	19.3803	1.29238	18.0155	24.3665	1.35253	70.8252	4.68074	3	0
2	32452136	32452557	Naif1	protein_coding	ENSMUSG00000039164	2.5e-59	+	32452136	32452557	0	1	421,	0	-58.6	-57.4	4.02	-1.44	-1.8	-0.475	1.76102	4.47693	2.54225	1.36894	5.96384	4.35652	2.24873	6.09516	2.71049	2.18053	4.97026	2.27938	7.55921	11.8886	4	4
4	128585422	128601487	Zscan20	protein_coding	ENSMUSG00000061894	1e-111	-	128585422	128601487	0	7	1422,429,690,85,77,172,57,	0,2593,4029,6050,6393,6912,16008	-111	-110	8.61	-5.91	-6.8	0.578	1.41602	3.70184	2.61426	1.36961	3.57557	2.61066	1.74465	5.84306	3.34914	1.34873	5.44575	4.03769	5.879	12.6117	4	4
3	86836372	86920492	Dclk2	protein_coding	ENSMUSG00000028078	1e-169	-	86836372	86920492	0	3	35,332,743,	0,69512,83377	-169	-167	4.64	-1.35	-1.7	0.212	18.0783	20.7977	1.15042	22.4266	19.6036	0.874124	13.8389	14.8087	1.07008	16.0953	19.7258	1.22557	70.439	4.32019	3	0
4	3902284	3903125	Plag1	protein_coding	ENSMUSG00000003282	1e-190	-	3902284	3903125	0	1	841,	0	-190	-189	7.26	-1.95	-2.4	0.437	1.48885	6.39881	4.29783	1.37057	6.07568	4.43295	1.67039	8.37238	5.01222	1.57437	8.8652	5.63097	6.10418	19.374	4	4
8	4628346	4629214	Zfp958	protein_coding	ENSMUSG00000058748	5e-15	+	4628346	4629214	0	1	868,	0	-14.3	-13.5	2.39	-11.4	-12.6	1.21	1.91705	2.96511	1.5467	1.37078	2.48662	1.81402	1.33697	3.98457	2.9803	1.52539	3.5726	2.34208	6.15019	8.68311	4	4
3	87930237	87930717	Rrnad1	protein_coding	ENSMUSG00000004896	2.5e-13	-	87930237	87930717	0	1	480,	0	-12.6	-11.8	2.86	-1.53	-1.91	-0.273	1.95644	2.57263	1.31495	2.36262	2.78363	1.17819	2.48131	1.70451	0.68694	1.3976	2.67058	1.91083	8.19797	5.09092	3	1
3	88142551	88155794	Mef2d	protein_coding	ENSMUSG00000001419	1.4e-07	+	88142551	88155794	0	2	123,117,	0,13126	-6.84	-6.08	1.37	-3.01	-3.6	-0.518	52.6522	70.3546	1.33621	50.2735	62.7694	1.24856	66.6771	61.6722	0.924938	51.564	67.0001	1.29936	221.167	4.80907	3	0
11	6291632	6292118	Ogdh	protein_coding	ENSMUSG00000020456	1e-156	+	6291632	6292118	0	2	137,134,	0,352	-156	-155	4.41	-6.01	-6.91	0.927	1.64145	2.35029	1.43184	1.37204	3.41337	2.4878	1.7467	4.4371	2.54027	3.19203	3.75632	1.17678	7.95222	7.63669	4	2
3	88358699	88359555	Smg5	protein_coding	ENSMUSG00000001415	8.1e-08	+	88358699	88359555	0	3	13,160,8,	0,327,848	-7.09	-6.33	1.27	-4.16	-4.89	-0.424	35.4992	43.8073	1.23403	33.7927	51.3496	1.51954	44.2058	41.1616	0.931136	32.9669	44.9407	1.36321	146.465	5.04792	3	1
3	88399812	88410331	Pmf1	protein_coding	ENSMUSG00000028066	6.3e-11	-	88399812	88410331	0	2	4,176,	0,10343	-10.2	-9.37	1.43	-1.9	-2.35	-0.329	75.5117	108.105	1.43163	87.4816	97.4781	1.11427	88.818	66.5275	0.749032	56.8847	69.6445	1.22431	308.696	4.51924	3	0
5	136248793	136249064	Cux1	protein_coding	ENSMUSG00000029705	1.3e-11	-	136248793	136249064	0	1	271,	0	-10.9	-10.1	1.79	-1.75	-2.17	-0.521	1.27668	3.11773	2.44206	1.37204	2.70902	1.97445	1.7467	3.97967	2.27839	2.08459	3.16505	1.51831	6.48002	8.2132	4	4
3	88483234	88483325	Lmna	protein_coding	ENSMUSG00000028063	3.8e-07	-	88483234	88483325	0	1	91,	0	-6.42	-5.67	1.21	-4.78	-5.57	-0.48	18.8289	22.5689	1.19863	13.2794	25.6547	1.93192	12.7526	12.9413	1.0148	23.4738	17.4011	0.741296	68.3347	4.88665	3	1
3	88483827	88484228	Lmna	protein_coding	ENSMUSG00000028063	2e-27	-	88483827	88484228	0	2	119,182,	0,219	-26.7	-25.7	1.16	-56.3	-58.6	-0.483	56.3772	83.7348	1.48526	67.1381	93.2193	1.38847	83.2471	60.2112	0.723283	46.5101	94.882	2.04003	253.272	5.63705	3	1
13	96949593	96949864	Gcnt4	protein_coding	ENSMUSG00000091387	2e-17	+	96949593	96949864	0	1	271,	0	-16.7	-15.8	2.44	-3.1	-3.7	1.09	1.0943	1.24709	1.13963	1.37204	3.35919	2.44831	1.46498	4.25413	2.90388	1.43316	4.79974	3.34907	5.36447	9.8409	4	3
X	7766579	7766999	Tfe3	protein_coding	ENSMUSG00000000134	3.2e-33	+	7766579	7766999	0	1	420,	0	-32.5	-31.5	2.06	-4.88	-5.67	0.736	2.66743	2.63066	0.986216	1.3722	1.95772	1.4267	1.63603	3.45329	2.11078	1.47116	3.41116	2.31869	7.14681	6.84239	3	2
3	88858444	88875907	Gon4l	protein_coding	ENSMUSG00000054199	2e-22	+	88858444	88875907	0	6	62,171,193,102,41,1,	0,444,4975,10305,11358,17462	-21.7	-20.8	1.5	-12.3	-13.5	-0.534	23.9614	34.6856	1.44756	26.1254	36.9391	1.41391	27.1638	25.4018	0.935136	23.012	31.369	1.36316	100.263	5.15977	3	0
3	88880082	88886964	Gon4l	protein_coding	ENSMUSG00000054199	1.3e-05	+	88880082	88886964	0	2	92,59,	0,6823	-4.9	-4.19	1.23	-5.13	-5.95	-0.723	34.4781	48.1204	1.39568	28.0714	43.9514	1.5657	35.5953	29.8828	0.839515	32.8526	43.3202	1.31862	130.997	5.11952	3	1
1	40464575	40464995	Il1rl1	protein_coding	ENSMUSG00000026069	7.9e-56	+	40464575	40464995	0	1	420,	0	-55.1	-54	3.1	-1.9	-2.34	0.537	1.96134	4.3638	2.2249	1.3722	3.91544	2.8534	1.67238	5.90306	3.52973	2.18572	5.31872	2.4334	7.19165	11.0414	4	4
8	64968765	64968914	Tmem192	protein_coding	ENSMUSG00000025521	0.00025	+	64968765	64968914	0	1	149,	0	-3.61	-2.92	1.6	-1.32	-1.66	-0.861	2.32202	3.14059	1.35252	1.3725	4.33589	3.15912	2.35705	4.24307	1.80016	2.25117	2.97317	1.32072	8.30273	7.63253	4	2
4	152008903	152009619	Gm9768	TEC	ENSMUSG00000108391	5e-63	-	152008903	152009619	0	1	716,	0	-62.3	-61.2	5.27	-4.53	-5.29	0.816	1.49566	2.61423	1.74788	1.37616	4.18339	3.0399	1.87671	5.50568	2.93369	1.03556	4.97607	4.80519	5.78409	12.5267	4	4
3	107612681	107613640	Strip1	protein_coding	ENSMUSG00000014601	1e-152	-	107612681	107613640	0	1	959,	0	-152	-150	5.51	-1.38	-1.74	-0.271	1.03078	4.05273	3.93171	1.3764	3.98076	2.89215	1.847	5.05423	2.73646	1.50951	5.70056	3.77643	5.76369	13.3368	4	4
1	7120256	7120526	Pcmtd1	protein_coding	ENSMUSG00000051285	3.2e-45	+	7120256	7120526	0	1	270,	0	-44.5	-43.4	4.59	-2.37	-2.88	0.934	0.732234	2.84042	3.87912	1.37712	2.33839	1.69802	0.56554	5.96865	10.5539	1.17693	4.32878	3.67804	3.85182	19.8091	4	4
4	148041731	148043717	Mthfr	protein_coding	ENSMUSG00000029009	3e-10	+	148041731	148043717	0	2	98,293,	0,1693	-9.52	-8.72	2.04	-2.98	-3.58	-0.947	2.82313	5.55181	1.96654	1.37888	3.60501	2.61444	2.77274	3.32896	1.20061	3.16054	3.49542	1.10596	10.1353	6.88755	4	2
3	89958558	89960355	Atp8b2	protein_coding	ENSMUSG00000060671	2e-12	-	89958558	89960355	0	4	64,59,47,71,	0,432,949,1726	-11.7	-10.9	1.6	-1.86	-2.3	-0.47	8.47691	11.4344	1.34889	9.41128	11.2711	1.19762	9.56724	7.92137	0.827968	5.86021	6.76608	1.15458	33.3156	4.52905	3	0
15	3985891	3986430	AW549877	protein_coding	ENSMUSG00000041935	1.6e-20	-	3985891	3986430	0	1	539,	0	-19.8	-18.9	2.99	-5.07	-5.89	1.06	1.22265	2.701	2.20912	1.37968	1.71618	1.2439	1.58645	4.53079	2.85593	1.6049	4.10948	2.56059	5.79368	8.86955	4	3
3	90044912	90048021	Ubap2l	protein_coding	ENSMUSG00000042520	1.1e-08	-	90044912	90048021	0	2	19,252,	0,2857	-7.94	-7.17	1.38	-9.68	-10.8	-0.432	43.2856	55.0639	1.27211	44.9343	64.6914	1.43969	45.527	39.3392	0.864086	44.1673	48.6235	1.10089	177.914	4.67678	3	0
3	94870173	94871214	Pogz	protein_coding	ENSMUSG00000038902	1.1e-08	+	94870173	94871214	0	2	13,227,	0,814	-7.94	-7.17	1.39	-3.72	-4.4	-0.622	9.33599	12.9444	1.3865	8.21109	13.3981	1.63171	11.5158	11.0018	0.955368	10.7394	13.51	1.25798	39.8023	5.23156	3	1
7	92858628	92859167	Ddias	protein_coding	ENSMUSG00000030641	1e-33	-	92858628	92859167	0	1	539,	0	-33	-32	3.61	-4.82	-5.61	1.08	1.19209	2.53218	2.12416	1.37968	2.91479	2.11266	1.18984	4.2548	3.57596	1.40838	4.10948	2.91788	5.16998	10.7307	4	4
3	95434387	95448408	Arnt	protein_coding	ENSMUSG00000015522	3.5e-09	+	95434387	95448408	0	2	174,37,	0,13984	-8.45	-7.67	1.39	-5.34	-6.18	-0.708	26.0013	33.4512	1.28652	22.5561	25.8864	1.14765	37.8483	25.3216	0.66903	29.7857	38.417	1.28978	116.191	4.39298	3	0
3	96140517	96150786	Otud7b	protein_coding	ENSMUSG00000038495	2e-17	+	96140517	96150786	0	5	88,228,102,128,83,	0,970,3723,4450,10186	-16.7	-15.8	1.57	-2.58	-3.12	-0.22	22.3687	30.4402	1.36084	18.8572	25.2107	1.33693	26.9463	25.5418	0.947877	20.8254	31.7682	1.52546	88.9975	5.1711	3	1
9	58524419	58525618	Cd276	protein_coding	ENSMUSG00000035914	4e-48	-	58524419	58525618	0	1	1199,	0	-47.4	-46.3	4.78	-1.65	-2.05	0.325	1.93746	4.44487	2.29418	1.37999	3.9432	2.8574	1.87208	5.38661	2.87733	1.53128	4.52805	2.95704	6.72081	10.9859	4	4
3	51484293	51484710	Gm38160	TEC	ENSMUSG00000102775	4e-19	-	51484293	51484710	0	1	417,	0	-18.4	-17.5	1.95	-1.37	-1.73	-0.397	1.34331	2.83661	2.11166	1.38208	2.49996	1.80885	2.74633	2.08094	0.757716	1.39707	2.32814	1.66644	6.86878	6.34467	3	3
3	104799403	104799584	Mov10	protein_coding	ENSMUSG00000002227	1.7e-08	-	104799403	104799584	0	1	181,	0	-7.76	-6.99	1.31	-4.07	-4.78	-0.649	5.27937	7.75604	1.46912	4.93025	6.16519	1.25048	5.23046	4.93118	0.94278	4.68169	7.65503	1.6351	20.1218	5.29748	3	1
11	96860904	96861173	Copz2	protein_coding	ENSMUSG00000018672	5.4e-06	+	96860904	96861173	0	1	269,	0	-5.27	-4.54	1.92	-1.7	-2.11	0.849	1.46991	1.93287	1.31495	1.38224	1.14625	0.829268	0.454114	3.318	7.30655	1.24693	2.41771	1.93893	4.5532	11.3897	3	2
2	29086157	29086547	Ttf1	protein_coding	ENSMUSG00000026803	1.6e-33	+	29086157	29086547	0	1	390,	0	-32.8	-31.8	3.53	-1.35	-1.69	0.58	0.88713	2.59971	2.93047	1.38242	3.46366	2.50551	1.37035	3.90964	2.85303	1.17693	4.42277	3.7579	4.81682	12.0469	4	4
5	52823736	52823857	Zcchc4	protein_coding	ENSMUSG00000029179	6.5e-05	+	52823736	52823857	0	1	121,	0	-4.19	-3.49	1.68	-2.14	-2.62	1.43	0.680797	2.9005	4.26045	1.38281	0.485385	0.351013	0.883364	4.20044	4.75506	0.583599	2.41482	4.1378	3.53057	13.5043	3	3
3	108081127	108085452	Ampd2	protein_coding	ENSMUSG00000027889	5.1e-05	-	108081127	108085452	0	2	4,206,	0,4119	-4.29	-3.59	1.64	-8.9	-9.99	-0.92	18.5151	27.4207	1.481	23.5488	24.9609	1.05997	27.2671	18.8898	0.692769	17.4017	21.8135	1.25353	86.7326	4.48726	3	0
5	136149404	136150572	Orai2	protein_coding	ENSMUSG00000039747	1e-75	-	136149404	136150572	0	1	1168,	0	-75	-73.8	8.7	-1.35	-1.7	0.338	1.29771	4.07317	3.13874	1.38479	4.29927	3.10465	1.11123	4.28781	3.85862	0.529012	4.30123	8.13068	4.32273	18.2327	4	4
4	136979881	136980632	Zbtb40	protein_coding	ENSMUSG00000060862	5e-50	-	136979881	136980632	0	1	751,	0	-49.3	-48.2	5.24	-1.31	-1.65	0.418	0.9872	3.35781	3.40135	1.38629	2.87401	2.07317	1.52492	4.04411	2.65201	0.822751	3.77776	4.59162	4.72117	12.7181	4	4
3	108205681	108206471	Atxn7l2	protein_coding	ENSMUSG00000048997	3.1e-06	-	108205681	108206471	0	2	204,246,	0,544	-5.51	-4.78	1.65	-1.76	-2.18	-0.469	1.68414	2.31085	1.37213	1.85911	1.92509	1.03549	3.12178	2.01098	0.644176	1.29462	3.26753	2.52394	7.95965	5.57573	3	1
5	31515549	31516630	Supt7l	protein_coding	ENSMUSG00000053134	3.2e-79	-	31515549	31516630	0	2	377,132,	0,949	-78.5	-77.3	4.68	-2.58	-3.12	0.568	1.19761	3.21771	2.68677	1.38794	3.17312	2.2862	1.40996	5.09009	3.61009	1.42202	4.35169	3.06021	5.41754	11.6433	4	4
3	122525419	122529682	Bcar3	protein_coding	ENSMUSG00000028121	7.9e-16	+	122525419	122529682	0	2	80,101,	0,4162	-15.1	-14.2	1.22	-8.09	-9.14	-0.456	65.2639	91.2053	1.39748	63.6824	86.7183	1.36173	74.4919	65.2696	0.876197	61.0571	80.0914	1.31175	264.495	4.94716	3	0
5	123141328	123141569	4932422M17Rik	lincRNA	ENSMUSG00000105881	0.0005	+	123141328	123141569	0	1	241,	0	-3.3	-2.62	1.93	-1.65	-2.05	1.1	0.273449	0.701166	2.56416	1.38855	1.27942	0.921409	0.887029	1.90319	2.14557	0.586021	2.11195	3.60389	3.13505	9.23503	3	3
7	62462980	62463850	Peg12	protein_coding	ENSMUSG00000070526	1e-160	-	62462980	62463850	0	1	870,	0	-160	-158	8.56	-1.67	-2.07	0.423	1.1741	4.84084	4.12302	1.38899	5.13057	3.69374	1.14083	6.52594	5.72034	0.933424	5.34116	5.72212	4.63735	19.2592	4	4
3	127837274	127837513	Gm43653	antisense	ENSMUSG00000105447	5e-09	+	127837274	127837513	0	1	239,	0	-8.3	-7.52	1.39	-1.65	-2.05	-0.377	0.896145	1.74039	1.94209	2.33362	2.39595	1.02671	3.19447	2.07472	0.649471	1.84664	2.68175	1.45223	8.27087	5.0705	3	1
5	137294865	137295547	Ufsp1	protein_coding	ENSMUSG00000051502	1e-34	+	137294865	137295547	0	1	682,	0	-34	-33	3.35	-2.19	-2.68	0.601	0.89382	2.28713	2.55883	1.39025	2.79879	2.01316	1.61204	4.79862	2.97674	1.13896	4.07705	3.57962	5.03506	11.1284	4	4
8	22185699	22185819	Ckap2	protein_coding	ENSMUSG00000037725	5e-14	-	22185699	22185819	0	1	120,	0	-13.3	-12.5	1.49	-2.03	-2.49	0.374	1.23565	2.49139	2.01626	1.39434	2.20243	1.57956	1.01797	4.13214	4.05919	2.20674	2.82767	1.28138	5.85469	8.9364	4	3
7	112898629	112898749	Tead1	protein_coding	ENSMUSG00000055320	7.2e-08	+	112898629	112898749	0	1	120,	0	-7.14	-6.38	1.47	-3.56	-4.22	0.938	3.15776	4.54949	1.44073	1.39434	3.54837	2.54484	1.6542	6.71473	4.05919	3.67789	5.34116	1.45223	9.88419	9.497	4	2
19	27389954	27390074	Pum3	protein_coding	ENSMUSG00000041360	4.9e-06	-	27389954	27390074	0	1	120,	0	-5.31	-4.58	1.86	-1.51	-1.89	1.05	0.274588	2.0581	7.49524	1.39434	1.22357	0.877532	1.14522	2.47929	2.1649	1.32404	2.98477	2.25428	4.13818	12.792	3	3
9	48396657	48398858	Nxpe4	protein_coding	ENSMUSG00000044229	1.3e-29	+	48396657	48398858	0	2	36,324,	0,1877	-28.9	-27.9	4.79	-4.51	-5.28	1.67	1.14412	3.0691	2.68251	1.39434	2.73265	1.95982	1.39971	5.61283	4.00999	1.17693	5.47207	4.64946	5.11509	13.3018	4	4
4	94501037	94501397	Caap1	protein_coding	ENSMUSG00000028578	3.2e-43	-	94501037	94501397	0	1	360,	0	-42.5	-41.4	5.15	-2.67	-3.23	0.869	1.556	2.38307	1.53154	1.39434	3.34444	2.39859	0.593817	3.85667	6.49471	1.12789	4.18915	3.71415	4.67204	14.139	4	4
9	21592163	21592831	Yipf2	protein_coding	ENSMUSG00000032182	2e-34	-	21592163	21592831	0	2	55,304,	0,364	-33.7	-32.6	5.21	-1.39	-1.75	0.762	1.28498	5.28632	4.11393	1.39822	4.74433	3.39312	1.91401	5.59393	2.92262	1.42608	7.27266	5.09976	6.02329	15.5294	4	4
7	143635166	143636482	Tnfrsf22	protein_coding	ENSMUSG00000010751	2.5e-84	-	143635166	143636482	0	1	1316,	0	-83.6	-82.4	6.35	-6.53	-7.47	0.735	1.45223	3.64473	2.50975	1.39857	3.50336	2.50496	1.35755	5.812	4.28123	1.28782	4.82022	3.74293	5.49618	13.0389	4	4
2	92458768	92459632	Slc35c1	protein_coding	ENSMUSG00000049922	4e-40	-	92458768	92459632	0	1	864,	0	-39.4	-38.4	3.91	-3.77	-4.46	0.699	1.29667	3.17441	2.44814	1.39864	2.70206	1.93192	1.69662	4.86388	2.86681	1.1238	5.17098	4.60133	5.51572	11.8482	4	4
5	147018263	147019035	Lnx2	protein_coding	ENSMUSG00000016520	1e-252	-	147018263	147019035	0	2	618,73,	0,699	-252	-251	10.8	-2.22	-2.71	0.562	1.52593	5.5305	3.62434	1.39904	5.48218	3.91852	2.12139	11.3559	5.35306	1.14967	7.84328	6.82218	6.19604	19.7181	4	4
14	40907726	40907965	Tspan14	protein_coding	ENSMUSG00000037824	4e-23	-	40907726	40907965	0	1	239,	0	-22.4	-21.4	3.38	-2.11	-2.59	0.847	1.51655	2.77375	1.82898	1.40017	2.33452	1.66731	1.08612	3.78636	3.48613	0.738656	4.45644	6.03318	4.7415	13.0156	4	4
15	6579900	6619770	Fyb	protein_coding	ENSMUSG00000022148	1.6e-47	+	6579900	6619770	0	3	1146,177,177,	0,5101,39693	-46.8	-45.7	5.1	-4.57	-5.34	0.717	1.36196	3.99489	2.9332	1.40053	2.96594	2.11773	0.936534	3.80157	4.05919	1.01216	4.62482	4.56927	4.71118	13.6794	4	4
2	119071766	119072097	Casc5	protein_coding	ENSMUSG00000027326	7.9e-13	+	119071766	119072097	0	1	331,	0	-12.1	-11.3	2.3	-6.42	-7.35	1.48	1.69232	1.88499	1.11384	1.40416	2.52847	1.8007	1.06103	2.20964	2.08254	1.54671	4.98331	3.22187	5.70423	8.21895	4	3
8	68357289	68357739	Csgalnact1	protein_coding	ENSMUSG00000036356	2.5e-33	-	68357289	68357739	0	1	450,	0	-32.6	-31.6	3.37	-1.42	-1.78	0.535	1.17158	4.59282	3.92021	1.40466	2.96921	2.11382	1.42516	3.85667	2.70613	1.45154	4.58711	3.16017	5.45294	11.9003	4	4
8	47674695	47675144	Ing2	protein_coding	ENSMUSG00000063049	4e-11	-	47674695	47675144	0	1	449,	0	-10.4	-9.58	1.8	-2.86	-3.43	0.661	2.56853	2.7792	1.08202	1.40779	3.20473	2.27642	3.09472	5.82549	1.8824	1.57273	3.98855	2.53607	8.64377	7.77691	4	3
2	101691428	101698043	Traf6	protein_coding	ENSMUSG00000027164	1e-182	+	101691428	101698043	0	3	71,78,1381,	0,2826,5234	-182	-181	7.69	-2	-2.46	0.346	1.63676	6.50777	3.97601	1.40952	6.26662	4.44591	1.76648	8.49925	4.81141	1.8	9.11139	5.06187	6.61277	18.2952	4	4
6	122313627	122313838	M6pr	protein_coding	ENSMUSG00000007458	2.8e-08	+	122313627	122313838	0	1	211,	0	-7.55	-6.78	1.98	-1.83	-2.26	0.743	1.32739	2.64899	1.99564	1.40975	2.85307	2.02381	0.868412	3.17255	3.65327	1.75702	1.74217	0.991546	5.36258	8.66427	3	3
4	98496979	98497190	Inadl	protein_coding	ENSMUSG00000061859	1.5e-07	+	98496979	98497190	0	1	211,	0	-6.81	-6.06	1.89	-1.31	-1.65	0.722	1.24931	2.58739	2.07105	1.40975	2.7139	1.92509	1.59209	3.99506	2.50932	1.58969	4.64578	2.92245	5.84084	9.42791	4	4
17	65985450	65986530	Ankrd12	protein_coding	ENSMUSG00000034647	3.2e-86	-	65985450	65986530	0	1	1080,	0	-85.5	-84.2	5.12	-7.77	-8.79	0.964	1.20514	2.76821	2.29701	1.41155	3.54837	2.51381	0.791756	2.80067	3.5373	1.30769	5.90844	4.51821	4.71614	12.8663	4	4
7	66712034	66714657	Lins1	protein_coding	ENSMUSG00000053091	7.9e-61	+	66712034	66714657	0	2	10,857,	0,1766	-60.1	-58.9	5.28	-5.01	-5.82	0.89	1.82425	3.17842	1.74232	1.41524	3.59028	2.53687	1.00388	4.68977	4.67163	1.16064	4.39208	3.7842	5.40401	12.735	4	4
13	41634457	41634877	Tmem170b	protein_coding	ENSMUSG00000087370	2e-33	+	41634457	41634877	0	1	420,	0	-32.7	-31.7	3.71	-3.59	-4.25	1.17	0.823764	2.16642	2.62991	1.41647	3.07642	2.17189	0.508986	3.30571	6.49471	0.714562	3.32139	4.64815	3.46378	15.9447	4	4
2	31032103	31032523	Fnbp1	protein_coding	ENSMUSG00000075415	1.3e-48	-	31032103	31032523	0	1	420,	0	-47.9	-46.8	4.18	-1.62	-2.01	0.626	1.0199	2.22832	2.18485	1.41647	4.29999	3.03571	1.19975	5.19469	4.32981	1.26099	5.02697	3.98652	4.89711	13.5369	4	4
7	45154302	45154870	Pih1d1	protein_coding	ENSMUSG00000003423	4e-19	+	45154302	45154870	0	3	238,30,60,	0,341,508	-18.4	-17.5	2.18	-4.57	-5.33	0.77	1.7078	2.14	1.25307	1.41701	2.01442	1.4216	1.95525	4.61087	2.3582	1.39939	3.73575	2.66955	6.47945	7.70242	4	2
6	31218146	31218474	Lncpint	lincRNA	ENSMUSG00000044471	1e-27	-	31218146	31218474	0	1	328,	0	-27	-26	3.24	-9.79	-10.9	1.99	1.25574	2.45704	1.95665	1.41701	1.74583	1.23206	1.95525	5.40454	2.76412	0.914988	5.48867	5.99863	5.54298	11.9515	4	3
3	51689770	51794457	Maml3	protein_coding	ENSMUSG00000061143	7.9e-47	-	51689770	51794457	0	4	1084,85,279,81,	0,2425,7794,104606	-46.1	-45	7.35	-6.31	-7.24	0.987	3.28643	4.59922	1.39946	3.46532	3.9084	1.12786	4.65377	6.81033	1.4634	4.39904	7.10155	1.61434	15.8046	5.60506	4	1
1	181090734	181091993	Nvl	protein_coding	ENSMUSG00000026516	1.3e-75	-	181090734	181091993	0	1	1259,	0	-74.9	-73.6	5.21	-3.57	-4.23	0.533	1.66192	4.43954	2.67133	1.41759	3.62699	2.55855	1.90415	5.95698	3.12842	1.31808	4.9037	3.72033	6.30175	12.0786	4	4
4	126139895	126140432	Stk40	protein_coding	ENSMUSG00000042608	4e-16	+	126139895	126140432	0	1	537,	0	-15.4	-14.5	2.37	-2.05	-2.52	0.616	1.50333	2.42059	1.61015	1.41944	2.73424	1.92629	2.44541	3.48577	1.42544	1.38075	4.08968	2.96193	6.74892	7.9238	4	3
11	100349298	100351423	Hap1	protein_coding	ENSMUSG00000006930	7.9e-12	-	100349298	100351423	0	3	321,92,6,	0,1911,2119	-11.1	-10.3	2.71	-2	-2.46	0.888	1.9267	3.97092	2.06099	1.41985	4.17008	2.93699	1.2755	4.05325	3.17777	0.716267	4.36411	6.09285	5.33832	14.2686	4	4
3	99353209	99353420	Tbx15	protein_coding	ENSMUSG00000027868	5.4e-05	+	99353209	99353420	0	1	211,	0	-4.27	-3.56	1.67	-1.96	-2.42	0.949	2.10821	2.40257	1.13963	1.93841	2.78349	1.43596	1.15788	3.05504	2.63848	2.09169	2.94828	1.40952	7.2962	6.62359	4	1
7	12970236	12971401	Zfp324	protein_coding	ENSMUSG00000004500	1e-104	+	12970236	12971401	0	1	1165,	0	-104	-102	5.96	-1.98	-2.44	0.372	1.69702	5.05437	2.97837	1.42027	4.33555	3.05263	1.96604	6.42699	3.269	1.25774	5.21036	4.14262	6.34108	13.4426	4	4
3	89421918	89422427	Shc1	protein_coding	ENSMUSG00000042626	3.2e-49	+	89421918	89422427	0	1	509,	0	-48.5	-47.4	2.87	-4.07	-4.79	0.598	1.74787	3.85615	2.2062	1.42447	2.22118	1.55931	2.48993	7.08715	2.84633	2.15037	5.27758	2.45426	7.81264	9.0661	4	4
7	43589818	43591227	Zfp719	protein_coding	ENSMUSG00000030469	1.3e-70	+	43589818	43591227	0	1	1409,	0	-69.9	-68.7	4.61	-5.33	-6.17	0.624	1.28622	3.76395	2.92637	1.42501	4.49136	3.1518	1.39799	5.8067	4.15359	1.26547	5.53226	4.37171	5.37469	14.6035	4	4
1	166307698	166307998	5330438I03Rik	antisense	ENSMUSG00000091393	1.8e-08	-	166307698	166307998	0	1	300,	0	-7.74	-6.97	1.98	-1.82	-2.25	-0.768	0.823764	2.68637	3.26109	1.42532	2.25138	1.57956	1.06887	1.07436	1.00513	1.00039	1.22532	1.22485	4.31834	7.07063	4	2
16	21204754	21211185	Ephb3	protein_coding	ENSMUSG00000005958	1e-10	+	21204754	21211185	0	2	509,91,	0,6340	-10	-9.23	4.7	-2.34	-2.85	1.08	1.62007	2.70803	1.67155	1.42532	2.47162	1.73408	1.67965	3.63629	2.1649	1.61827	4.06871	2.51423	6.34331	8.08476	4	4
X	160833930	160840380	Cdkl5	protein_coding	ENSMUSG00000031292	1e-116	-	160833930	160840380	0	2	904,86,	0,6364	-116	-115	9.16	-3.07	-3.68	0.582	1.43119	3.96521	2.77058	1.4272	4.15274	2.90971	1.80459	5.99787	3.32368	1.23042	6.85496	5.57123	5.89339	14.5752	4	4
7	7296357	7297019	RP23-344G11.4	antisense	ENSMUSG00000110243	2.5e-51	+	7296357	7297019	0	2	122,412,	0,250	-50.6	-49.5	5.2	-4.37	-5.12	0.833	1.32666	3.1401	2.36692	1.42741	4.12441	2.88944	1.65849	6.5	3.91922	1.7191	7.9076	4.59984	6.13167	13.7754	4	4
9	86512576	86514002	Dopey1	protein_coding	ENSMUSG00000034973	1.6e-23	+	86512576	86514002	0	2	603,178,	0,1248	-22.8	-21.9	3.17	-1.77	-2.19	0.485	1.98294	2.54645	1.28418	1.42826	3.81642	2.67209	1.62276	3.65068	2.24967	1.28844	3.98264	3.09106	6.32239	9.29699	4	3
10	14127333	14129012	Hivep2	protein_coding	ENSMUSG00000015501	1e-210	+	14127333	14129012	0	1	1679,	0	-210	-208	8.6	-2.28	-2.78	0.313	1.74663	5.62832	3.22238	1.42838	3.98773	2.79178	1.99168	6.74088	3.38451	1.60872	7.07901	4.40039	6.77542	13.7991	4	4
12	85267252	85268241	Mlh3	protein_coding	ENSMUSG00000021245	4e-46	-	85267252	85268241	0	1	989,	0	-45.4	-44.3	5.06	-5.76	-6.64	0.928	0.949536	3.18064	3.34967	1.42864	3.32555	2.32777	0.910925	3.8355	4.21055	0.78541	4.29822	5.47257	4.07451	15.3606	4	4
10	94043560	94045629	Fgd6	protein_coding	ENSMUSG00000020021	1e-162	+	94043560	94045629	0	1	2069,	0	-162	-160	6.77	-7.69	-8.72	0.632	1.10685	4.27212	3.85972	1.42871	3.84636	2.6922	1.74172	6.53074	3.74959	1.18603	6.25487	5.2738	5.4633	15.5753	4	4
1	33908254	33908345	Dst	protein_coding	ENSMUSG00000026131	2.8e-05	+	33908254	33908345	0	1	91,	0	-4.55	-3.84	1.67	-1.38	-1.74	1.22	1.62942	3.85671	2.36692	1.43009	1.93621	1.35391	1.51018	3.26939	2.1649	1.93999	4.35027	2.24242	6.50968	8.12815	4	3
4	41518911	41519210	Fam219a	protein_coding	ENSMUSG00000028439	7.9e-13	-	41518911	41519210	0	1	299,	0	-12.1	-11.3	2.27	-2.07	-2.54	0.784	1.59794	2.56493	1.60515	1.43009	1.96427	1.37353	1.32779	4.06304	3.06001	1.77129	4.91769	2.77633	6.12711	8.81502	4	3
1	93820155	93820246	Ing5	protein_coding	ENSMUSG00000026283	0.0032	+	93820155	93820246	0	1	91,	0	-2.5	-1.86	1.37	-1.54	-1.92	-1.07	1.99152	5.57081	2.79727	1.43009	6.13132	4.28737	2.85256	2.86071	1.00286	4.07397	3.10733	0.762728	10.3481	8.85023	3	2
19	36455658	36455866	Pcgf5	protein_coding	ENSMUSG00000024805	5e-23	+	36455658	36455866	0	1	208,	0	-22.3	-21.4	2.5	-2.56	-3.09	0.923	2.13862	2.87468	1.34418	1.43009	2.89422	2.02381	1.17458	3.87388	3.29809	1.78236	4.25964	2.38988	6.52565	9.05596	4	3
17	46398681	46399760	Zfp318	protein_coding	ENSMUSG00000015597	6.3e-93	+	46398681	46399760	0	1	1079,	0	-92.2	-91	6.23	-2.06	-2.53	0.424	1.42002	4.85488	3.41888	1.43009	4.59946	3.21621	1.06137	4.43468	4.17826	1.0144	4.28912	4.22822	4.92588	15.0416	4	4
6	48525113	48532766	Zfp862-ps	transcribed_unitary_pseudogene	ENSMUSG00000107476	2.5e-69	+	48525113	48532766	0	4	9,105,2090,732,	0,2331,3237,6921	-68.6	-67.4	5.56	-3.71	-4.39	0.392	1.64416	4.09082	2.48809	1.43106	3.85576	2.69433	1.56024	5.05399	3.23924	1.16049	4.25692	3.66821	5.79596	12.0899	4	4
1	64921831	64938357	Plekhm3	protein_coding	ENSMUSG00000051344	5e-82	-	64921831	64938357	0	3	651,65,661,	0,6201,15865	-81.3	-80	6.94	-3.74	-4.42	0.664	1.39986	4.14405	2.96033	1.43113	3.07093	2.14581	1.25306	4.53726	3.62094	1.24359	4.53824	3.6493	5.32764	12.3764	4	4
1	180689286	180690065	Lin9	protein_coding	ENSMUSG00000058729	1.6e-18	+	180689286	180690065	0	1	779,	0	-17.8	-16.9	2.58	-3.26	-3.89	0.648	1.77654	2.38613	1.34313	1.43192	2.9215	2.04026	1.66613	4.47163	2.68384	1.51837	3.0007	1.97626	6.39296	8.0435	4	3
[truncated: 8,451 more rows]

## Sheet: peak screening results
chr	chromStart	chromEnd	gene_name	gene_type	name	score	strand	thickStart	thickEnd	itemRgb	blockCount	blockSizes	blockStarts	lg.p	lg.fdr	fold_enrchment	diff.lg.fdr	diff.lg.p	diff.log2.fc	SC-1_Input_FPKM	SC-1_IP_FPKM	SC-1_Enrichment score	SC-2_Input_FPKM	SC-2_IP_FPKM	SC-2_Enrichment score	siAlkbh5-1_Input_FPKM	siAlkbh5-1_IP_FPKM	siAlkbh5-1_Enrichment score	siAlkbh5-2_Input_FPKM	siAlkbh5-2_IP_FPKM	siAlkbh5-2_Enrichment score	Input_FPKM_SUM	ES_SUM	ES_gt1_count	ES_gt1.5_counts
[truncated: 7,591 more rows]

[truncated: 2 more sheets: hypermethylated RNA list, hypormethylated RNA list]
