# Supplementary material for: ALKBH5 in mouse testicular Sertoli cells regulates Cdh2 mRNA translation to maintain blood–testis barrier integrity
Source: Cell Mol Biol Lett. 2022 Nov 22;27:101. doi: 10.1186/s11658-022-00404-x (PMC9682758; doi:10.1186/s11658-022-00404-x)
Supplement: Supplementary file 3 — Additional file 3. List of differentially expressed genes after sliencing Alkbh5 in TM4 cell line. [file 11658_2022_404_MOESM3_ESM.xls]

## Sheet: DEG list
chr	start	end	gene_name	gene_id	gene_type	baseMean	log2FoldChange	lfcSE	stat	pvalue	padj	SC-1_rpkm	SC-2_rpkm	siAlkbh5-1_rpkm	siAlkbh5-2_rpkm	4RPKM_sum
11	60536381	60558512	Alkbh5	ENSMUSG00000042650	protein_coding	2514.23	-1.46323	0.142079	-10.2987	7.1436e-25	6.78713e-21	26.7838	31.872	11.5154	10.3685	80.5398
4	120539868	120570276	Ctps	ENSMUSG00000028633	protein_coding	2339.37	-0.996514	0.12862	-7.74771	9.35651e-15	4.44481e-11	44.9892	44.3441	21.9361	24.3	135.569
15	81872309	81915133	Aco2	ENSMUSG00000022477	protein_coding	4415.88	-0.932328	0.127176	-7.33102	2.28403e-13	7.23352e-10	71.3509	70.2071	40.3266	36.0627	217.947
11	6467599	6475917	Purb	ENSMUSG00000094483	protein_coding	2761.88	-0.862968	0.12718	-6.78543	1.15738e-11	2.19926e-08	20.926	19.7885	11.0214	12.0945	63.8303
2	130171414	130179403	Snrpb	ENSMUSG00000027404	protein_coding	3990.02	-0.811386	0.12529	-6.47604	9.41608e-11	1.49104e-07	123.523	121.045	74.8047	68.7587	388.132
5	99955935	99978938	Hnrnpd	ENSMUSG00000000568	protein_coding	4578.05	-0.789477	0.124546	-6.33885	2.31492e-10	3.14201e-07	38.3648	36.5892	20.6968	24.1102	119.761
11	88924020	88955465	Scpep1	ENSMUSG00000000278	protein_coding	1262.03	-0.964302	0.155635	-6.19593	5.79407e-10	6.88119e-07	34.5752	41.1151	18.3341	21.745	115.769
4	4762484	4793355	Impad1	ENSMUSG00000066324	protein_coding	1487.75	-0.835119	0.138209	-6.04243	1.51813e-09	1.60263e-06	14.033	13.6695	8.00394	8.0066	43.713
12	79156017	79172667	Vti1b	ENSMUSG00000021124	protein_coding	585.818	-1.091	0.186289	-5.85651	4.72691e-09	4.49104e-06	24.0918	22.9517	12.2687	10.4252	69.7374
11	76778424	76847018	Cpd	ENSMUSG00000020841	protein_coding	1862.85	-0.754064	0.133058	-5.66719	1.45159e-08	1.25378e-05	13.4444	13.2362	7.76177	8.57382	43.0162
5	53466152	53657362	Rbpj	ENSMUSG00000039191	protein_coding	2881.36	-0.71133	0.126052	-5.64316	1.66955e-08	1.32187e-05	12.6342	14.0558	8.35757	8.44514	43.4927
8	94666600	94674425	Arl2bp	ENSMUSG00000031776	protein_coding	935.522	-0.793732	0.155272	-5.11189	3.18952e-07	0.00021887	19.2998	20.9813	12.1542	11.7805	64.2158
2	121866970	121936220	Casc4	ENSMUSG00000060227	protein_coding	1310.58	-0.766293	0.149966	-5.10979	3.22512e-07	0.00021887	12.8225	13.966	7.36661	8.91481	43.0699
5	117357304	117378601	Wsb2	ENSMUSG00000029364	protein_coding	1696.19	-0.788621	0.15678	-5.03011	4.90209e-07	0.000310499	17.6016	17.2845	11.5617	9.19672	55.6446
8	54520433	54529998	Spcs3	ENSMUSG00000054408	protein_coding	1473.19	-0.722781	0.144572	-4.99944	5.74963e-07	0.00034142	25.8434	24.4518	14.4933	17.0098	81.7983
18	34859823	34864984	Egr1	ENSMUSG00000038418	protein_coding	2155.74	0.75676	0.152178	4.97286	6.59734e-07	0.000368714	15.0403	18.985	31.377	27.7734	93.1757
1	119470305	119504794	Ralb	ENSMUSG00000004451	protein_coding	987.444	-0.750189	0.151478	-4.95245	7.32858e-07	0.000386827	12.155	11.7231	7.13259	7.51718	38.5279
11	86201370	86304443	Brip1os	ENSMUSG00000085208	antisense	1139.95	-0.745983	0.153373	-4.86385	1.15127e-06	0.000575695	10.2181	10.6731	5.81321	7.06798	33.7723
15	44375227	44428307	Nudcd1	ENSMUSG00000038736	protein_coding	728.756	-0.790112	0.164795	-4.79451	1.63075e-06	0.000737798	12.4932	12.9736	7.20628	8.00391	40.677
14	24133953	24245920	Dlg5	ENSMUSG00000021782	protein_coding	3025.99	-0.621417	0.130381	-4.76615	1.87784e-06	0.000810969	21.4304	19.622	14.1288	13.3774	68.5586
11	100885098	100939540	Stat3	ENSMUSG00000004040	protein_coding	1535.77	0.741778	0.156287	4.74627	2.07204e-06	0.00081469	5.17222	6.31007	10.5373	9.2164	31.236
15	100615628	100620731	Dazap2	ENSMUSG00000000346	protein_coding	892.817	-0.816174	0.172242	-4.73854	2.1526e-06	0.00081469	28.9867	30.276	14.9249	19.9358	94.1234
2	83724397	83806916	Itgav	ENSMUSG00000027087	protein_coding	3880.94	-0.571226	0.120561	-4.73806	2.15778e-06	0.00081469	19.6329	21.4333	13.802	14.7094	69.5775
3	108970997	109027607	Fam102b	ENSMUSG00000040339	protein_coding	1441.04	-0.658559	0.139188	-4.73143	2.22944e-06	0.00081469	14.2078	15.2204	9.64229	9.57152	48.642
10	85102627	85117747	Tmem263	ENSMUSG00000060935	protein_coding	581.01	-0.836699	0.177318	-4.71862	2.37447e-06	0.000822075	9.17418	9.57988	5.53842	5.27415	29.5666
11	88999376	89020293	Trim25	ENSMUSG00000000275	protein_coding	1196.82	-0.677461	0.143696	-4.71453	2.4227e-06	0.000822075	12.1743	12.1602	7.80223	7.88674	40.0234
4	33245423	33290163	Pnrc1	ENSMUSG00000040128	protein_coding	549.22	0.977329	0.208685	4.68328	2.82322e-06	0.000924946	7.25053	9.565	18.8614	15.155	50.832
11	20062304	20112913	Actr2	ENSMUSG00000020152	protein_coding	3265.76	0.567537	0.12144	4.67338	2.96281e-06	0.000925055	23.993	24.0778	35.2902	38.2367	121.598
2	125300594	125507993	Fbn1	ENSMUSG00000027204	protein_coding	1635.95	-0.627545	0.13439	-4.66957	3.01828e-06	0.000925055	7.63959	7.93322	5.16605	5.22676	25.9656
1	134560171	134635285	Kdm5b	ENSMUSG00000042207	protein_coding	878.953	0.763083	0.164054	4.65142	3.29656e-06	0.000978769	1.73418	2.01166	3.39753	3.1479	10.2913
12	112772194	112802657	Ahnak2	ENSMUSG00000072812	protein_coding	770.517	-0.755362	0.162743	-4.64143	3.46007e-06	0.000996185	3.18065	3.31807	2.02477	1.94027	10.4638
13	95601804	95618459	F2r	ENSMUSG00000048376	protein_coding	1072.14	0.684368	0.149703	4.57151	4.84216e-06	0.0013531	11.6489	12.0043	20.0103	19.1519	62.8154
5	136248135	136567490	Cux1	ENSMUSG00000029705	protein_coding	5070.79	0.539686	0.119362	4.52142	6.1427e-06	0.00166748	9.95282	9.66902	14.9988	14.4042	49.0248
1	51289126	51302960	Sdpr	ENSMUSG00000045954	protein_coding	839.845	-0.763473	0.169383	-4.50737	6.56369e-06	0.00172348	14.9506	17.9567	9.20558	10.8228	52.9356
9	44379490	44392369	Hyou1	ENSMUSG00000032115	protein_coding	4278.45	-0.568951	0.12636	-4.50263	6.71181e-06	0.00172348	34.8353	32.355	24.1702	22.5097	113.87
1	45311538	45349706	Col3a1	ENSMUSG00000026043	protein_coding	22518.8	0.667353	0.149344	4.46858	7.87411e-06	0.00195346	92.5764	75.7839	152.845	122.593	443.799
17	42792951	42876424	Cd2ap	ENSMUSG00000061665	protein_coding	1635.38	-0.672188	0.150557	-4.46469	8.01861e-06	0.00195346	17.4318	17.9436	10.0223	12.9476	58.3453
2	31950139	31973442	Aif1l	ENSMUSG00000001864	protein_coding	301.521	-1.00285	0.224978	-4.45756	8.28988e-06	0.00196905	4.44053	5.05215	2.46233	2.41664	14.3717
9	20642878	20647140	Ubl5	ENSMUSG00000084786	protein_coding	292.217	-1.02538	0.23061	-4.44638	8.73296e-06	0.00200599	5.56908	5.16347	2.47499	2.98329	16.1908
7	141392199	141402968	Taldo1	ENSMUSG00000025503	protein_coding	1355.72	0.641342	0.144346	4.44309	8.86764e-06	0.00200599	21.6874	24.7229	37.3679	37.2421	121.02
X	159210307	159368244	Rps6ka3	ENSMUSG00000031309	protein_coding	1718.77	-0.708631	0.16002	-4.42838	9.49423e-06	0.00209778	11.7106	12.6487	6.47829	8.95248	39.79
8	41340197	41374773	Asah1	ENSMUSG00000031591	protein_coding	1007.75	-0.697063	0.158568	-4.39597	1.10279e-05	0.00238126	16.4603	18.5019	10.1627	12.127	57.252
13	114452262	114458730	Fst	ENSMUSG00000021765	protein_coding	212.195	-1.12503	0.256542	-4.38538	1.15786e-05	0.00244462	5.71797	6.12177	2.74188	2.85768	17.4393
1	128103301	128237736	R3hdm1	ENSMUSG00000056211	protein_coding	1694.24	-0.657981	0.150338	-4.37669	1.20498e-05	0.0024888	3.11675	3.14304	1.78764	2.31753	10.365
8	84974484	84978718	Junb	ENSMUSG00000052837	protein_coding	1342.96	0.718319	0.164524	4.36605	1.26515e-05	0.0025575	20.1219	21.8644	39.623	31.3791	112.988
12	29938036	30017658	Pxdn	ENSMUSG00000020674	protein_coding	1750.35	-0.637137	0.146402	-4.35197	1.3492e-05	0.00267057	10.4047	10.8912	7.60162	6.48241	35.3799
1	180568924	180601254	Parp1	ENSMUSG00000026496	protein_coding	3485.83	-0.516004	0.120062	-4.29782	1.72489e-05	0.00334453	36.5086	37.1876	26.5662	26.569	126.831
16	30312423	30388837	Atp13a3	ENSMUSG00000022533	protein_coding	1693.07	-0.590657	0.138064	-4.27813	1.88469e-05	0.00357053	10.1078	10.1248	6.42616	7.4561	34.1148
5	91074622	91093646	Ereg	ENSMUSG00000029377	protein_coding	457.704	-0.821988	0.192305	-4.27439	1.91661e-05	0.00357053	6.91685	6.5413	3.72737	4.1374	21.3229
8	66860217	66890564	Naf1	ENSMUSG00000014907	protein_coding	1030.19	-0.629674	0.148931	-4.22797	2.35808e-05	0.00430849	19.2498	19.2002	12.4134	13.2341	64.0975
5	124368702	124426001	Sbno1	ENSMUSG00000038095	protein_coding	6209.22	-0.572084	0.136364	-4.19526	2.72553e-05	0.0048859	18.4881	16.9	10.8028	13.8191	60.0101
9	62057248	62122655	Glce	ENSMUSG00000032252	protein_coding	476.272	-0.796529	0.191684	-4.15543	3.24679e-05	0.00571255	4.04411	4.37095	2.2998	2.70979	13.4247
9	99036654	99140621	Pik3cb	ENSMUSG00000032462	protein_coding	889.808	-0.640855	0.155386	-4.12429	3.71886e-05	0.00642415	6.95936	7.37627	4.75662	4.7184	23.8107
6	134920401	134925513	Cdkn1b	ENSMUSG00000003031	protein_coding	1328.32	0.602213	0.146179	4.11971	3.79349e-05	0.00643606	11.3067	10.7296	17.8307	16.6316	56.4986
3	87971078	87980451	Nes	ENSMUSG00000004891	protein_coding	9741.01	-0.47742	0.116523	-4.0972	4.1818e-05	0.00685829	82.1872	85.8558	64.3495	59.9967	292.389
1	164249046	164265385	Slc19a2	ENSMUSG00000040918	protein_coding	186.273	-1.11706	0.272657	-4.09693	4.18673e-05	0.00685829	3.19613	3.1228	1.5562	1.44055	9.31568
11	57482993	57518617	Fam114a2	ENSMUSG00000020523	protein_coding	685.238	-0.711303	0.174457	-4.07725	4.55718e-05	0.00733861	12.7993	13.4955	7.44777	9.16801	42.9106
9	66843672	66919705	Rab8b	ENSMUSG00000036943	protein_coding	300.629	-0.915343	0.225069	-4.06694	4.76341e-05	0.00754286	3.98397	3.89529	2.24332	2.05438	12.177
1	34813219	34843065	Fam168b	ENSMUSG00000037503	protein_coding	2157.33	-0.518879	0.128629	-4.03391	5.48555e-05	0.00840843	23.434	22.8468	16.2037	17.1282	79.6126
11	75732869	75765845	Ywhae	ENSMUSG00000020849	protein_coding	14226.7	-0.462737	0.114714	-4.03385	5.48703e-05	0.00840843	305.489	304.879	212.496	244.885	1067.75
14	120911194	120948042	Ipo5	ENSMUSG00000030662	protein_coding	8974.92	-0.449599	0.111698	-4.02512	5.69451e-05	0.00845367	103.988	110.647	79.9269	82.1413	376.703
2	65088339	65239403	Cobll1	ENSMUSG00000034903	protein_coding	1006.73	-0.600131	0.149341	-4.01853	5.85617e-05	0.00855992	6.808	7.01903	4.61829	4.79033	23.2357
9	77917364	77984519	Elovl5	ENSMUSG00000032349	protein_coding	765.257	-0.648632	0.162338	-3.99557	6.45394e-05	0.00929075	12.079	13.1546	8.23203	8.36192	41.8275
1	139422288	139453005	Zbtb41	ENSMUSG00000033964	protein_coding	642.224	-0.761335	0.190784	-3.99056	6.59182e-05	0.0093476	4.56119	4.57373	2.33558	3.25188	14.7224
5	88886818	89239653	Slc4a4	ENSMUSG00000060961	protein_coding	867.363	-0.619408	0.155941	-3.97206	7.12535e-05	0.00995558	4.6576	4.5774	3.01	3.19386	15.4388
16	37868389	37888858	Lrrc58	ENSMUSG00000034158	protein_coding	1309.36	-0.568939	0.144032	-3.95009	7.81213e-05	0.010757	8.91821	8.35796	5.74648	6.27957	29.3022
8	57523828	57653032	Galnt7	ENSMUSG00000031608	protein_coding	1119.8	0.573638	0.146213	3.92331	8.73398e-05	0.0117817	8.01913	8.26972	12.0251	12.9949	41.3089
2	109890853	109901003	Lin7c	ENSMUSG00000027162	protein_coding	926.111	-0.618899	0.157827	-3.92138	8.80438e-05	0.0117817	11.8114	11.7672	7.28791	8.58469	39.4512
11	121237253	121255856	Narf	ENSMUSG00000000056	protein_coding	436.565	0.785914	0.201258	3.905	9.42243e-05	0.0124337	2.83477	3.50909	5.60475	5.67229	17.6209
14	118937932	118981702	Dnajc3	ENSMUSG00000022136	protein_coding	1177.23	-0.559741	0.145089	-3.8579	0.000114363	0.0147457	13.0749	12.6145	8.72631	9.26062	43.6763
4	133130505	133199756	Wasf2	ENSMUSG00000028868	protein_coding	2060.42	0.542965	0.140779	3.85687	0.00011485	0.0147457	13.0956	12.3844	20.2701	17.9583	63.7085
11	69398508	69413675	Kdm6b	ENSMUSG00000018476	protein_coding	1837.13	0.602824	0.156934	3.84126	0.000122405	0.0153717	9.62308	10.3343	17.3825	13.7758	51.1156
17	84705247	84790789	Lrpprc	ENSMUSG00000024120	protein_coding	3184.68	-0.497884	0.129652	-3.84015	0.000122961	0.0153717	22.0482	19.6142	15.2003	15.2366	72.0994
10	120361275	120476469	Hmga2	ENSMUSG00000056758	protein_coding	8096.12	0.44845	0.11706	3.83096	0.000127646	0.0157501	47.4122	48.7369	69.8623	65.3222	231.334
14	78492246	78536860	Akap11	ENSMUSG00000022016	protein_coding	1917.53	-0.602309	0.157673	-3.81999	0.000133455	0.0160803	12.1367	11.1806	6.74004	9.16516	39.2224
5	76209868	76304792	Clock	ENSMUSG00000029238	protein_coding	1849.73	-0.595672	0.155954	-3.81953	0.000133707	0.0160803	7.86766	7.54058	4.4836	6.07347	25.9653
13	104142149	104178469	Trappc13	ENSMUSG00000021711	protein_coding	567.717	-0.669912	0.176551	-3.79443	0.000147981	0.0175746	6.44655	6.38239	4.05036	4.27035	21.1497
6	53287270	53700376	9430076C15Rik	ENSMUSG00000053007	protein_coding	2861.76	-0.480877	0.127183	-3.78098	0.000156215	0.0183172	6.07919	6.59254	4.40106	4.97288	22.0457
7	16915379	16924114	Calm3	ENSMUSG00000019370	protein_coding	4759.35	-0.486569	0.12889	-3.77506	0.000159969	0.0183172	105.949	112.068	85.3443	74.8255	378.187
1	162217623	162225550	Dnm3os	ENSMUSG00000078190	antisense	1030.45	0.649809	0.172135	3.77498	0.000160017	0.0183172	5.06318	4.54726	6.69548	8.91406	25.22
11	100368958	100397763	Jup	ENSMUSG00000001552	protein_coding	373.272	0.867849	0.230091	3.77177	0.000162094	0.018334	1.68697	2.2229	4.05621	3.2746	11.2407
6	52223100	52231089	Hoxa9	ENSMUSG00000038227	protein_coding	414.486	0.740594	0.197017	3.75904	0.000170567	0.0190654	2.56317	2.72521	4.43744	4.67947	14.4053
11	121327224	121354445	Wdr45b	ENSMUSG00000025173	protein_coding	1011.98	-0.567577	0.151356	-3.74995	0.000176867	0.0193251	12.1744	13.0218	8.88712	8.62753	42.7108
7	118485111	118491975	Itpripl2	ENSMUSG00000095115	protein_coding	1452.27	-0.577785	0.154124	-3.74883	0.000177663	0.0193251	11.2534	12.8559	8.95371	7.65497	40.7179
2	71388958	71441622	Hat1	ENSMUSG00000027018	protein_coding	1893.42	-0.537704	0.143504	-3.74696	0.000178992	0.0193251	38.1453	35.6691	23.6421	28.9448	126.401
7	64287653	64340806	Mtmr10	ENSMUSG00000030522	protein_coding	1184.61	-0.533526	0.144246	-3.69873	0.000216678	0.0227402	8.55947	8.35778	5.89821	6.16036	28.9758
X	134059187	134086819	Cstf2	ENSMUSG00000031256	protein_coding	1474.35	-0.513873	0.138982	-3.69742	0.000217805	0.0227402	9.01823	8.94303	6.58806	6.37453	30.9238
11	59211412	59228270	Arf1	ENSMUSG00000048076	protein_coding	8774.03	0.457328	0.124017	3.68763	0.000226349	0.0233754	163.393	173.254	252.7	223.209	812.556
8	25998722	26015650	Fnta	ENSMUSG00000015994	protein_coding	978.793	0.570771	0.156502	3.64705	0.000265271	0.0271004	13.1364	11.7174	18.9366	19.1375	62.9279
11	20543253	20653021	Sertad2	ENSMUSG00000049800	protein_coding	1339.05	-0.508443	0.140667	-3.61451	0.000300921	0.0304154	11.7267	11.8134	8.59332	8.4628	40.5961
16	92058322	92087473	Slc5a3	ENSMUSG00000089774	protein_coding	1768.07	-0.487337	0.135301	-3.60186	0.000315945	0.0315979	8.77235	9.20715	6.2124	7.03261	31.2245
5	135908409	135934616	Ywhag	ENSMUSG00000051391	protein_coding	7949.86	0.431389	0.119937	3.5968	0.000322153	0.0318831	55.0081	62.0842	83.2076	79.4541	279.754
6	56832059	56879358	Fkbp9	ENSMUSG00000029781	protein_coding	1908.56	-0.486834	0.135778	-3.58551	0.000336425	0.032598	29.8009	34.1358	22.8565	24.199	110.992
7	110018274	110056609	Ipo7	ENSMUSG00000066232	protein_coding	6893.08	-0.475386	0.132641	-3.58401	0.000338357	0.032598	34.1356	34.1055	22.1835	28.5688	118.993
3	89377644	89394776	Zbtb7b	ENSMUSG00000028042	protein_coding	790.648	0.619426	0.172879	3.583	0.00033967	0.032598	4.98555	5.6261	9.01306	7.75441	27.3791
13	98839019	98926384	Tnpo1	ENSMUSG00000009470	protein_coding	4510.65	-0.438478	0.122859	-3.56894	0.000358433	0.0340548	28.6093	28.9074	20.2266	23.6154	101.359
19	29925114	29960718	Il33	ENSMUSG00000024810	protein_coding	185.507	-1.15982	0.32528	-3.56559	0.000363033	0.0341503	3.0386	5.41684	1.64467	2.27613	12.3762
2	150749042	150771675	Entpd6	ENSMUSG00000033068	protein_coding	219.353	-0.89597	0.251812	-3.55809	0.000373559	0.0347959	2.8641	2.81756	1.5656	1.58204	8.82931
3	35754106	35856276	Atp11b	ENSMUSG00000037400	protein_coding	877.808	-0.657304	0.185347	-3.54634	0.000390615	0.0360314	5.45539	5.66862	2.97001	4.34301	18.437
7	4740115	4747514	Suv420h2	ENSMUSG00000059851	protein_coding	394.982	0.711931	0.201101	3.54016	0.000399881	0.0365314	3.4834	3.63495	6.08982	5.92423	19.1324
2	18040676	18049051	Skida1	ENSMUSG00000054074	protein_coding	201.531	0.935384	0.264985	3.52994	0.000415646	0.0375721	1.23955	1.43262	2.69742	2.56651	7.93611
11	116078573	116086995	Wbp2	ENSMUSG00000034341	protein_coding	1011.59	0.631185	0.178922	3.5277	0.000419181	0.0375721	9.87457	13.9121	19.3725	18.5572	61.7163
6	52231197	52240854	Hoxa10	ENSMUSG00000000938	protein_coding	577.424	0.702879	0.199545	3.52241	0.000427649	0.0376484	6.92792	5.85278	11.83	9.55875	34.1694
5	93181933	93206495	Ccni	ENSMUSG00000063015	protein_coding	1397.13	-0.506559	0.143818	-3.52221	0.000427958	0.0376484	22.2197	25.013	17.424	16.8217	81.4784
2	173224458	173276533	Pmepa1	ENSMUSG00000038400	protein_coding	2239.85	0.490643	0.139443	3.51858	0.000433862	0.0378177	16.2876	19.7861	26.2702	25.9499	88.2937
4	129219578	129261404	C77080	ENSMUSG00000050390	protein_coding	1673.88	0.56845	0.162155	3.50559	0.000455596	0.0389965	10.7293	11.5025	19.0916	14.7905	56.1138
16	35978750	36037131	Kpna1	ENSMUSG00000022905	protein_coding	1012.42	-0.533314	0.152428	-3.49879	0.000467368	0.039647	6.83395	6.58172	4.88018	4.67034	22.9662
17	20945311	20965916	Ppp2r1a	ENSMUSG00000007564	protein_coding	3365.15	0.454212	0.130302	3.48584	0.000490602	0.0411092	39.0215	41.0002	59.6301	53.2488	192.901
5	72513301	72559684	Nfxl1	ENSMUSG00000072889	protein_coding	1047.88	-0.52454	0.15054	-3.48439	0.000493259	0.0411092	7.28283	6.86041	4.88535	5.26521	24.2938
7	38097984	38107534	Ccne1	ENSMUSG00000002068	protein_coding	908.03	0.58315	0.168145	3.46815	0.00052406	0.0432965	11.6281	14.3613	20.8321	19.2478	66.0692
6	127887589	127953977	Tspan11	ENSMUSG00000030351	protein_coding	725.896	0.576604	0.166453	3.46407	0.00053207	0.0435792	5.00819	5.39904	8.17671	7.81134	26.3953
X	93304767	93632155	Pola1	ENSMUSG00000006678	protein_coding	1553.92	-0.598072	0.172831	-3.46044	0.000539285	0.0437927	10.2348	9.93898	5.56532	8.24873	33.9879
9	15709738	15742384	Slc36a4	ENSMUSG00000043885	protein_coding	262.399	-0.819133	0.236971	-3.45668	0.000546874	0.0439356	2.91818	2.80166	1.54292	1.8106	9.07336
15	99422035	99457748	Nckap5l	ENSMUSG00000023009	protein_coding	781.559	0.670622	0.194102	3.455	0.000550293	0.0439356	5.59348	5.88134	10.881	7.86861	30.2244
1	183326725	183369553	Mia3	ENSMUSG00000056050	protein_coding	2023.06	-0.483822	0.140963	-3.43226	0.000598565	0.0473914	25.587	25.0067	16.7554	20.6561	88.0052
12	28630847	28635953	Rps7	ENSMUSG00000061477	protein_coding	4881.66	-0.439545	0.128161	-3.42963	0.000604395	0.0474184	279.897	276.054	224.525	197.603	978.078
1	58392898	58407353	Bzw1	ENSMUSG00000051223	protein_coding	4284.69	-0.409107	0.119433	-3.42541	0.000613879	0.0474184	59.0715	56.1237	44.1147	45.389	204.699
11	116470845	116494202	Prpsap1	ENSMUSG00000015869	protein_coding	1583.75	-0.511714	0.150856	-3.39206	0.000693699	0.0531519	25.7087	26.2657	20.4098	17.0795	89.4637
17	65580056	65613555	Vapa	ENSMUSG00000024091	protein_coding	1364.4	-0.518981	0.153169	-3.38829	0.000703297	0.0534562	44.369	48.8748	36.0088	30.9087	160.161
12	85299514	85339362	Nek9	ENSMUSG00000034290	protein_coding	480.687	-0.634385	0.187648	-3.38072	0.000722952	0.054514	5.059	5.25973	3.23866	3.6284	17.1858
8	40990914	41133726	Mtus1	ENSMUSG00000045636	protein_coding	1213.93	0.490857	0.145325	3.37764	0.000731101	0.0546944	4.83246	4.68651	6.5505	7.26223	23.3317
2	143915320	143943324	Dstn	ENSMUSG00000015932	protein_coding	2409.68	-0.441854	0.131229	-3.36704	0.000759798	0.0563972	70.9915	67.0804	53.7117	51.0458	242.829
1	93478964	93510260	2019-09-02	ENSMUSG00000026276	protein_coding	2943.15	-0.433678	0.129188	-3.35694	0.000788099	0.0580444	20.5943	19.6877	14.2671	16.5479	71.0969
3	89436706	89450952	Pbxip1	ENSMUSG00000042613	protein_coding	243.813	0.819952	0.244726	3.35048	0.000806706	0.0589578	1.64168	1.94599	3.20733	3.32616	10.1212
15	11839896	11905674	Npr3	ENSMUSG00000022206	protein_coding	1411.05	0.468221	0.139868	3.34759	0.000815175	0.059122	7.76163	8.49386	11.3632	11.8301	39.4488
14	56722441	56778316	Pspc1	ENSMUSG00000021938	protein_coding	869.399	-0.649527	0.194796	-3.33439	0.000854871	0.0614486	14.5786	10.5917	7.32192	9.299	41.7913
15	102234938	102257517	Rarg	ENSMUSG00000001288	protein_coding	1843.9	0.460181	0.13812	3.33175	0.000863005	0.0614486	17.9501	17.9737	26.6358	24.2598	86.8194
7	79821803	79861059	Anpep	ENSMUSG00000039062	protein_coding	138.512	1.03084	0.310481	3.32015	0.00089969	0.0628648	0.959398	1.1342	2.20011	2.21082	6.50453
14	72537946	72710003	Fndc3a	ENSMUSG00000033487	protein_coding	1941.59	-0.465759	0.140285	-3.3201	0.000899864	0.0628648	10.4461	11.0857	7.26327	8.85193	37.647
9	38718268	38743337	Vwa5a	ENSMUSG00000023186	protein_coding	233.566	0.826992	0.250642	3.29949	0.000968595	0.0671724	1.48105	1.78893	3.02772	2.94991	9.24761
7	43408204	43418358	Siglecg	ENSMUSG00000030468	protein_coding	222.828	-0.865598	0.263051	-3.29061	0.000999687	0.068531	2.44377	3.25281	1.53081	1.69713	8.92452
9	44604892	44640731	Ddx6	ENSMUSG00000032097	protein_coding	4381.79	0.406971	0.123749	3.28868	0.00100659	0.068531	28.7976	30.267	37.2846	43.5943	139.943
2	138256565	138589292	Btbd3	ENSMUSG00000062098	protein_coding	1664.87	-0.455237	0.138463	-3.28778	0.00100982	0.068531	15.1735	16.5345	12.2374	11.5813	55.5267
14	36874936	36968777	Ccser2	ENSMUSG00000058690	protein_coding	886.227	-0.511893	0.156016	-3.28104	0.00103425	0.0696911	5.66012	5.70213	3.88961	4.34034	19.5922
4	107178399	107200996	Tmem59	ENSMUSG00000028618	protein_coding	1258.02	0.51109	0.156289	3.27016	0.00107485	0.0717234	23.9414	24.055	38.1498	32.2163	118.362
2	181582103	181592803	Zfp512b	ENSMUSG00000000823	protein_coding	996.415	0.552266	0.168943	3.26894	0.00107951	0.0717234	5.6108	5.67638	9.40356	7.6123	28.303
1	60482292	60567104	Raph1	ENSMUSG00000026014	protein_coding	1441.38	-0.521111	0.159829	-3.26043	0.00111242	0.0733967	3.87582	4.0005	2.41594	3.26609	13.5583
6	97110024	97149182	Eogt	ENSMUSG00000035245	protein_coding	289.711	-0.732876	0.225734	-3.24663	0.00116778	0.0765179	3.43021	3.58679	2.05036	2.31253	11.3799
1	21398403	21961942	Kcnq5	ENSMUSG00000028033	protein_coding	245.932	-0.777486	0.240329	-3.23509	0.00121605	0.0791346	1.83976	2.00236	1.13688	1.1747	6.1537
5	88720855	88764220	Mob1b	ENSMUSG00000006262	protein_coding	826.256	-0.604422	0.187124	-3.23006	0.00123764	0.0799921	3.132	3.16701	1.74709	2.54897	10.5951
9	106429454	106431568	Rpl29	ENSMUSG00000048758	protein_coding	862.564	0.725694	0.224953	3.22598	0.00125542	0.080593	27.411	50.408	63.4557	69.114	210.389
2	75659261	75669407	Hnrnpa3	ENSMUSG00000059005	protein_coding	2513.5	-0.529117	0.164257	-3.22128	0.00127621	0.0810704	29.2627	23.0016	20.5175	16.7794	89.5612
5	92137938	92202798	Uso1	ENSMUSG00000029407	protein_coding	3609.33	-0.407194	0.12644	-3.22044	0.00127992	0.0810704	32.5406	34.3771	23.9612	28.1616	119.04
17	74489493	74500277	Yipf4	ENSMUSG00000024072	protein_coding	459.015	0.720019	0.223771	3.21765	0.00129243	0.0813205	7.4395	8.03982	15.3729	10.7788	41.6311
18	24579881	24603817	Slc39a6	ENSMUSG00000024270	protein_coding	1867.92	-0.433648	0.134896	-3.21468	0.0013059	0.0815608	25.6957	24.4017	19.4421	18.7891	88.3286
8	75093621	75100589	Hmox1	ENSMUSG00000005413	protein_coding	2184.61	0.464912	0.144696	3.21303	0.00131342	0.0815608	54.6433	44.9378	70.3211	71.5291	241.431
8	25039144	25102376	Plekha2	ENSMUSG00000031557	protein_coding	1047.97	0.528354	0.164544	3.21103	0.0013226	0.0815978	6.5307	8.10916	11.3508	10.3811	36.3718
11	95957163	96005940	Igf2bp1	ENSMUSG00000013415	protein_coding	4079.15	0.397349	0.123819	3.20911	0.00133148	0.0816157	16.8856	17.6975	24.3486	22.5704	81.5021
14	20836662	20843388	Plau	ENSMUSG00000021822	protein_coding	1333.52	-0.477267	0.148892	-3.20546	0.00134846	0.0821265	28.7394	34.2912	23.3138	23.3403	109.685
1	74435511	74544284	Usp37	ENSMUSG00000033364	protein_coding	1058.8	-0.524964	0.164676	-3.18786	0.00143332	0.0867384	5.389	5.32254	3.33039	4.37691	18.4188
4	31964097	32023467	Map3k7	ENSMUSG00000028284	protein_coding	1503.71	-0.460907	0.144962	-3.1795	0.00147528	0.0887129	12.4991	13.298	10.1857	9.1022	45.085
13	64133022	64153202	Zfp367	ENSMUSG00000044934	protein_coding	676.314	-0.564827	0.178394	-3.16618	0.00154455	0.0922942	7.60874	6.44492	4.61973	5.19909	23.8725
6	28239927	28398005	Zfp800	ENSMUSG00000039841	protein_coding	448.009	-0.655714	0.207529	-3.15962	0.00157973	0.0938062	5.57537	5.19718	3.02122	4.0679	17.8617
1	52457294	52500679	Nab1	ENSMUSG00000002881	protein_coding	1419.03	-0.436734	0.138538	-3.15244	0.00161913	0.0955486	18.7534	19.0993	14.4614	14.3662	66.6803
10	127281956	127289018	Mbd6	ENSMUSG00000025409	protein_coding	859.722	0.538956	0.171093	3.15008	0.00163224	0.0957276	7.44024	7.5286	12.2258	10.1372	37.3319
12	70011435	70111925	Nin	ENSMUSG00000021068	protein_coding	2148.82	-0.404506	0.128692	-3.14321	0.00167104	0.0972551	11.2925	11.2055	8.7826	8.74163	40.0223
18	4634929	4682868	9430020K01Rik	ENSMUSG00000033960	protein_coding	915.026	-0.499929	0.159134	-3.14157	0.00168046	0.0972551	7.67858	7.46843	5.7715	5.25449	26.173
7	101905904	101926675	Lamtor1	ENSMUSG00000030842	protein_coding	759.451	0.512423	0.163228	3.13931	0.00169349	0.0972551	9.04347	9.47455	13.8655	13.349	45.7325
19	36111965	36119844	Ankrd1	ENSMUSG00000024803	protein_coding	3228.16	-0.384247	0.122438	-3.13831	0.00169923	0.0972551	95.1113	101.831	74.6936	81.0105	352.647
X	57053583	57067183	Htatsf1	ENSMUSG00000067873	protein_coding	1368.64	-0.473176	0.150885	-3.136	0.00171271	0.09744	16.5188	14.4575	10.7337	12.3305	54.0404
13	112800894	112867881	Plpp1	ENSMUSG00000021759	protein_coding	140.386	-0.958963	0.306257	-3.13124	0.0017407	0.0984427	5.61896	5.1574	2.80629	2.91283	16.4955
11	54100095	54131665	P4ha2	ENSMUSG00000018906	protein_coding	839.688	-0.533101	0.170508	-3.12654	0.00176875	0.099437	6.7016	8.44342	5.1733	5.62414	25.9425
8	69088646	69113711	Atp6v1b2	ENSMUSG00000006273	protein_coding	1130.66	0.48968	0.156731	3.12434	0.00178205	0.0995958	8.92448	7.92969	12.7274	11.6499	41.2315
15	67102875	67113992	St3gal1	ENSMUSG00000013846	protein_coding	478.821	-0.596745	0.191213	-3.12083	0.00180342	0.1002	5.49737	5.50227	3.93558	3.54691	18.4821
7	142460809	142494867	Lsp1	ENSMUSG00000018819	protein_coding	472.544	0.696045	0.223203	3.11844	0.00181812	0.10043	2.69368	3.9462	6.00881	5.04667	17.6954
X	71555918	71560676	Hmgb3	ENSMUSG00000015217	protein_coding	1000.24	-0.513193	0.164691	-3.11609	0.00183266	0.100648	27.4546	22.5625	18.0242	18.1327	86.174
8	105297663	105305370	E2f4	ENSMUSG00000014859	protein_coding	3932.09	-0.385289	0.123803	-3.11212	0.00185751	0.101426	86.8775	85.8197	70.5265	65.7026	308.926
6	129533160	129542346	Gabarapl1	ENSMUSG00000030161	protein_coding	614.128	0.613312	0.197334	3.10798	0.0018837	0.102258	10.3723	12.5904	20.121	15.9627	59.0464
8	4257660	4259274	Ctxn1	ENSMUSG00000048644	protein_coding	205.503	0.826495	0.266068	3.10633	0.00189426	0.102258	5.38354	6.25383	11.2919	9.93649	32.8657
18	84011627	84086404	Tshz1	ENSMUSG00000046982	protein_coding	771.783	0.535604	0.173157	3.09318	0.00198025	0.106296	4.96517	5.63682	8.46191	7.3459	26.4098
10	128035346	128048637	Naca	ENSMUSG00000061315	protein_coding	7527.16	-0.349175	0.11311	-3.08704	0.00202158	0.107871	57.1857	56.7948	46.2122	46.0559	206.249
5	96793339	96845966	Anxa3	ENSMUSG00000029484	protein_coding	2260.62	-0.398122	0.129227	-3.0808	0.00206447	0.108486	34.4888	32.5745	25.8193	26.6868	119.569
19	46032593	46045214	Ldb1	ENSMUSG00000025223	protein_coding	2396.45	0.413009	0.134128	3.07921	0.00207548	0.108486	26.6312	27.9371	39.3334	35.4755	129.377
6	42264985	42282508	Casp2	ENSMUSG00000029863	protein_coding	698.266	-0.52403	0.170294	-3.07721	0.00208951	0.108486	5.80645	5.28303	3.77774	4.18877	19.056
1	45374321	45503282	Col5a2	ENSMUSG00000026042	protein_coding	8198.29	0.424916	0.138085	3.0772	0.00208956	0.108486	36.5572	32.792	52.3306	43.5485	165.228
8	124021508	124048505	Urb2	ENSMUSG00000031976	protein_coding	2256.28	-0.393415	0.12794	-3.07499	0.00210507	0.108697	20.1058	19.4711	15.1325	15.9606	70.6701
2	25926838	25983282	Camsap1	ENSMUSG00000026933	protein_coding	2280.6	-0.418586	0.136484	-3.06692	0.00216276	0.110731	14.8338	14.8153	12.1007	10.7349	52.4847
5	32458843	32517433	Ppp1cb	ENSMUSG00000014956	protein_coding	2612.25	0.382442	0.124727	3.06623	0.00216777	0.110731	9.73377	10.0276	13.3092	13.2476	46.3181
9	123478701	123521548	Limd1	ENSMUSG00000025239	protein_coding	1431.84	-0.426445	0.139474	-3.05752	0.00223177	0.112937	16.115	16.0808	12.5294	12.1584	56.8836
11	101552149	101581951	Nbr1	ENSMUSG00000017119	protein_coding	1682.47	0.42299	0.138362	3.05712	0.00223472	0.112937	9.61778	10.2729	12.8029	14.7389	47.4325
10	79927043	79955018	Arid3a	ENSMUSG00000019564	protein_coding	692.992	0.5634	0.184516	3.05339	0.00226272	0.113747	5.05846	4.50561	7.95066	6.58428	24.099
15	75657035	75678800	Top1mt	ENSMUSG00000000934	protein_coding	624.792	0.550052	0.180787	3.04254	0.00234594	0.117173	11.4656	13.8907	19.6212	18.6114	63.5889
2	82053222	82259879	Zfp804a	ENSMUSG00000070866	protein_coding	421.853	0.74239	0.244229	3.03973	0.00236787	0.117173	2.79654	2.91733	3.66508	6.26208	15.641
9	75071015	75223688	Myo5a	ENSMUSG00000034593	protein_coding	4339.22	-0.384521	0.127242	-3.02197	0.00251136	0.123629	15.9492	15.601	11.3428	13.6344	56.5274
4	155154075	155222592	Ski	ENSMUSG00000029050	protein_coding	1884.27	-0.489842	0.1622	-3.02	0.00252776	0.123795	19.408	18.2183	15.6026	11.9383	65.1673
11	77763246	77865980	Myo18a	ENSMUSG00000000631	protein_coding	5765.22	0.403427	0.13411	3.00817	0.00262829	0.128058	14.7447	14.6871	21.823	18.2447	69.4996
10	17900466	17948067	Heca	ENSMUSG00000039879	protein_coding	197.914	-0.794096	0.264332	-3.00416	0.00266313	0.129094	3.16012	3.34594	1.79056	2.08992	10.3865
12	76533560	76579039	Plekhg3	ENSMUSG00000052609	protein_coding	2529.94	0.433648	0.144474	3.00157	0.00268587	0.129535	20.0684	21.2532	31.4039	26.0061	98.7316
3	90293178	90363407	Gatad2b	ENSMUSG00000042390	protein_coding	2138.68	0.393662	0.131488	2.99391	0.0027543	0.132053	7.51758	7.84095	9.75115	11.0841	36.1937
X	105968084	106011906	Magt1	ENSMUSG00000031232	protein_coding	792.586	-0.507954	0.169735	-2.99263	0.00276587	0.132053	9.58618	9.33868	6.12108	7.65109	32.697
5	66298703	66618784	Apbb2	ENSMUSG00000029207	protein_coding	3541.14	0.382211	0.128391	2.97692	0.00291157	0.138314	12.9045	13.7634	18.778	17.0123	62.4583
15	88862186	88865718	Pim3	ENSMUSG00000035828	protein_coding	1120.13	-0.493057	0.165718	-2.97529	0.00292714	0.138362	25.6139	25.8895	20.8808	16.7233	89.1075
13	80883384	80896035	Arrdc3	ENSMUSG00000074794	protein_coding	268.708	0.687262	0.231506	2.96866	0.002991	0.140681	1.56788	1.55916	2.52783	2.66752	8.32239
17	47867133	47924645	Foxp4	ENSMUSG00000023991	protein_coding	2223.56	0.440339	0.148492	2.96542	0.00302273	0.140846	18.1838	18.2432	28.0075	22.8365	87.2711
1	90602981	90613341	Cops8	ENSMUSG00000034432	protein_coding	712.662	-0.487402	0.164418	-2.96441	0.00303268	0.140846	8.9306	8.85044	6.48269	6.59649	30.8602
7	49778346	49858265	Prmt3	ENSMUSG00000030505	protein_coding	723.575	-0.508469	0.171562	-2.96377	0.00303899	0.140846	7.16472	6.30478	4.97396	4.78391	23.2274
13	3882565	3918220	Net1	ENSMUSG00000021215	protein_coding	2312.5	-0.390515	0.131877	-2.9612	0.00306438	0.141334	31.3417	35.4979	26.4719	26.0658	119.377
11	80089400	80135794	Atad5	ENSMUSG00000017550	protein_coding	1576.59	-0.533526	0.180493	-2.95593	0.00311727	0.143078	12.2874	11.2268	6.64313	10.204	40.3613
17	64281005	64331916	Pja2	ENSMUSG00000024083	protein_coding	2261.67	-0.390522	0.132366	-2.95032	0.00317442	0.144911	25.736	25.7152	18.7257	21.8271	92.004
11	23665674	23732876	Pus10	ENSMUSG00000020280	protein_coding	1118.65	-0.467233	0.158482	-2.94819	0.00319644	0.144911	14.5191	13.9982	9.44728	11.8975	49.8621
X	42059679	42109656	Xiap	ENSMUSG00000025860	protein_coding	843.283	-0.52149	0.176923	-2.94756	0.00320296	0.144911	5.34838	4.84366	3.16451	4.19039	17.5469
2	114193461	114201469	Zfp770	ENSMUSG00000040321	protein_coding	240.926	-0.769961	0.262118	-2.93746	0.00330911	0.14833	2.22074	2.02239	1.05392	1.5311	6.82816
15	6813577	6874969	Osmr	ENSMUSG00000022146	protein_coding	252.476	0.840379	0.286096	2.9374	0.00330975	0.14833	0.521428	0.899508	1.13637	1.49585	4.05316
5	137518548	137527935	Gigyf1	ENSMUSG00000029714	protein_coding	1375.45	0.46552	0.158661	2.93406	0.00334558	0.148342	9.22606	10.7482	15.3762	12.9867	48.3371
14	120478461	120507194	Rap2a	ENSMUSG00000051615	protein_coding	401.328	-0.59873	0.204067	-2.93399	0.00334632	0.148342	5.86518	5.14132	3.74315	3.75082	18.5005
17	71182560	71249817	Lpin2	ENSMUSG00000024052	protein_coding	689.441	-0.502809	0.171431	-2.93302	0.00335687	0.148342	2.95707	3.33038	2.35715	2.21058	10.8552
4	126331704	126429556	Ago3	ENSMUSG00000028842	protein_coding	1078.26	-0.483803	0.165257	-2.92758	0.0034161	0.150233	3.48076	3.7307	2.29864	3.03915	12.5492
2	121491911	121506665	Mfap1a	ENSMUSG00000068479	protein_coding	398.456	-0.726798	0.248376	-2.9262	0.00343127	0.150233	4.22763	7.04159	3.18469	3.84674	18.3007
7	90130213	90213465	Picalm	ENSMUSG00000039361	protein_coding	2382.54	-0.396316	0.135667	-2.92124	0.00348641	0.151605	7.91638	8.50172	5.84484	7.04511	29.3081
19	24999529	25202432	Dock8	ENSMUSG00000052085	protein_coding	5971.04	0.34639	0.11863	2.91991	0.00350128	0.151605	32.1013	31.8993	43.1602	40.6948	147.856
10	80148272	80158368	Midn	ENSMUSG00000035621	protein_coding	3837.46	0.404449	0.138553	2.9191	0.00351048	0.151605	37.0858	35.8238	54.1195	45.2087	172.238
5	119670669	119684724	Tbx3	ENSMUSG00000018604	protein_coding	2617.18	0.39061	0.133987	2.91528	0.00355366	0.152594	15.1459	17.3857	22.6792	21.2386	76.4494
2	29124181	29182471	Setx	ENSMUSG00000043535	protein_coding	3413.08	-0.439616	0.150934	-2.91264	0.00358392	0.152594	16.8981	15.9061	10.5177	14.5222	57.8441
2	52072837	52122383	Rif1	ENSMUSG00000036202	protein_coding	3023.44	-0.538919	0.185034	-2.91254	0.003585	0.152594	16.7253	15.5974	8.61573	14.4614	55.3998
16	18239784	18248732	Ranbp1	ENSMUSG00000005732	protein_coding	2923	-0.356694	0.122563	-2.91029	0.00361091	0.152594	91.3323	96.0251	74.8348	76.0329	338.225
6	122317731	122340561	Phc1	ENSMUSG00000040669	protein_coding	977.812	-0.473905	0.162851	-2.91005	0.00361368	0.152594	10.3176	10.097	8.16174	6.95501	35.5313
17	53479234	53507671	Rab5a	ENSMUSG00000017831	protein_coding	540.897	-0.539643	0.185716	-2.90574	0.00366385	0.154027	12.0254	13.8279	8.50826	9.87057	44.2322
18	34902785	34932007	Etf1	ENSMUSG00000024360	protein_coding	4601.59	0.368121	0.126854	2.90193	0.00370875	0.155228	49.3841	53.6185	62.5679	74.7394	240.31
3	95181766	95217916	Gabpb2	ENSMUSG00000038766	protein_coding	2213.56	-0.406826	0.140475	-2.89608	0.00377861	0.157459	8.28971	7.21083	5.64731	6.43512	27.583
9	103353094	103365840	Cdv3	ENSMUSG00000032803	protein_coding	7261.78	-0.390267	0.134857	-2.89394	0.00380443	0.157842	53.0873	52.7096	45.5544	37.5194	188.871
14	20455261	20480133	Anxa7	ENSMUSG00000021814	protein_coding	1039.14	0.438682	0.151746	2.8909	0.00384137	0.158469	13.4678	14.827	18.7299	20.8625	67.8872
4	115737744	115777327	Efcab14	ENSMUSG00000034210	protein_coding	1261.12	-0.418713	0.144885	-2.88996	0.0038529	0.158469	8.19804	8.52606	6.02887	6.89519	29.6482
1	136213531	136234264	5730559C18Rik	ENSMUSG00000041605	protein_coding	286.358	0.697973	0.241633	2.88856	0.00387007	0.158489	1.95077	2.22729	3.87038	3.09066	11.1391
3	54803115	54807791	Rfxap	ENSMUSG00000036615	protein_coding	700.216	-0.529485	0.183518	-2.8852	0.00391168	0.159406	17.2987	17.8123	13.9198	11.0605	60.0914
11	100462614	100472741	Klhl11	ENSMUSG00000048732	protein_coding	811.596	-0.465965	0.161682	-2.88199	0.00395172	0.159406	18.7811	18.6086	12.9919	14.9834	65.3651
1	180800832	180813943	H3f3a	ENSMUSG00000060743	protein_coding	678.579	-0.543606	0.188688	-2.88099	0.00396432	0.159406	10.8003	11.0591	8.69199	6.70203	37.2533
7	75455534	75754609	Akap13	ENSMUSG00000066406	protein_coding	3034.95	0.35004	0.121555	2.87969	0.00398065	0.159406	5.97763	6.15434	7.89041	8.05646	28.0788
2	60292103	60383303	Ly75	ENSMUSG00000026980	protein_coding	1779	-0.380462	0.132122	-2.87962	0.00398157	0.159406	13.577	14.1329	10.8896	11.0592	49.6587
10	117050998	117063814	Cct2	ENSMUSG00000034024	protein_coding	6780.69	-0.325291	0.112999	-2.8787	0.00399312	0.159406	180.913	184.541	145.455	155.518	666.428
5	30913402	30921277	Emilin1	ENSMUSG00000029163	protein_coding	1854.88	0.408129	0.141936	2.87544	0.00403462	0.160389	15.7326	14.9689	22.1927	19.7587	72.6528
15	98949841	98953551	Tuba1a	ENSMUSG00000072235	protein_coding	3620.23	0.469097	0.163323	2.87221	0.00407617	0.161178	83.0047	92.4157	144.768	104.663	424.851
14	45283092	45318572	Ero1l	ENSMUSG00000021831	protein_coding	455.244	-0.568734	0.198078	-2.87126	0.0040884	0.161178	5.26365	6.46236	4.04236	4.10589	19.8743
15	81704248	81729919	Rangap1	ENSMUSG00000022391	protein_coding	8444.33	0.366542	0.127823	2.86759	0.00413618	0.161996	106.251	112.243	155.901	134.065	508.46
X	71420060	71492849	Cd99l2	ENSMUSG00000035776	protein_coding	517.554	0.523953	0.18275	2.86704	0.00414325	0.161996	4.01448	4.22315	6.16471	6.04139	20.4437
8	104417680	104443047	Dync1li2	ENSMUSG00000035770	protein_coding	1903.4	-0.39312	0.137376	-2.86163	0.00421469	0.16274	16.291	17.8031	12.3841	14.4323	60.9105
2	22940073	23040241	Abi1	ENSMUSG00000058835	protein_coding	1029.23	-0.475266	0.166094	-2.86142	0.00421744	0.16274	13.697	14.522	9.0645	11.9474	49.231
5	52150203	52190514	Dhx15	ENSMUSG00000029169	protein_coding	7073.11	-0.341892	0.119516	-2.86065	0.0042278	0.16274	46.1594	42.2764	34.4237	37.628	160.487
15	3965445	3979573	Fbxo4	ENSMUSG00000022184	protein_coding	129.341	-0.970091	0.339143	-2.86042	0.00423079	0.16274	3.64652	4.32765	2.47334	1.68475	12.1323
9	66126611	66138955	Fam96a	ENSMUSG00000032381	protein_coding	468.219	-0.545097	0.190701	-2.85839	0.00425802	0.163096	22.1003	20.4773	14.4181	15.716	72.7117
7	121642021	121707253	Usp31	ENSMUSG00000063317	protein_coding	1442.62	-0.399946	0.13998	-2.85717	0.0042744	0.163096	7.79133	7.34682	5.74273	6.09886	26.9797
11	87592162	87616302	Mtmr4	ENSMUSG00000018401	protein_coding	1806.84	-0.39288	0.137789	-2.85133	0.00435374	0.164952	15.1661	16.1022	12.7727	11.7465	55.7875
10	76259429	76345291	Dip2a	ENSMUSG00000020231	protein_coding	1142.4	-0.433986	0.152221	-2.85103	0.00435775	0.164952	7.33262	7.87143	6.09082	5.49076	26.7856
11	97205842	97280638	Npepps	ENSMUSG00000001441	protein_coding	2173.65	-0.367822	0.129114	-2.84881	0.00438828	0.165449	15.5887	16.731	12.4218	13.4232	58.1646
7	67952827	68233668	Igf1r	ENSMUSG00000005533	protein_coding	2979.56	-0.349674	0.12283	-2.84681	0.00441592	0.165657	9.55005	9.35267	7.6112	7.68741	34.2013
13	90089123	90143907	Tmem167	ENSMUSG00000012422	protein_coding	557.714	-0.58311	0.204895	-2.84589	0.00442868	0.165657	3.01881	2.85806	1.65434	2.41616	9.94738
5	65763521	65830108	N4bp2	ENSMUSG00000037795	protein_coding	933.081	-0.485906	0.171002	-2.84152	0.00448989	0.166976	3.74745	3.16959	2.29449	2.81653	12.0281
8	35465253	35496196	Eri1	ENSMUSG00000031527	protein_coding	2436.76	-0.366713	0.129085	-2.84087	0.00449909	0.166976	15.1452	14.2738	11.8466	11.6791	52.9447
15	58094047	58135082	Atad2	ENSMUSG00000022360	protein_coding	6406.25	-0.389673	0.137242	-2.83931	0.00452108	0.167139	60.8604	60.6685	41.3081	54.6351	217.472
11	95009879	95026087	Samd14	ENSMUSG00000047181	protein_coding	1093.2	0.482803	0.170349	2.8342	0.00459411	0.169181	13.3007	12.3654	20.5321	16.3462	62.5445
7	15970672	16047921	Gltscr1	ENSMUSG00000070808	protein_coding	624.241	0.498106	0.176034	2.8296	0.00466064	0.169897	2.92513	3.27511	4.64728	4.37046	15.218
2	74697727	74700208	Hoxd9	ENSMUSG00000043342	protein_coding	217.593	0.749777	0.265053	2.82878	0.00467259	0.169897	3.39684	3.83684	6.90717	5.58686	19.7277
6	113604772	113616951	Brk1	ENSMUSG00000033940	protein_coding	707.042	0.476038	0.168287	2.82872	0.00467338	0.169897	24.6932	26.6499	34.4248	39.3435	125.111
4	149104146	149120647	Dffa	ENSMUSG00000028974	protein_coding	162.194	0.811694	0.287212	2.82612	0.00471158	0.169897	1.63674	1.52556	2.86042	2.86076	8.88348
14	25711642	25769039	Zcchc24	ENSMUSG00000055538	protein_coding	1591.65	0.384335	0.136028	2.82542	0.00472188	0.169897	14.0549	14.7618	19.5124	19.2561	67.585
4	119277981	119294604	Ybx1	ENSMUSG00000028639	protein_coding	19933.3	-0.332321	0.117661	-2.8244	0.00473699	0.169897	418.911	415.63	358.473	324.423	1517.44
7	19424775	19458821	Mark4	ENSMUSG00000030397	protein_coding	815.472	0.510175	0.180639	2.82428	0.00473875	0.169897	6.34035	7.37789	11.1172	8.95933	33.7948
15	38487430	38519266	Azin1	ENSMUSG00000037458	protein_coding	3756.17	-0.341784	0.121152	-2.82111	0.00478575	0.170938	31.2221	32.8515	24.6999	27.4891	116.263
15	102116528	102136234	Spryd3	ENSMUSG00000036966	protein_coding	1217.61	0.437711	0.155327	2.81799	0.00483252	0.171962	17.6196	15.9743	24.7839	22.0685	80.4463
19	46599084	46657389	Wbp1l	ENSMUSG00000047731	protein_coding	1089.51	0.427141	0.151695	2.81579	0.00486576	0.172498	10.0468	9.75478	14.2246	13.1977	47.2239
X	8123301	8132892	Wdr13	ENSMUSG00000031166	protein_coding	342.631	-0.60917	0.216435	-2.81456	0.00488434	0.172513	3.97649	3.47418	2.39109	2.65562	12.4974
9	111271929	111279093	Epm2aip1	ENSMUSG00000046785	protein_coding	690.051	-0.481748	0.171964	-2.80145	0.00508738	0.179019	5.12153	5.54721	3.60487	4.29371	18.5673
9	54863755	54912534	Ireb2	ENSMUSG00000032293	protein_coding	1283.76	-0.437899	0.156638	-2.79562	0.00518011	0.180942	11.8454	12.3244	8.05658	10.4053	42.6317
1	138482875	138620141	Nek7	ENSMUSG00000026393	protein_coding	859.184	-0.443558	0.15891	-2.79126	0.00525033	0.182283	6.62393	6.13354	4.68151	5.00209	22.4411
14	30951486	30987439	Nek4	ENSMUSG00000021918	protein_coding	233.823	-0.683058	0.244748	-2.79086	0.00525687	0.182283	5.06067	4.88521	3.13101	3.25981	16.3367
8	125418063	125569808	Sipa1l2	ENSMUSG00000001995	protein_coding	2604.27	0.379165	0.136203	2.78383	0.0053722	0.185604	11.5177	10.8617	15.8554	14.1221	52.357
2	32287384	32307921	Golga2	ENSMUSG00000002546	protein_coding	2459.73	0.381097	0.137008	2.78157	0.0054097	0.186223	18.0608	18.8888	26.4006	23.1306	86.4808
11	94211454	94215495	Tob1	ENSMUSG00000037573	protein_coding	260.891	0.715433	0.257407	2.77939	0.00544616	0.186801	3.33087	4.88635	7.19167	6.69908	22.108
9	36821939	36878924	Fez1	ENSMUSG00000032118	protein_coding	299.704	-0.618934	0.222931	-2.77635	0.00549734	0.187879	4.0422	4.52681	2.80777	2.94833	14.3251
15	97784355	97792692	Slc48a1	ENSMUSG00000081534	protein_coding	1176.46	0.436364	0.157405	2.77224	0.0055672	0.188964	16.106	19.2661	25.7617	23.504	84.6378
X	106027276	106124926	Atp7a	ENSMUSG00000033792	protein_coding	339.863	-0.636415	0.22967	-2.771	0.00558841	0.188964	2.23522	2.26179	1.24088	1.76119	7.49907
19	41766588	41802084	Arhgap19	ENSMUSG00000025154	protein_coding	1060.46	0.414284	0.149508	2.77098	0.00558876	0.188964	8.46962	8.35014	11.7354	11.3636	39.9188
8	31111820	31131482	Rnf122	ENSMUSG00000039328	protein_coding	144.933	0.831375	0.301093	2.76119	0.00575908	0.193368	0.53462	0.581163	0.983847	1.06586	3.16549
4	116557658	116593882	Gpbp1l1	ENSMUSG00000034042	protein_coding	633.652	0.489887	0.177421	2.76116	0.00575971	0.193368	5.48603	6.57385	8.75177	8.70222	29.5139
3	145987870	146021720	Syde2	ENSMUSG00000036863	protein_coding	494.11	-0.51417	0.1867	-2.75398	0.00588745	0.19696	4.80146	4.81059	3.56958	3.36004	16.5417
8	84210678	84237055	Zswim4	ENSMUSG00000035671	protein_coding	1495.55	0.405095	0.147374	2.74876	0.0059821	0.199424	12.6744	13.797	19.1485	16.9253	62.5453
3	157534160	157548410	Zranb2	ENSMUSG00000028180	protein_coding	1844.86	-0.422336	0.153862	-2.7449	0.00605295	0.200955	14.6966	15.0129	9.78467	13.1608	52.6551
13	114818236	114832275	Mocs2	ENSMUSG00000015536	protein_coding	246.754	0.683299	0.249035	2.74378	0.00607358	0.200955	0.864792	1.12493	1.62079	1.67476	5.28527
4	126232167	126256343	Map7d1	ENSMUSG00000028849	protein_coding	4285.96	0.393528	0.143476	2.74282	0.00609148	0.200955	47.282	49.2018	72.4691	57.8888	226.842
X	139210042	139238335	Mum1l1	ENSMUSG00000042515	protein_coding	397.647	-0.567895	0.207399	-2.73817	0.00617816	0.20311	4.24337	5.05023	2.98753	3.49243	15.7736
11	105292643	105351139	Mrc2	ENSMUSG00000020695	protein_coding	3156.59	0.39139	0.14313	2.73452	0.00624717	0.20467	18.6536	20.2722	28.8033	23.7124	91.4415
11	104502745	104550620	Cdc27	ENSMUSG00000020687	protein_coding	1982.82	-0.387701	0.14188	-2.7326	0.00628373	0.205161	16.7925	17.4008	12.041	14.9819	61.2163
1	60409619	60481158	Abi2	ENSMUSG00000026782	protein_coding	1181.65	0.394836	0.14508	2.72151	0.00649837	0.211442	5.46857	5.89456	7.42654	7.99041	26.7801
17	47505051	47599691	Ccnd3	ENSMUSG00000034165	protein_coding	1632.54	0.445967	0.164054	2.71841	0.00655966	0.212708	7.48332	7.49866	11.8865	9.08919	35.9577
3	94760069	94786492	Cgn	ENSMUSG00000068876	protein_coding	564.367	-0.487143	0.179482	-2.71417	0.00664431	0.21472	4.92426	5.48394	3.87593	3.77305	18.0572
3	88532395	88541396	Mex3a	ENSMUSG00000074480	protein_coding	1345.15	0.381982	0.14088	2.7114	0.0067	0.215221	9.21475	10.0108	12.7329	13.1026	45.061
13	119765187	119790805	Zfp131	ENSMUSG00000094870	protein_coding	943.137	-0.424858	0.156742	-2.71055	0.00671712	0.215221	16.6451	16.8515	11.8521	13.9396	59.2883
2	134594185	134644145	Tmx4	ENSMUSG00000034723	protein_coding	343.269	-0.615929	0.227278	-2.71003	0.00672779	0.215221	1.53625	2.08914	1.18949	1.2497	6.06458
7	141874813	141918507	Tollip	ENSMUSG00000025139	protein_coding	1009.57	0.405308	0.149883	2.70416	0.00684771	0.217445	8.06869	8.2591	11.1884	11.1019	38.618
4	118208213	118291405	Ptprf	ENSMUSG00000033295	protein_coding	3035.75	-0.418225	0.154722	-2.70308	0.00687011	0.217445	16.8145	19.3798	15.6484	12.1833	64.026
11	97663414	97685463	Mllt6	ENSMUSG00000038437	protein_coding	2345.92	0.38936	0.144078	2.70242	0.0068837	0.217445	13.0234	12.9002	19.0259	15.9132	60.8627
15	93239742	93275161	Gxylt1	ENSMUSG00000036197	protein_coding	2059.32	0.350127	0.129604	2.70152	0.00690226	0.217445	12.7071	12.9738	16.9805	16.7636	59.425
3	32334792	32366014	Zmat3	ENSMUSG00000027663	protein_coding	722.143	-0.458932	0.169908	-2.70107	0.00691173	0.217445	3.61991	3.3308	2.6946	2.51325	12.1586
2	13850282	14056135	Hacd1	ENSMUSG00000063275	protein_coding	320.302	0.688962	0.25546	2.69695	0.00699777	0.219425	5.5452	5.47985	10.9997	7.21093	29.2357
11	69343273	69369406	Chd3	ENSMUSG00000018474	protein_coding	11155.4	0.330491	0.122677	2.694	0.00705992	0.220646	54.2762	57.0403	76.5317	67.598	255.446
4	123262351	123298925	Pabpc4	ENSMUSG00000011257	protein_coding	5142.55	-0.331619	0.12322	-2.69128	0.00711789	0.221218	69.646	65.6184	57.2637	53.5176	246.046
19	4907229	4928287	Dpp3	ENSMUSG00000063904	protein_coding	1653.02	0.378819	0.140775	2.69095	0.00712481	0.221218	25.7395	25.196	35.6474	32.5631	119.146
19	43689672	43733697	Entpd7	ENSMUSG00000025192	protein_coding	582.784	0.480962	0.179146	2.68474	0.00725859	0.224638	2.39941	2.76425	3.73786	3.6889	12.5904
10	128377115	128408704	Ankrd52	ENSMUSG00000014498	protein_coding	3258.38	0.338581	0.12627	2.68139	0.00733168	0.225678	16.0244	16.5503	22.0159	20.4147	75.0052
2	60750193	60963192	Rbms1	ENSMUSG00000026970	protein_coding	2823	-0.328728	0.122613	-2.68102	0.00733971	0.225678	26.8481	27.7589	22.1079	22.7346	99.4495
9	103111787	103185276	Rab6b	ENSMUSG00000032549	protein_coding	498.381	-0.506848	0.189137	-2.67979	0.00736683	0.225782	5.72724	5.32955	4.15905	3.85178	19.0676
10	72654845	72674964	Zwint	ENSMUSG00000019923	protein_coding	2479.71	0.339031	0.126577	2.67846	0.00739615	0.225951	22.8502	24.1031	29.2598	32.0372	108.25
4	129461581	129488498	Bsdc1	ENSMUSG00000040859	protein_coding	345.333	0.561008	0.210042	2.67093	0.00756412	0.230342	2.2808	2.43175	3.53388	3.63644	11.8829
4	109280268	109387817	Eps15	ENSMUSG00000028552	protein_coding	1546.04	-0.379994	0.14264	-2.66401	0.00772162	0.233957	11.5905	12.3917	8.72007	10.3227	43.025
10	83543941	83596469	A230046K03Rik	ENSMUSG00000034560	protein_coding	1145.08	-0.438099	0.164479	-2.66355	0.0077321	0.233957	10.9498	10.4311	7.02705	9.31364	37.7216
1	87476834	87573870	Ngef	ENSMUSG00000026259	protein_coding	143.091	-0.814628	0.306425	-2.65849	0.00784924	0.236748	2.00508	2.43839	1.23575	1.37378	7.05301
5	108268897	108280526	Dr1	ENSMUSG00000029265	protein_coding	549.611	-0.482104	0.181422	-2.65737	0.00787538	0.236785	8.56974	8.93517	5.98203	6.97248	30.4594
X	101097786	101222563	Snx12	ENSMUSG00000046032	protein_coding	599.438	-0.475552	0.17945	-2.65006	0.00804776	0.2394	11.5251	10.9087	7.62152	9.0648	39.1202
9	71842688	72111871	Tcf12	ENSMUSG00000032228	protein_coding	1938.23	-0.356471	0.134516	-2.65002	0.00804863	0.2394	6.71267	6.6076	5.00254	5.74589	24.0687
11	107933387	108343928	Prkca	ENSMUSG00000050965	protein_coding	2666.57	-0.331282	0.125156	-2.64694	0.00812227	0.2394	15.2208	16.2001	12.3607	13.4113	57.1929
9	20965952	20976793	S1pr2	ENSMUSG00000043895	protein_coding	342.148	-0.615505	0.232556	-2.64669	0.00812837	0.2394	7.6583	6.32759	5.213	4.16148	23.3604
10	67266689	67285305	Nrbf2	ENSMUSG00000075000	protein_coding	267.865	0.6362	0.240428	2.64611	0.00814227	0.2394	5.33214	5.39948	9.31437	7.82856	27.8745
2	69380445	69404533	Dhrs9	ENSMUSG00000027068	protein_coding	152.122	-0.827599	0.312824	-2.64557	0.00815531	0.2394	2.03626	2.27956	1.0071	1.52165	6.84457
3	114030540	114220718	Col11a1	ENSMUSG00000027966	protein_coding	902.655	0.438509	0.165754	2.64553	0.00815627	0.2394	2.99414	2.72475	4.23662	3.74132	13.6968
1	172126755	172136493	Pex19	ENSMUSG00000003464	protein_coding	510.567	0.482989	0.18259	2.64521	0.00816394	0.2394	5.3225	5.28986	7.45464	7.84884	25.9158
9	108204634	108263958	Dag1	ENSMUSG00000039952	protein_coding	1989.01	-0.363718	0.137686	-2.64165	0.00825021	0.241185	16.5046	16.9833	14.1243	12.667	60.2791
9	96539300	96631617	Rasa2	ENSMUSG00000032413	protein_coding	620.151	-0.488757	0.185187	-2.63926	0.00830863	0.242148	2.19909	2.13918	1.38949	1.8125	7.54027
19	46761596	46878795	Cnnm2	ENSMUSG00000064105	protein_coding	185.759	0.71658	0.271642	2.63795	0.00834081	0.242342	1.7605	1.99717	3.22392	3.13861	10.1202
11	101096322	101119893	Fam134c	ENSMUSG00000017802	protein_coding	558.231	0.535516	0.203106	2.63663	0.00837339	0.242547	4.98863	7.10129	9.16943	8.87692	30.1363
4	155839680	155844088	Mxra8	ENSMUSG00000029070	protein_coding	448.044	0.515796	0.196346	2.62697	0.00861487	0.248784	5.74223	6.28282	9.27179	8.42314	29.72
1	180330485	180424802	Itpkb	ENSMUSG00000038855	protein_coding	501.31	0.500018	0.190609	2.62326	0.00870927	0.25065	1.90576	1.86992	2.91468	2.57931	9.26967
1	131910534	131936321	Nucks1	ENSMUSG00000026434	protein_coding	5369.59	-0.318599	0.121493	-2.62236	0.00873226	0.25065	41.4264	42.1526	31.8931	37.3311	152.803
14	30479565	30527056	Dcp1a	ENSMUSG00000021962	protein_coding	644.775	-0.448556	0.171321	-2.61821	0.00883918	0.252955	6.37614	6.21683	4.49351	5.03937	22.1259
16	17406003	17430826	Snap29	ENSMUSG00000022765	protein_coding	257.227	0.619334	0.237388	2.60895	0.00908204	0.259124	2.7401	2.8874	4.59101	4.31032	14.5288
19	29020833	29047961	Ak3	ENSMUSG00000024782	protein_coding	602.323	-0.466138	0.178987	-2.60432	0.00920581	0.261869	9.75382	11.5547	7.89816	8.00061	37.2073
18	4920540	5119299	Svil	ENSMUSG00000024236	protein_coding	1387.79	-0.383302	0.14727	-2.60272	0.00924864	0.262302	7.18033	6.77766	5.78103	5.23828	24.9773
15	102102988	102116401	Tns2	ENSMUSG00000037003	protein_coding	1990.79	0.370799	0.142563	2.60095	0.00929655	0.262876	17.3223	17.6045	24.9556	21.5236	81.406
15	103240432	103244955	Hnrnpa1	ENSMUSG00000046434	protein_coding	13388.8	-0.288246	0.111074	-2.59506	0.00945731	0.266629	367.678	361.964	310.35	305.756	1345.75
13	49341549	49387025	Bicd2	ENSMUSG00000037933	protein_coding	1678.14	-0.376098	0.145049	-2.59291	0.0095168	0.267285	14.0956	14.2916	12.0512	10.4552	50.8936
5	137745730	137768450	Tsc22d4	ENSMUSG00000029723	protein_coding	1196.17	0.387774	0.149594	2.59218	0.00953686	0.267285	6.58308	6.54222	9.25512	8.4273	30.8077
2	168081004	168101203	Pard6b	ENSMUSG00000044641	protein_coding	321.644	0.64772	0.25016	2.58922	0.00961941	0.268806	3.70107	3.31707	6.66801	4.60604	18.2922
15	81848270	81858326	Tob2	ENSMUSG00000048546	protein_coding	1599.44	0.352531	0.136352	2.58544	0.00972534	0.270969	16.5719	16.8782	22.3322	21.6826	77.4648
7	55841745	55932602	Cyfip1	ENSMUSG00000030447	protein_coding	2963.96	-0.316833	0.122613	-2.584	0.00976618	0.271311	13.1841	12.9927	10.7721	10.9014	47.8504
4	70427065	70534995	Megf9	ENSMUSG00000039270	protein_coding	151.455	-0.765032	0.29664	-2.57899	0.00990888	0.274473	1.11682	1.08843	0.702032	0.63219	3.53948
5	67260565	67291461	Tmem33	ENSMUSG00000037720	protein_coding	661.42	-0.46106	0.179454	-2.56924	0.0101921	0.280736	4.41544	3.70587	2.90002	3.19491	14.2162
2	27886425	28039514	Col5a1	ENSMUSG00000026837	protein_coding	10255.2	0.366042	0.142474	2.56918	0.0101941	0.280736	50.8216	49.5154	74.7011	58.3453	233.383
19	17394043	17401349	Rfk	ENSMUSG00000024712	protein_coding	385.779	-0.559454	0.218039	-2.56584	0.0102926	0.282631	8.84352	7.95309	6.48853	5.21543	28.5006
9	98986373	99002021	Faim	ENSMUSG00000032463	protein_coding	387.773	-0.52515	0.204887	-2.56311	0.0103739	0.28404	3.98874	3.57873	2.60941	2.82043	12.9973
7	144929931	144939925	Ccnd1	ENSMUSG00000070348	protein_coding	7683.21	-0.296819	0.116006	-2.55865	0.0105078	0.286882	82.2611	88.8202	73.0018	70.5042	314.587
18	67488209	67552777	Spire1	ENSMUSG00000024533	protein_coding	830.733	-0.40165	0.15711	-2.5565	0.0105732	0.28784	8.51835	8.84694	6.71459	6.83999	30.9199
14	60265205	60302370	Mtmr6	ENSMUSG00000021987	protein_coding	487.949	-0.481417	0.188735	-2.55076	0.0107489	0.291786	7.26647	6.81694	4.88756	5.53689	24.5079
9	6928503	7184446	Dync2h1	ENSMUSG00000047193	protein_coding	293.622	-0.63324	0.248577	-2.54746	0.0108509	0.293717	1.05942	1.03768	0.558032	0.846808	3.50194
8	107580381	107588464	Psmd7	ENSMUSG00000039067	protein_coding	5882.29	0.294897	0.115848	2.54555	0.0109105	0.294195	108.53	113.665	142.017	138.947	503.16
19	15904678	15947337	Psat1	ENSMUSG00000024640	protein_coding	5909.59	-0.291156	0.114407	-2.54491	0.0109305	0.294195	73.1201	72.2173	60.7167	61.7928	267.847
9	31149557	31211815	Aplp2	ENSMUSG00000031996	protein_coding	3140.86	0.307942	0.121143	2.54196	0.0110231	0.295849	35.6094	36.6389	45.7861	46.4424	164.477
12	73099609	73113456	Six4	ENSMUSG00000034460	protein_coding	578.549	0.469157	0.184752	2.53939	0.0111047	0.297055	2.18798	2.06424	3.23211	2.82404	10.3084
4	52439243	52488260	Smc2	ENSMUSG00000028312	protein_coding	3500.15	-0.42521	0.1675	-2.53857	0.0111306	0.297055	35.895	33.6919	21.2356	32.4669	123.289
4	134129858	134187112	Cep85	ENSMUSG00000037443	protein_coding	793.496	0.407081	0.160558	2.53541	0.0112315	0.29891	5.88463	6.42845	8.1901	8.65426	29.1574
16	33829665	33949153	Itgb5	ENSMUSG00000022817	protein_coding	1588.01	0.403282	0.159292	2.53172	0.0113503	0.301227	18.9108	19.7833	29.3539	23.2511	91.2991
6	116624016	116628999	Zfp422	ENSMUSG00000059878	protein_coding	421.544	-0.507539	0.2006	-2.53011	0.0114026	0.301772	6.91185	6.06371	4.71377	4.6964	22.3857
19	8989284	9076919	Ahnak	ENSMUSG00000069833	protein_coding	57953.1	-0.288516	0.114121	-2.52816	0.0114661	0.302078	171.48	155.068	137.076	138.814	602.438
11	98152154	98193293	Med1	ENSMUSG00000018160	protein_coding	3430.39	-0.305229	0.120802	-2.52668	0.0115145	0.302078	20.5504	20.6312	16.4715	17.9301	75.5832
16	42875881	43642602	Zbtb20	ENSMUSG00000022708	protein_coding	1694.48	-0.431464	0.170778	-2.52646	0.011522	0.302078	3.03205	2.9845	1.8638	2.75932	10.6397
19	9982703	9985092	Fth1	ENSMUSG00000024661	protein_coding	20518.4	0.287751	0.113936	2.52555	0.0115516	0.302078	948.922	1080.93	1250.11	1304.62	4584.58
4	109660876	109667189	Cdkn2c	ENSMUSG00000028551	protein_coding	673.291	0.445236	0.17644	2.52344	0.0116215	0.302078	9.77514	10.4234	15.1237	13.1656	48.4878
13	52835119	52929681	Auh	ENSMUSG00000021460	protein_coding	270.554	0.626739	0.248434	2.52276	0.0116437	0.302078	1.19327	0.914818	1.5318	1.83422	5.47411
13	54679399	54693907	Rnf44	ENSMUSG00000034928	protein_coding	1862.36	0.367196	0.145671	2.52071	0.0117117	0.302078	14.2388	15.5086	21.2294	18.247	69.2238
6	72359714	72366956	Rnf181	ENSMUSG00000055850	protein_coding	481.014	0.476355	0.188985	2.52059	0.0117157	0.302078	6.42447	6.95684	9.83323	9.34043	32.555
6	38694390	38876165	Hipk2	ENSMUSG00000061436	protein_coding	3590.06	0.327219	0.129849	2.52	0.0117355	0.302078	16.9191	17.3546	23.4523	20.8222	78.5482
2	152780668	152831728	Bcl2l1	ENSMUSG00000007659	protein_coding	1168.56	-0.368233	0.146194	-2.5188	0.0117755	0.302078	13.5676	13.7387	11.1349	10.6593	49.1005
5	117091680	117116113	Suds3	ENSMUSG00000066900	protein_coding	3423.71	0.400391	0.158981	2.51848	0.0117864	0.302078	12.6198	12.1685	19.3316	14.303	58.4229
10	80292453	80294114	Rps15	ENSMUSG00000063457	protein_coding	6499.89	-0.299958	0.119139	-2.51771	0.0118122	0.302078	544.857	537.568	468.686	437.32	1988.43
6	47453398	47526139	Cul1	ENSMUSG00000029686	protein_coding	1763.95	-0.380976	0.151346	-2.51725	0.0118275	0.302078	22.921	24.0264	16.135	21.1647	84.2471
1	72159442	72212307	Mreg	ENSMUSG00000039395	protein_coding	203.127	0.65701	0.261624	2.51127	0.0120297	0.306418	3.45097	3.11117	5.29929	5.36865	17.2301
15	80948490	80970947	Adsl	ENSMUSG00000022407	protein_coding	3191.47	-0.312933	0.125113	-2.50121	0.0123771	0.313586	30.4393	29.2139	25.2417	24.257	109.152
1	36792191	36943666	Tmem131	ENSMUSG00000026116	protein_coding	3073.92	-0.311791	0.124771	-2.49891	0.0124576	0.314787	17.7342	16.6431	14.1988	14.37	62.9462
11	120090531	120098731	Enthd2	ENSMUSG00000025377	protein_coding	288.815	0.607512	0.243617	2.49372	0.0126412	0.318577	3.49665	3.04529	5.7151	4.52201	16.7791
16	37776873	37836514	Fstl1	ENSMUSG00000022816	protein_coding	1328.56	0.348201	0.13986	2.48964	0.0127872	0.318992	11.1642	11.4528	14.4646	15.2393	52.3208
8	95081186	95103149	Katnb1	ENSMUSG00000031787	protein_coding	744.732	0.451515	0.181386	2.48924	0.0128016	0.318992	5.06977	4.76452	7.64433	6.18029	23.6589
4	151047300	151057963	Vamp3	ENSMUSG00000028955	protein_coding	522.197	-0.458019	0.184036	-2.48875	0.0128193	0.318992	10.1543	9.7238	6.99626	7.9582	34.8325
8	91070057	91123844	Rbl2	ENSMUSG00000031666	protein_coding	385.604	0.502543	0.20194	2.48858	0.0128255	0.318992	1.94071	2.07467	2.93072	2.93333	9.87943
9	123789510	123851899	Fyco1	ENSMUSG00000025241	protein_coding	1120.05	0.365318	0.146883	2.48713	0.0128777	0.319453	5.43524	5.32143	7.18585	7.09805	25.0406
18	44380502	44424969	Dcp2	ENSMUSG00000024472	protein_coding	1233.72	-0.398128	0.160312	-2.48346	0.0130114	0.321231	8.25992	7.04984	5.43177	6.58629	27.3278
14	120275669	120431697	Mbnl2	ENSMUSG00000022139	protein_coding	1950.69	-0.372229	0.149893	-2.48331	0.013017	0.321231	21.8565	24.1131	15.9624	20.7684	82.7005
9	21104069	21127346	Tyk2	ENSMUSG00000032175	protein_coding	276.56	0.594303	0.239481	2.48163	0.0130783	0.321909	2.09067	2.4512	3.80214	3.24725	11.5912
X	135797594	135891081	Bhlhb9	ENSMUSG00000072964	protein_coding	190.003	-0.667451	0.269293	-2.47853	0.0131926	0.323884	2.21845	2.39825	1.37616	1.63083	7.62368
3	49743296	49757325	Pcdh18	ENSMUSG00000037892	protein_coding	2061.78	0.318634	0.128622	2.47729	0.0132385	0.324172	15.9437	16.5708	20.4184	21.4129	74.3457
19	4035407	4037921	Gstp1	ENSMUSG00000060803	protein_coding	706.927	0.512095	0.206876	2.47537	0.0133098	0.32508	37.5115	35.733	63.642	43.5325	180.419
6	42315312	42324643	Fam131b	ENSMUSG00000029861	protein_coding	457.537	-0.484106	0.19566	-2.47422	0.0133527	0.325084	6.18144	6.18709	4.83826	4.25497	21.4618
8	84125989	84132527	Podnl1	ENSMUSG00000012889	protein_coding	175.607	-0.69468	0.280845	-2.47353	0.0133784	0.325084	3.11811	2.69634	1.89468	1.80465	9.51377
4	101419277	101466995	Ak4	ENSMUSG00000028527	protein_coding	327.732	-0.543105	0.219989	-2.46879	0.0135572	0.328485	3.59527	4.36409	2.75841	2.87491	13.5927
4	40804602	40854005	B4galt1	ENSMUSG00000028413	protein_coding	813.004	-0.399411	0.161837	-2.46799	0.0135875	0.328485	10.1587	10.618	8.40784	7.80906	36.9936
17	46674550	46680930	Klhdc3	ENSMUSG00000063576	protein_coding	887.581	0.392861	0.159348	2.46543	0.0136849	0.329658	16.6467	17.6924	24.1493	22.2723	80.7606
X	75785654	75875182	Pls3	ENSMUSG00000016382	protein_coding	2245.13	0.327302	0.132786	2.46489	0.0137054	0.329658	21.924	22.7474	26.7023	31.1939	102.568
13	54458837	54468849	Thoc3	ENSMUSG00000025872	protein_coding	693.761	-0.415331	0.168703	-2.46191	0.0138201	0.331462	14.8341	16.2332	12.267	11.7238	55.0581
X	139821632	139871677	Morc4	ENSMUSG00000031434	protein_coding	441.874	-0.498127	0.202398	-2.46113	0.0138502	0.331462	4.45127	3.67176	2.92195	3.01252	14.0575
13	99421464	99516602	Map1b	ENSMUSG00000052727	protein_coding	17596.8	-0.265446	0.108036	-2.45701	0.0140098	0.33444	76.9153	77.1786	64.9814	67.2624	286.338
5	142724661	142817662	Tnrc18	ENSMUSG00000039477	protein_coding	8341.41	0.394753	0.16088	2.45371	0.0141391	0.335257	29.206	26.6332	44.0236	31.4674	131.33
9	65668001	65690300	Oaz2	ENSMUSG00000040652	protein_coding	722.569	0.40301	0.164263	2.45345	0.0141493	0.335257	9.63671	10.1558	13.5199	13.4564	46.7688
X	48541625	48594504	Zfp280c	ENSMUSG00000036916	protein_coding	422.096	-0.51006	0.207959	-2.45269	0.0141792	0.335257	4.7952	4.19804	2.90084	3.63825	15.5323
19	38930915	38971051	Hells	ENSMUSG00000025001	protein_coding	4937.93	-0.327177	0.133403	-2.45254	0.0141852	0.335257	38.1077	34.3543	26.8617	32.8598	132.184
8	116981810	116993537	Gcsh	ENSMUSG00000034424	protein_coding	1422.9	-0.34381	0.140266	-2.45114	0.0142406	0.335732	49.1906	46.6227	38.8528	39.0017	173.668
2	83812636	83883486	Fam171b	ENSMUSG00000048388	protein_coding	299.647	-0.550411	0.224895	-2.44741	0.0143887	0.337549	3.04433	2.84533	1.92813	2.23005	10.0478
2	90429754	90580647	Ptprj	ENSMUSG00000025314	protein_coding	300.452	-0.547883	0.224169	-2.44407	0.0145227	0.338047	2.13745	1.92282	1.41603	1.44849	6.92479
9	72662346	72749852	Nedd4	ENSMUSG00000032216	protein_coding	16776.3	-0.271605	0.111152	-2.44354	0.0145438	0.338047	76.2599	82.7869	65.2376	70.6849	294.969
X	170009659	170019281	Gm21887	ENSMUSG00000095562	protein_coding	373.19	-0.617069	0.252584	-2.44303	0.0145647	0.338047	30.0539	26.5887	23.2948	14.4966	94.4339
17	46383731	46420920	Zfp318	ENSMUSG00000015597	protein_coding	494.613	-0.46356	0.189782	-2.44259	0.0145822	0.338047	3.06123	3.27982	2.16319	2.59246	11.0967
5	108106366	108132620	Tmed5	ENSMUSG00000063406	protein_coding	1262.38	-0.414704	0.16979	-2.44245	0.0145878	0.338047	9.68204	8.13372	5.97326	7.86795	31.657
6	118383381	118419474	Bms1	ENSMUSG00000030138	protein_coding	5930.26	-0.281434	0.115534	-2.43593	0.0148534	0.343363	64.727	62.6855	52.2826	55.9139	235.609
19	4314419	4398285	Kdm2a	ENSMUSG00000054611	protein_coding	3955.98	0.292434	0.120429	2.42826	0.0151715	0.349865	11.5433	12.1166	15.1642	14.6982	53.5223
5	116408491	116422864	Hspb8	ENSMUSG00000041548	protein_coding	1385.74	0.366688	0.151165	2.42574	0.0152771	0.350913	28.4015	30.6587	41.968	36.3817	137.41
15	25843264	25973687	Fam134b	ENSMUSG00000022270	protein_coding	341.442	-0.512993	0.211507	-2.42542	0.0152908	0.350913	5.60053	5.80479	3.88922	4.36816	19.6627
1	58795374	58847503	Casp8	ENSMUSG00000026029	protein_coding	684.371	-0.408511	0.168584	-2.42319	0.0153851	0.352225	12.7746	12.8871	10.2406	9.66909	45.5713
2	74691924	74695105	Hoxd10	ENSMUSG00000050368	protein_coding	305.537	0.53776	0.2226	2.41582	0.0157	0.358571	6.61109	6.44332	10.1064	9.40485	32.5656
14	45593174	45658143	Ddhd1	ENSMUSG00000037697	protein_coding	688.209	-0.413076	0.171175	-2.41319	0.0158137	0.360301	5.35195	5.71221	4.47684	4.07379	19.6148
19	41981763	42034641	Ubtd1	ENSMUSG00000025171	protein_coding	595.391	0.434026	0.179939	2.41206	0.0158625	0.360509	15.4853	16.0701	23.1834	20.6847	75.4235
1	162670725	162740556	Prrc2c	ENSMUSG00000040225	protein_coding	16598.1	-0.283123	0.117491	-2.40974	0.0159641	0.360509	54.8652	52.7542	42.0786	49.288	198.986
15	79286228	79328390	Pla2g6	ENSMUSG00000042632	protein_coding	797.48	0.397226	0.164846	2.40968	0.0159665	0.360509	6.67684	6.46857	9.31668	8.50794	30.97
4	133011260	133078110	Ahdc1	ENSMUSG00000037692	protein_coding	1051.78	0.397939	0.165154	2.4095	0.0159745	0.360509	4.69814	5.53168	7.4574	6.40504	24.0923
3	102995708	103008459	Sike1	ENSMUSG00000027854	protein_coding	405.852	-0.481952	0.200308	-2.40605	0.016126	0.363065	2.28142	2.08429	1.56742	1.65882	7.59194
15	81802421	81826861	Tef	ENSMUSG00000022389	protein_coding	617.223	0.46343	0.192795	2.40374	0.0162281	0.36377	3.41798	2.85501	4.833	4.06469	15.1707
2	130450278	130554026	Ptpra	ENSMUSG00000027303	protein_coding	1417.39	0.340895	0.141826	2.40361	0.0162339	0.36377	17.4987	18.1678	23.9934	22.5366	82.1966
4	141760189	141790931	Dnajc16	ENSMUSG00000040697	protein_coding	299.831	0.53518	0.22284	2.40163	0.0163221	0.364884	1.69987	1.87745	2.68555	2.65717	8.92004
7	80711583	80825974	Iqgap1	ENSMUSG00000030536	protein_coding	9075.79	-0.267991	0.111638	-2.40054	0.016371	0.36492	28.2741	28.7336	24.472	24.3418	105.822
12	117804289	117878706	Cdca7l	ENSMUSG00000021175	protein_coding	513.431	-0.446526	0.186062	-2.39988	0.0164005	0.36492	8.2512	9.04416	6.76233	6.30076	30.3585
1	156035403	156068861	Tor1aip2	ENSMUSG00000050565	protein_coding	1417.93	0.337846	0.140931	2.39725	0.0165188	0.366694	6.32525	6.59868	8.62057	8.207	29.7515
16	48924232	48994165	Dzip3	ENSMUSG00000064061	protein_coding	530.45	-0.535409	0.223545	-2.39508	0.0166166	0.368004	3.33392	3.22913	1.78149	2.92362	11.2682
18	56509687	56572951	Aldh7a1	ENSMUSG00000053644	protein_coding	734.636	-0.391368	0.163583	-2.39247	0.0167355	0.368269	7.50591	7.79031	5.73349	6.30774	27.3375
1	135836354	135852260	Tnnt2	ENSMUSG00000026414	protein_coding	478.058	0.454979	0.190175	2.39242	0.0167375	0.368269	2.29616	2.65219	3.46967	3.52371	11.9417
7	134670654	135173639	Dock1	ENSMUSG00000058325	protein_coding	2685.61	-0.300149	0.125467	-2.39226	0.0167448	0.368269	15.3072	14.8871	12.1206	13.1953	55.5103
2	69821944	69836651	Klhl23	ENSMUSG00000042155	protein_coding	197.25	-0.628491	0.263281	-2.38715	0.0169797	0.371226	2.24694	2.37585	1.44564	1.64501	7.71343
18	20684599	20746404	B4galt6	ENSMUSG00000056124	protein_coding	501.426	-0.46839	0.196299	-2.3861	0.0170281	0.371226	4.93409	4.58393	3.11912	4.00567	16.6428
2	37483228	37703859	Strbp	ENSMUSG00000026915	protein_coding	1026.29	-0.369162	0.154715	-2.38607	0.0170294	0.371226	2.98624	2.91881	2.16511	2.56121	10.6314
11	115490420	115491862	Nt5c	ENSMUSG00000020736	protein_coding	598.692	0.492146	0.206341	2.38511	0.0170739	0.371226	18.9106	22.6475	34.4885	25.4978	101.544
7	128373621	128418758	Rgs10	ENSMUSG00000030844	protein_coding	273.718	-0.572547	0.240052	-2.3851	0.0170746	0.371226	9.15234	9.05371	6.93528	5.63087	30.7722
4	141066512	141078357	Necap2	ENSMUSG00000028923	protein_coding	751.361	0.413865	0.173703	2.38261	0.0171904	0.37289	9.76515	10.0409	14.6843	12.4516	46.9419
9	44499136	44510388	Bcl9l	ENSMUSG00000063382	protein_coding	2567.12	0.42175	0.17711	2.38129	0.017252	0.373121	20.2241	19.1134	32.2161	21.9109	93.4645
8	36094828	36147787	D8Ertd82e	ENSMUSG00000050271	protein_coding	1653.29	0.326296	0.137059	2.3807	0.0172796	0.373121	7.01527	7.5108	9.57767	9.18619	33.2899
3	58519817	58525892	Serp1	ENSMUSG00000027808	protein_coding	2861.28	0.362351	0.15228	2.37951	0.0173357	0.373483	25.2447	26.4038	38.4133	29.8458	119.908
5	72914304	72978829	Slain2	ENSMUSG00000036087	protein_coding	995.515	-0.35713	0.150156	-2.37839	0.0173884	0.373772	6.13086	6.45584	4.9033	5.23689	22.7269
1	43444579	43570515	Nck2	ENSMUSG00000066877	protein_coding	443.129	0.478319	0.201258	2.37664	0.0174711	0.374701	3.67911	4.23218	6.02857	5.30822	19.2481
17	35841515	35859670	Mdc1	ENSMUSG00000061607	protein_coding	3621.07	-0.295898	0.124555	-2.37565	0.0175182	0.374866	26.1803	24.9408	21.9864	20.9345	94.042
17	44096308	44105809	Enpp4	ENSMUSG00000023961	protein_coding	194.464	-0.654278	0.275648	-2.3736	0.0176157	0.376105	2.7702	2.18164	1.53533	1.71666	8.20383
17	34031812	34038393	Rxrb	ENSMUSG00000039656	protein_coding	779.887	0.403636	0.170217	2.3713	0.0177256	0.377603	8.63864	8.63419	12.6107	10.8949	40.7785
3	51685907	52105076	Maml3	ENSMUSG00000061143	protein_coding	354.566	0.509677	0.215236	2.36799	0.0178849	0.379538	1.30422	1.3508	2.08597	1.80104	6.54203
10	37133375	37138920	Marcks	ENSMUSG00000069662	protein_coding	703.082	0.434847	0.183654	2.36776	0.0178963	0.379538	6.73118	7.32593	10.8168	8.7088	33.5827
11	62524946	62539261	Cenpv	ENSMUSG00000018509	protein_coding	125.396	-0.755201	0.31923	-2.3657	0.0179962	0.380807	4.00643	4.26381	2.51172	2.53906	13.321
2	5845019	5871895	Nudt5	ENSMUSG00000025817	protein_coding	621.086	-0.435193	0.184035	-2.36473	0.0180434	0.380957	5.41793	5.04121	3.52596	4.48296	18.4681
15	5143861	5181899	Prkaa1	ENSMUSG00000050697	protein_coding	1722.66	0.324502	0.137338	2.3628	0.0181377	0.382097	15.0822	16.1607	18.8467	21.5554	71.6449
4	129189760	129219607	Yars	ENSMUSG00000028811	protein_coding	2370.26	-0.303017	0.128386	-2.36021	0.0182648	0.383888	20.5879	21.307	17.857	17.1325	76.8844
9	95857597	95951644	Atr	ENSMUSG00000032409	protein_coding	431.538	-0.534323	0.226464	-2.35942	0.0183035	0.383888	1.10655	0.955844	0.590989	0.887806	3.54119
10	128411616	128441438	Rnf41	ENSMUSG00000025373	protein_coding	825.343	0.380791	0.161498	2.35787	0.0183799	0.384642	7.79283	7.79799	10.8426	10.0621	36.4955
2	127247908	127261107	Tmem127	ENSMUSG00000034850	protein_coding	897.006	0.369578	0.156835	2.35648	0.0184493	0.385245	7.70343	7.76909	10.5894	10.0015	36.0635
16	21423118	21644680	Vps8	ENSMUSG00000033653	protein_coding	358.675	-0.492446	0.209062	-2.3555	0.018498	0.385415	2.3059	2.28941	1.56483	1.81207	7.97222
2	91137360	91183837	Madd	ENSMUSG00000040687	protein_coding	414.647	0.491845	0.20888	2.35467	0.018539	0.385425	1.86712	1.74142	2.84271	2.37376	8.825
19	45047576	45056383	Sfxn3	ENSMUSG00000025212	protein_coding	856.737	0.375955	0.159775	2.35303	0.018621	0.386284	11.4746	12.4421	16.4431	15.5216	55.8815
17	79334025	79355091	Cdc42ep3	ENSMUSG00000036533	protein_coding	311.034	-0.515739	0.21934	-2.35132	0.0187071	0.387148	8.59808	9.10366	6.51528	6.23385	30.4509
7	81881251	81934473	Hdgfrp3	ENSMUSG00000025104	protein_coding	892.411	-0.395914	0.168433	-2.35058	0.0187442	0.387148	5.11358	4.94755	3.46177	4.4536	17.9765
X	35888832	36076562	Dock11	ENSMUSG00000031093	protein_coding	1042.25	-0.400706	0.170554	-2.34944	0.0188019	0.387499	6.27064	5.9216	4.06244	5.50372	21.7584
7	127588767	127604799	Rnf40	ENSMUSG00000030816	protein_coding	2118.72	0.362095	0.15422	2.34791	0.0188792	0.387917	15.7126	15.6589	23.1724	18.2892	72.8331
8	112013433	112015036	Gm6793	ENSMUSG00000092086	protein_coding	341.382	-0.546356	0.232747	-2.34742	0.0189039	0.387917	13.0497	10.9276	7.20064	9.82881	41.0068
8	82863356	83091268	Rnf150	ENSMUSG00000047747	protein_coding	478.042	0.443392	0.189349	2.34166	0.0191981	0.392312	1.13831	1.09626	1.60584	1.52394	5.36435
1	106538178	106714274	Bcl2	ENSMUSG00000057329	protein_coding	412.345	-0.465981	0.199042	-2.34112	0.0192262	0.392312	2.54239	2.42115	1.74078	1.97276	8.67708
3	32529465	32579239	Mfn1	ENSMUSG00000027668	protein_coding	1429.84	0.329359	0.140791	2.33934	0.0193178	0.392312	10.0914	9.60782	12.1626	13.3943	45.2561
9	36779159	36797361	Ei24	ENSMUSG00000062762	protein_coding	632.804	0.405281	0.173254	2.33922	0.019324	0.392312	7.68118	7.28601	10.406	10.0177	35.3908
9	69989466	70008317	Bnip2	ENSMUSG00000011958	protein_coding	1189.68	-0.346672	0.148226	-2.3388	0.0193458	0.392312	18.6435	17.9893	13.8297	15.9391	66.4016
6	100704734	100810913	Gxylt2	ENSMUSG00000030074	protein_coding	1032.98	-0.351481	0.150308	-2.33841	0.0193658	0.392312	6.15223	6.79139	5.136	5.32615	23.4058
13	51846678	51848468	Gadd45g	ENSMUSG00000021453	protein_coding	259.789	-0.553769	0.236919	-2.33738	0.0194194	0.392385	11.6146	13.4485	8.73362	8.86683	42.6636
13	21786826	21787218	Hist1h2an	ENSMUSG00000069309	protein_coding	361.963	0.69544	0.29761	2.33675	0.019452	0.392385	31.0802	35.9213	74.8812	35.9369	177.82
3	104822779	104864505	Capza1	ENSMUSG00000070372	protein_coding	1158.48	-0.362165	0.155212	-2.33335	0.0196297	0.395131	16.4286	16.3506	14.06	12.1759	59.0151
14	55625400	55637895	Ipo4	ENSMUSG00000002319	protein_coding	2297.58	-0.342724	0.14698	-2.33178	0.0197122	0.395953	22.8674	22.6969	20.3156	16.6408	82.5207
18	24205344	24286818	Galnt1	ENSMUSG00000000420	protein_coding	1444.66	-0.329912	0.141761	-2.32724	0.0199525	0.398864	14.1019	13.605	10.6429	12.1305	50.4803
9	70678997	70780229	Adam10	ENSMUSG00000054693	protein_coding	1577.82	-0.317432	0.136431	-2.32668	0.0199824	0.398864	16.9675	16.903	13.3565	14.7075	61.9346
15	65787034	65873816	Efr3a	ENSMUSG00000015002	protein_coding	2435.98	-0.308877	0.132755	-2.32667	0.0199831	0.398864	11.1708	11.7479	8.7513	10.3637	42.0337
13	98246845	98262992	Utp15	ENSMUSG00000041747	protein_coding	919.973	-0.362358	0.155844	-2.32514	0.0200646	0.399384	12.2323	11.9392	9.92984	9.4395	43.5408
2	85037234	85047109	Ssrp1	ENSMUSG00000027067	protein_coding	9811.3	-0.262329	0.112862	-2.32432	0.0201082	0.399384	135.351	136.87	110.925	123.369	506.515
15	76001093	76014336	Fam83h	ENSMUSG00000046761	protein_coding	900.056	0.435488	0.187514	2.32243	0.0202096	0.399384	7.27648	8.4671	12.5236	9.33449	37.6017
10	120364157	120384336	1700006J14Rik	ENSMUSG00000034764	processed_transcript	599.112	-0.462742	0.199351	-2.32124	0.020274	0.399384	11.0911	11.7734	7.03338	10.1703	40.0682
1	134455531	134491018	Klhl12	ENSMUSG00000026455	protein_coding	339.152	-0.501374	0.216025	-2.32091	0.0202918	0.399384	1.76821	1.54653	1.19062	1.22501	5.73036
17	34931253	34935953	Neu1	ENSMUSG00000007038	protein_coding	167.55	0.662466	0.28546	2.3207	0.0203032	0.399384	1.71992	1.58628	2.81849	2.56621	8.69091
6	17065149	17105828	Tes	ENSMUSG00000029552	protein_coding	1637.47	0.323661	0.139482	2.32045	0.0203166	0.399384	9.40878	10.833	12.7198	13.4069	46.3686
9	13246982	13289409	Ccdc82	ENSMUSG00000079084	protein_coding	322.507	-0.538565	0.232158	-2.31983	0.0203503	0.399384	9.8915	9.74643	5.8464	8.18003	33.6644
11	17159263	17200375	Ppp3r1	ENSMUSG00000033953	protein_coding	1375.48	0.341488	0.147282	2.31861	0.0204164	0.399384	17.6583	18.095	24.654	21.9778	82.3851
13	36725625	36734477	Nrn1	ENSMUSG00000039114	protein_coding	1083.48	0.356079	0.153591	2.31836	0.0204295	0.399384	26.7497	24.4107	34.6491	32.826	118.635
6	145931641	145965223	Sspn	ENSMUSG00000030255	protein_coding	124.455	-0.758702	0.327623	-2.31578	0.0205705	0.401314	1.62991	1.34646	0.934226	0.876558	4.78716
11	96817414	96829968	Nfe2l1	ENSMUSG00000038615	protein_coding	4016.72	0.288848	0.124926	2.31215	0.0207692	0.403847	29.5004	33.7208	40.1721	39.4083	142.802
3	57841895	57848079	Pfn2	ENSMUSG00000027805	protein_coding	231.825	0.575512	0.248939	2.31186	0.0207853	0.403847	2.2849	2.71581	3.77558	3.91118	12.6875
4	126103957	126141029	Stk40	ENSMUSG00000042608	protein_coding	498.047	0.454123	0.196583	2.31009	0.0208834	0.404924	5.08422	4.62566	7.37858	6.30246	23.3909
11	50293961	50325673	Canx	ENSMUSG00000020368	protein_coding	17060.5	-0.269161	0.116614	-2.30814	0.0209916	0.406193	188.141	189.592	148.541	175.211	701.485
1	64532645	64604548	Creb1	ENSMUSG00000025958	protein_coding	1082.89	-0.351393	0.152485	-2.30443	0.0211983	0.409359	4.36447	4.02989	3.1892	3.60904	15.1926
10	121587380	121626316	Xpot	ENSMUSG00000034667	protein_coding	3305.58	-0.282499	0.12267	-2.30291	0.0212839	0.409651	29.3314	28.2244	24.4771	24.3192	106.352
11	35838400	35980527	Wwc1	ENSMUSG00000018849	protein_coding	3240.66	-0.31003	0.134667	-2.30219	0.0213247	0.409651	32.7506	36.0549	30.4392	26.6752	125.92
16	52248996	52454074	Alcam	ENSMUSG00000022636	protein_coding	421.971	-0.466889	0.202831	-2.30187	0.0213427	0.409651	3.17401	3.35953	2.17184	2.72129	11.4267
3	103859795	103912247	Ptpn22	ENSMUSG00000027843	protein_coding	282.589	-0.598806	0.260594	-2.29785	0.0215705	0.413189	1.93386	2.84586	1.40118	1.86645	8.04735
3	41626720	41742514	Sclt1	ENSMUSG00000059834	protein_coding	383.362	-0.534983	0.233086	-2.29522	0.0217206	0.414941	3.02752	2.65998	1.62523	2.45174	9.76447
16	32877500	32908963	Fyttd1	ENSMUSG00000022800	protein_coding	509.487	-0.437871	0.190817	-2.29472	0.0217493	0.414941	4.52745	4.63904	3.11174	3.89205	16.1703
5	110879803	111289780	Ttc28	ENSMUSG00000033209	protein_coding	1084.27	0.375354	0.163736	2.29243	0.0218807	0.416611	3.78087	3.50824	5.28674	4.44062	17.0165
5	123528659	123573038	Vps33a	ENSMUSG00000029434	protein_coding	1545.43	0.330852	0.144426	2.2908	0.0219749	0.417376	14.0468	13.1239	18.3898	16.8109	62.3714
10	79996494	80015572	Abca7	ENSMUSG00000035722	protein_coding	289.105	0.513612	0.224264	2.29022	0.0220088	0.417376	1.66987	1.68387	2.42527	2.51329	8.29229
2	167688915	167690418	Cebpb	ENSMUSG00000056501	protein_coding	632.792	0.521572	0.227942	2.28818	0.0221269	0.41842	18.3598	14.489	29.2449	19.1448	81.2385
1	40429570	40465415	Il1rl1	ENSMUSG00000026069	protein_coding	866.562	-0.416772	0.182175	-2.28775	0.0221519	0.41842	5.72416	7.9573	5.04325	5.52651	24.2512
10	127660918	127668568	Nab2	ENSMUSG00000025402	protein_coding	1024.2	0.395557	0.172971	2.28684	0.0222051	0.418592	14.6604	13.9493	21.6533	17.031	67.2939
2	57106830	57124003	Nr4a2	ENSMUSG00000026826	protein_coding	474.567	-0.438227	0.191863	-2.28406	0.0223678	0.420386	5.90275	6.89759	4.8919	4.84159	22.5338
4	126861939	126968135	Zmym4	ENSMUSG00000042446	protein_coding	1183.4	-0.374484	0.164002	-2.28341	0.0224064	0.420386	8.06167	7.53168	5.36526	7.08896	28.0476
13	22035164	22035568	Hist1h2ah	ENSMUSG00000069302	protein_coding	269.762	0.580708	0.254367	2.28296	0.022433	0.420386	24.7461	26.0843	45.1211	32.8446	128.796
12	119158022	119238802	Itgb8	ENSMUSG00000025321	protein_coding	189.78	0.619702	0.271874	2.27937	0.0226449	0.42282	0.575792	0.71102	1.00495	1.03444	3.3262
7	67231163	67372858	Mef2a	ENSMUSG00000030557	protein_coding	946.425	-0.355598	0.156015	-2.27926	0.0226519	0.42282	3.43465	3.443	2.56492	2.99042	12.433
7	29983955	30028282	Zfp568	ENSMUSG00000074221	protein_coding	876.162	0.388328	0.170448	2.27828	0.0227097	0.423068	5.3874	4.41905	6.75552	6.47603	23.038
5	134489383	134552434	Clip2	ENSMUSG00000063146	protein_coding	1803.87	0.344527	0.151298	2.27714	0.0227778	0.423507	14.1995	14.9507	20.8943	17.1706	67.2149
4	116989965	116994413	Urod	ENSMUSG00000028684	protein_coding	361.062	0.475516	0.208907	2.27621	0.0228333	0.42371	5.45963	5.63134	8.22837	7.64811	26.9674
4	8535644	8607778	Rab2a	ENSMUSG00000047187	protein_coding	1872.04	0.317975	0.139784	2.27477	0.0229199	0.42446	35.2397	39.0886	49.8646	45.5277	169.721
19	8898090	8916663	Ganab	ENSMUSG00000071650	protein_coding	2798.33	0.293124	0.128935	2.27343	0.0230001	0.42446	28.9648	32.9843	39.3391	38.88	140.168
3	86786151	86920852	Dclk2	ENSMUSG00000028078	protein_coding	914.43	-0.364893	0.160512	-2.27331	0.0230078	0.42446	4.94141	4.32743	3.6507	3.77632	16.6958
6	124913681	124920103	Ptms	ENSMUSG00000030122	protein_coding	8927.94	0.291627	0.128433	2.27065	0.0231681	0.426225	234.975	236.513	320.709	273.435	1065.63
19	36834232	36893477	Tnks2	ENSMUSG00000024811	protein_coding	3993.85	-0.268231	0.118189	-2.26952	0.023237	0.426225	19.9094	19.9579	16.512	17.6491	74.0283
19	7267325	7275225	Rcor2	ENSMUSG00000024968	protein_coding	1970.3	0.320313	0.141241	2.26784	0.023339	0.426225	26.8903	26.2628	36.3873	31.9366	121.477
11	100715009	100738215	Rab5c	ENSMUSG00000019173	protein_coding	1884.89	0.299219	0.132082	2.26541	0.0234875	0.426225	35.4733	37.7859	46.6574	46.2579	166.175
13	55693124	55703499	B230219D22Rik	ENSMUSG00000045767	protein_coding	1327.43	-0.341183	0.150652	-2.2647	0.0235309	0.426225	14.3881	15.9403	11.1748	13.5705	55.0737
7	102239123	102256054	Rhog	ENSMUSG00000073982	protein_coding	296.759	-0.5045	0.222866	-2.26369	0.023593	0.426225	11.175	12.1434	8.4958	8.44245	40.2567
17	31520115	31531326	Ndufv3	ENSMUSG00000024038	protein_coding	557.655	0.458223	0.202473	2.26313	0.0236276	0.426225	7.442	10.5209	12.9465	12.4651	43.3745
17	4994332	5347656	Arid1b	ENSMUSG00000069729	protein_coding	2942.43	0.308196	0.13619	2.26299	0.0236361	0.426225	9.97992	9.86181	13.5646	11.7259	45.1322
10	7589800	7625483	Lrp11	ENSMUSG00000019796	protein_coding	279.883	-0.5217	0.230567	-2.26269	0.0236551	0.426225	4.7037	4.47671	3.42541	3.15506	15.7609
5	35583040	35615352	Acox3	ENSMUSG00000029098	protein_coding	129.59	0.714665	0.315883	2.26244	0.0236705	0.426225	0.394176	0.415298	0.645446	0.726966	2.18189
10	68095593	68278726	Arid5b	ENSMUSG00000019947	protein_coding	1113.63	0.336777	0.14886	2.26237	0.0236744	0.426225	9.94264	10.8892	13.7568	13.3503	47.939
4	103114390	103165754	Mier1	ENSMUSG00000028522	protein_coding	1098.38	-0.339671	0.150161	-2.26205	0.0236944	0.426225	4.6221	4.69828	3.52457	4.086	16.9309
1	173896345	173913046	Mnda	ENSMUSG00000026536	protein_coding	192.466	0.638607	0.282328	2.26193	0.0237014	0.426225	4.50343	3.5032	5.69492	7.2068	20.9083
4	56749680	56802331	Ikbkap	ENSMUSG00000028431	protein_coding	2565.66	-0.291051	0.128701	-2.26145	0.0237315	0.426225	17.9828	18.305	15.7704	14.7821	66.8403
3	14578641	14606309	E2f5	ENSMUSG00000027552	protein_coding	284.678	-0.538592	0.238351	-2.25966	0.0238421	0.427403	9.72504	8.26764	6.83653	5.89802	30.7272
11	115799183	115813639	Caskin2	ENSMUSG00000034471	protein_coding	717.552	0.403203	0.178615	2.25739	0.0239839	0.429137	5.55564	5.80149	8.45025	6.98934	26.7967
X	94074631	94123702	Zfx	ENSMUSG00000079509	protein_coding	741.126	-0.370979	0.164413	-2.25639	0.0240461	0.429439	5.08863	5.15572	3.83556	4.34822	18.4281
10	42312585	42478565	Lace1	ENSMUSG00000038302	protein_coding	125.717	0.732932	0.325027	2.25499	0.024134	0.429898	1.77534	1.54115	2.60283	3.09626	9.01557
19	3908870	3912717	Ndufs8	ENSMUSG00000059734	protein_coding	1018.75	0.337274	0.149615	2.25428	0.0241785	0.429898	44.8271	44.0276	55.9427	59.9139	204.711
3	103279293	103358775	Trim33	ENSMUSG00000033014	protein_coding	1282.39	-0.369456	0.163925	-2.25382	0.0242075	0.429898	6.76642	7.24724	4.76425	6.46508	25.243
6	83362373	83459084	Tet3	ENSMUSG00000034832	protein_coding	3200.57	0.325499	0.144585	2.25126	0.0243688	0.431956	8.62321	7.54786	11.2751	9.59402	37.0402
15	11064790	11346867	Adamts12	ENSMUSG00000047497	protein_coding	156.416	0.681409	0.302923	2.24945	0.0244841	0.433191	0.770339	1.06387	1.5545	1.47522	4.86393
11	23306895	23490560	Usp34	ENSMUSG00000056342	protein_coding	5832.41	-0.344024	0.153039	-2.24795	0.0245797	0.433527	17.4562	16.1375	11.2813	16.123	60.998
11	32347820	32428173	Sh3pxd2b	ENSMUSG00000040711	protein_coding	5254.11	0.275543	0.122589	2.24771	0.024595	0.433527	21.9892	24.5866	29.8093	28.2642	104.649
2	130706200	130906406	4930402H24Rik	ENSMUSG00000027309	protein_coding	1159.26	-0.336439	0.149728	-2.247	0.02464	0.433527	5.36729	6.1777	4.53469	4.89942	20.9791
19	7225668	7241222	Naa40	ENSMUSG00000024764	protein_coding	829.375	-0.355662	0.158368	-2.2458	0.0247169	0.433879	13.4522	13.5826	11.0389	10.7309	48.8046
14	61138457	61240695	Sacs	ENSMUSG00000048279	protein_coding	1897.92	-0.427415	0.190363	-2.24526	0.0247513	0.433879	5.20608	4.92432	2.9219	4.89382	17.9461
2	71745616	71858416	Itga6	ENSMUSG00000027111	protein_coding	3051.65	-0.272098	0.121313	-2.24294	0.0249009	0.435697	17.4902	17.6788	14.7742	15.2668	65.2101
13	46679905	46727940	Nup153	ENSMUSG00000021374	protein_coding	2992.4	-0.277838	0.12392	-2.24207	0.0249567	0.435871	22.3925	22.6997	18.1638	20.2369	83.493
X	103957163	103981284	Rlim	ENSMUSG00000056537	protein_coding	3150.18	-0.295306	0.131871	-2.23935	0.0251329	0.438143	19.3763	17.6114	14.4253	16.7225	68.1354
17	32321425	32350581	Akap8l	ENSMUSG00000002625	protein_coding	585.341	0.409284	0.183219	2.23385	0.0254929	0.443604	10.3391	12.7164	15.6311	15.9343	54.6209
13	48801750	48870885	Phf2	ENSMUSG00000038025	protein_coding	1402.78	-0.321281	0.143921	-2.23235	0.0255918	0.443786	13.8039	14.3739	12.1144	11.1043	51.3966
10	76708792	76726168	Col6a1	ENSMUSG00000001119	protein_coding	4437.89	0.303414	0.13594	2.23197	0.025617	0.443786	43.2726	42.9708	59.6112	49.9293	195.784
6	143167221	143232307	Etnk1	ENSMUSG00000030275	protein_coding	2825.65	-0.288634	0.129373	-2.23101	0.0256804	0.443786	10.2952	10.5786	8.11153	9.54322	38.5285
13	64291836	64312710	Aaed1	ENSMUSG00000021482	protein_coding	185.058	-0.604426	0.27095	-2.23076	0.0256968	0.443786	10.7405	11.1121	7.69109	7.09606	36.6398
8	70762774	70766663	Ifi30	ENSMUSG00000031838	protein_coding	648.074	0.376643	0.168887	2.23014	0.0257378	0.443786	27.0582	27.6502	35.6391	37.6484	127.996
11	78328415	78342782	Pigs	ENSMUSG00000041958	protein_coding	640.186	0.410929	0.184353	2.22904	0.0258115	0.443786	9.87207	11.0429	15.5623	13.0232	49.5004
8	25154552	25256588	Tacc1	ENSMUSG00000065954	protein_coding	8803.28	0.251783	0.11297	2.22875	0.0258303	0.443786	31.3149	32.7993	39.74	38.9479	142.802
12	16894978	16988274	Rock2	ENSMUSG00000020580	protein_coding	2533.6	-0.425847	0.191133	-2.22802	0.0258794	0.443826	17.7341	16.7094	9.775	16.8282	61.0466
11	97777527	97782437	Rpl23	ENSMUSG00000071415	protein_coding	7357.79	-0.268453	0.120559	-2.22673	0.0259652	0.444099	224.514	207.129	173.86	196.295	801.797
18	46741917	46790826	Ap3s1	ENSMUSG00000024480	protein_coding	150.691	-0.654067	0.29378	-2.22638	0.0259887	0.444099	5.8234	6.02169	3.77089	3.99732	19.6133
X	133582860	133688987	Pcdh19	ENSMUSG00000051323	protein_coding	1355.04	-0.32465	0.145967	-2.22414	0.0261391	0.444732	6.93391	6.75008	5.17864	6.11547	24.9781
6	13069759	13089269	Tmem106b	ENSMUSG00000029571	protein_coding	1484.35	-0.304207	0.136806	-2.22363	0.0261731	0.444732	11.1688	11.3323	9.35924	9.43021	41.2905
11	106197408	106216344	Ccdc47	ENSMUSG00000078622	protein_coding	1619.54	-0.319585	0.143758	-2.22308	0.0262106	0.444732	13.9164	12.7184	10.1876	11.8717	48.6941
8	104639838	104641965	Fam96b	ENSMUSG00000031879	protein_coding	513.953	0.419003	0.188482	2.22304	0.026213	0.444732	18.3375	20.5165	24.5927	29.1002	92.5469
11	50199366	50210827	Sqstm1	ENSMUSG00000015837	protein_coding	5399.61	0.270915	0.121987	2.22085	0.0263614	0.445992	72.3256	66.2598	87.2997	85.1455	311.031
16	16312235	16359030	Dnm1l	ENSMUSG00000022789	protein_coding	1029.63	-0.352706	0.158875	-2.22002	0.0264176	0.445992	13.0783	13.6455	9.65018	11.9958	48.3698
2	132846666	132866785	Crls1	ENSMUSG00000027357	protein_coding	391.999	-0.459604	0.207042	-2.21986	0.0264281	0.445992	10.856	9.87501	8.15022	7.36191	36.2431
15	36595661	36608973	Pabpc1	ENSMUSG00000022283	protein_coding	39521.1	-0.247898	0.111816	-2.21702	0.0266218	0.448463	346.75	360.568	286.617	328.323	1322.26
1	24011093	24100341	Fam135a	ENSMUSG00000026153	protein_coding	420.643	-0.482282	0.217724	-2.21511	0.0267528	0.449179	3.01522	2.97413	1.82174	2.62684	10.4379
16	78359860	78377192	Btg3	ENSMUSG00000022863	protein_coding	212.743	-0.615105	0.277761	-2.21452	0.0267933	0.449179	7.39998	9.64574	6.45951	4.94533	28.4506
8	110882456	110902488	Fuk	ENSMUSG00000033703	protein_coding	321.716	0.49174	0.222147	2.21358	0.0268578	0.449179	2.0529	2.01457	3.14284	2.73924	9.94955
13	107724618	107890064	Zswim6	ENSMUSG00000032846	protein_coding	373.354	0.456644	0.206316	2.21333	0.0268749	0.449179	2.75536	2.72637	3.61034	4.16377	13.2558
17	31647082	31658754	U2af1	ENSMUSG00000061613	protein_coding	1565.81	-0.323154	0.146127	-2.21145	0.0270046	0.450125	86.0156	83.8994	74.4788	65.3071	309.701
1	151344477	151364422	Ivns1abp	ENSMUSG00000023150	protein_coding	3205.33	-0.295079	0.13351	-2.21016	0.0270939	0.450779	29.2352	32.5639	23.5579	28.4734	113.83
10	127197067	127211622	Pip4k2c	ENSMUSG00000025417	protein_coding	656.207	0.411488	0.186235	2.20952	0.0271388	0.450779	7.53433	8.35412	11.9811	9.73462	37.6042
11	115765433	115799366	Tmem94	ENSMUSG00000020747	protein_coding	998.444	0.408731	0.185243	2.20646	0.0273521	0.453529	6.01345	7.7861	10.53	8.28513	32.6146
2	92093117	92364666	Phf21a	ENSMUSG00000058318	protein_coding	768.909	0.357003	0.161865	2.20556	0.027415	0.45355	3.65227	3.83475	4.70806	5.19212	17.3872
1	78658038	78671512	Utp14b	ENSMUSG00000079470	protein_coding	524.519	-0.416093	0.188702	-2.20503	0.027452	0.45355	3.88823	3.52874	2.62699	3.12236	13.1663
8	27023261	27040328	Erlin2	ENSMUSG00000031483	protein_coding	779.202	0.353426	0.160328	2.2044	0.0274965	0.45355	5.62376	5.53454	7.15898	7.55049	25.8678
6	37870811	37966296	Trim24	ENSMUSG00000029833	protein_coding	1518.53	0.305574	0.138697	2.20317	0.0275828	0.454184	7.19794	7.96125	9.33964	9.98971	34.4885
3	152395473	152462826	Zzz3	ENSMUSG00000039068	protein_coding	1904.59	-0.30757	0.139694	-2.20175	0.0276832	0.455049	9.02438	8.38365	6.68352	7.85483	31.9464
17	84183931	84187947	Zfp36l2	ENSMUSG00000045817	protein_coding	5609.97	-0.324815	0.147739	-2.19857	0.0279088	0.457554	79.9692	88.1563	77.7526	60.2306	306.109
11	33152287	33163206	Npm1	ENSMUSG00000057113	protein_coding	15495.3	-0.262911	0.119615	-2.19798	0.0279503	0.457554	306.475	296.36	236.642	282.455	1121.93
4	135855747	135869908	Srsf10	ENSMUSG00000028676	protein_coding	2411.85	-0.290643	0.132257	-2.19757	0.0279801	0.457554	18.9624	17.0469	14.8152	15.5711	66.3955
7	25711106	25719088	Ccdc97	ENSMUSG00000002608	protein_coding	709.034	0.378134	0.172362	2.19383	0.0282477	0.460669	7.20898	7.685	10.5639	9.35281	34.8106
9	107614125	107635367	Gnai2	ENSMUSG00000032562	protein_coding	4320.9	0.287507	0.131077	2.19343	0.0282767	0.460669	47.5025	50.444	65.805	57.247	220.999
9	79768943	79793507	Tmem30a	ENSMUSG00000032328	protein_coding	1005.42	-0.331641	0.151242	-2.19279	0.0283227	0.460669	9.43943	9.42253	7.30695	8.17334	34.3423
3	84160439	84306877	Trim2	ENSMUSG00000027993	protein_coding	1273.02	-0.309524	0.141193	-2.19221	0.0283646	0.460669	3.32206	3.46103	2.75564	2.89073	12.4295
7	126795234	126809108	Aldoa	ENSMUSG00000030695	protein_coding	12867.9	0.308075	0.140702	2.18955	0.0285567	0.462988	128.485	162.455	198.885	171.6	661.426
17	24942156	24960636	Hn1l	ENSMUSG00000024165	protein_coding	2403.46	0.278518	0.127243	2.18887	0.028606	0.462988	34.0102	36.422	44.1799	43.8787	158.491
12	91555916	91590487	Gtf2a1	ENSMUSG00000020962	protein_coding	797.503	-0.369417	0.168821	-2.18822	0.0286535	0.462988	8.23111	7.05462	5.83366	6.38825	27.5076
9	92542223	92608428	Plod2	ENSMUSG00000032374	protein_coding	560.221	-0.461256	0.211002	-2.18603	0.0288138	0.464787	4.85976	6.58931	3.65319	4.95431	20.0566
1	30940302	30949770	Ptp4a1	ENSMUSG00000026064	protein_coding	300.756	-0.528721	0.242162	-2.18333	0.0290114	0.46658	2.9256	2.94282	2.40222	1.76676	10.0374
9	108783796	108806337	Ip6k2	ENSMUSG00000032599	protein_coding	508.822	0.424508	0.194469	2.1829	0.0290429	0.46658	4.51783	5.64932	7.22615	6.82412	24.2174
11	100956733	100970887	Ptrf	ENSMUSG00000004044	protein_coding	13532.5	0.288153	0.132349	2.17722	0.0294638	0.471349	159.07	163.949	222.703	183.208	728.93
9	32116136	32268446	Arhgap32	ENSMUSG00000041444	protein_coding	1216.26	-0.317838	0.145987	-2.17716	0.0294686	0.471349	3.63408	3.83858	3.17281	3.00169	13.6472
10	80755206	80795461	Dot1l	ENSMUSG00000061589	protein_coding	3172.63	0.290289	0.133461	2.17509	0.0296237	0.473033	15.7706	15.4064	20.9017	18.356	70.4346
14	99076634	99099770	Dis3	ENSMUSG00000033166	protein_coding	2436.96	-0.280382	0.129061	-2.17247	0.0298204	0.473459	33.5885	34.6832	27.1098	30.9444	126.326
6	82725025	82774454	Hk2	ENSMUSG00000000628	protein_coding	1924.36	-0.316057	0.14549	-2.17237	0.029828	0.473459	15.4174	18.611	14.6249	13.5087	62.1621
1	151852403	152090125	1700025G04Rik	ENSMUSG00000032666	protein_coding	526.428	-0.402754	0.185453	-2.17174	0.0298755	0.473459	2.25835	2.58002	1.92939	1.83894	8.6067
12	110690605	110702728	Hsp90aa1	ENSMUSG00000021270	protein_coding	26683.6	-0.238623	0.109913	-2.17101	0.0299307	0.473459	358.142	340.214	297.889	312.947	1309.19
15	84943936	84988551	5031439G07Rik	ENSMUSG00000036046	protein_coding	5630.18	0.290452	0.133799	2.1708	0.0299464	0.473459	24.4743	25.6841	34.3319	28.7955	113.286
1	84721189	84840516	Trip12	ENSMUSG00000026219	protein_coding	5331.05	-0.275054	0.126709	-2.17076	0.0299494	0.473459	16.4511	16.979	12.852	15.6959	61.9779
17	34028267	34031690	Slc39a7	ENSMUSG00000024327	protein_coding	590.569	0.461851	0.212852	2.16982	0.0300203	0.473792	9.11568	9.11296	15.2636	10.4882	43.9804
8	13566948	13677603	Rasa3	ENSMUSG00000031453	protein_coding	1123.26	-0.34331	0.158271	-2.16912	0.0300733	0.473813	10.8291	12.6358	10.0458	8.98204	42.4927
6	127125162	127152193	Ccnd2	ENSMUSG00000000184	protein_coding	3589.93	-0.262942	0.121256	-2.16849	0.0301213	0.473813	19.5226	20.0537	17.2653	16.7266	73.5682
10	61197112	61273438	Adamts14	ENSMUSG00000059901	protein_coding	705.486	-0.383764	0.177229	-2.16536	0.0303601	0.47678	6.68933	7.93952	6.09638	5.43513	26.1604
4	84884309	85131921	Cntln	ENSMUSG00000038070	protein_coding	182.791	-0.640255	0.295912	-2.16367	0.0304897	0.478025	1.45528	1.52084	0.768583	1.21784	4.96253
9	73479422	73968966	Unc13c	ENSMUSG00000062151	protein_coding	261.351	-0.554545	0.256425	-2.1626	0.0305719	0.478523	1.64382	1.71266	0.948833	1.42516	5.73047
17	46564451	46629504	Ptk7	ENSMUSG00000023972	protein_coding	1341.04	0.324044	0.14992	2.16145	0.0306604	0.479119	12.5375	14.0949	18.0527	16.2615	60.9467
11	105589986	105929304	Tanc2	ENSMUSG00000053580	protein_coding	608.541	-0.374701	0.173457	-2.16019	0.0307578	0.479664	1.98044	1.95425	1.58407	1.54284	7.06161
17	34591266	34597400	Pbx2	ENSMUSG00000034673	protein_coding	523.471	0.409281	0.189545	2.15928	0.0308286	0.479664	5.92256	5.83049	8.59543	7.45922	27.8077
9	57626647	57645653	Csk	ENSMUSG00000032312	protein_coding	1098.62	0.355499	0.164656	2.15904	0.0308467	0.479664	15.5571	17.8251	23.8937	20.0199	77.2958
8	110810239	110846787	Sf3b3	ENSMUSG00000033732	protein_coding	7940.83	-0.244676	0.113373	-2.15814	0.0309166	0.479965	36.7959	38.2054	32.954	32.2962	140.251
7	15917208	15922402	Sepw1	ENSMUSG00000041571	protein_coding	1350.66	0.322662	0.149888	2.15269	0.0313431	0.485792	70.0004	85.1551	98.7243	101.301	355.18
10	77606097	77641543	Sumo3	ENSMUSG00000020265	protein_coding	1227.49	-0.313149	0.145661	-2.14984	0.0315678	0.488478	16.099	17.706	13.3364	14.7512	61.8925
18	9958180	9995484	Thoc1	ENSMUSG00000024287	protein_coding	628.547	-0.387473	0.180519	-2.14643	0.0318383	0.491235	9.51901	8.03678	6.7001	7.1568	31.4127
3	79603788	79629500	Etfdh	ENSMUSG00000027809	protein_coding	476.956	0.402676	0.187795	2.14423	0.0320143	0.492554	2.6082	2.5943	3.36777	3.7345	12.3048
19	17326141	17356667	Gcnt1	ENSMUSG00000038843	protein_coding	184.538	-0.59269	0.276452	-2.14392	0.0320393	0.492554	1.83647	1.94729	1.136	1.46408	6.38385
9	24411776	24503140	Dpy19l1	ENSMUSG00000043067	protein_coding	1819.56	-0.282017	0.131601	-2.14296	0.0321159	0.492554	14.7883	15.1071	12.2525	13.1206	55.2684
11	5955693	5967780	Ykt6	ENSMUSG00000002741	protein_coding	1464.28	0.310783	0.145078	2.14219	0.0321783	0.492554	20.7991	20.8605	28.0485	25.1508	94.8589
10	83487450	83534140	Aldh1l2	ENSMUSG00000020256	protein_coding	1503.99	-0.293529	0.137035	-2.14199	0.0321941	0.492554	10.54	10.4494	8.83551	8.82072	38.6456
11	103132429	103139876	Hexim2	ENSMUSG00000043372	protein_coding	136.501	0.696344	0.325445	2.13967	0.0323818	0.49463	2.04572	2.13607	4.01709	2.92967	11.1286
16	77014069	77116779	Usp25	ENSMUSG00000022867	protein_coding	685.332	-0.3629	0.16998	-2.13496	0.0327645	0.499671	8.66037	7.94557	6.37421	6.9605	29.9407
10	58255497	58305599	Gcc2	ENSMUSG00000038039	protein_coding	481.503	-0.53248	0.249488	-2.13429	0.0328191	0.499703	2.81863	2.79416	1.40062	2.63757	9.65098
11	101999652	102028461	Mpp3	ENSMUSG00000052373	protein_coding	251.375	-0.513941	0.241	-2.13253	0.0329631	0.501092	1.55734	1.4386	1.12109	1.03824	5.15527
16	46387706	46498525	Nectin3	ENSMUSG00000022656	protein_coding	261.618	-0.507594	0.238203	-2.13093	0.0330946	0.502003	1.12612	1.16323	0.747828	0.919007	3.95619
15	99392882	99410049	Tmbim6	ENSMUSG00000023010	protein_coding	3114.43	0.261476	0.122729	2.13052	0.0331287	0.502003	34.7947	35.9839	44.1997	43.2491	158.227
2	34941750	34961772	Traf1	ENSMUSG00000026875	protein_coding	179.078	-0.611217	0.286997	-2.1297	0.0331965	0.502229	0.982539	1.35366	0.775924	0.800725	3.91285
9	65554386	65580040	Plekho2	ENSMUSG00000050721	protein_coding	1032.04	0.32933	0.154843	2.12687	0.0334307	0.504263	13.9952	12.5854	17.4251	17.003	61.0088
17	27751232	27820558	D17Wsu92e	ENSMUSG00000056692	protein_coding	2499.48	0.294288	0.13841	2.1262	0.0334868	0.504263	23.6799	26.5845	33.6443	29.792	113.701
11	115824049	115855780	Llgl2	ENSMUSG00000020782	protein_coding	182.393	0.580575	0.273117	2.12574	0.033525	0.504263	1.43321	1.43761	2.29454	2.12455	7.2899
3	116859464	116908177	Frrs1	ENSMUSG00000033386	protein_coding	646.146	0.359833	0.169292	2.12552	0.0335432	0.504263	3.60215	3.8107	4.82714	4.984	17.224
1	16101295	16104662	Rpl7	ENSMUSG00000043716	protein_coding	13957	-0.254047	0.119591	-2.1243	0.0336453	0.504998	280.324	256.61	239.239	224.974	1001.15
3	40744495	40796103	Hspa4l	ENSMUSG00000025757	protein_coding	2436.49	-0.333724	0.157233	-2.12248	0.0337975	0.505176	10.5354	11.3691	7.47008	10.5193	39.8939
14	21983962	21989601	Zfp503	ENSMUSG00000039081	protein_coding	917.785	0.400835	0.188854	2.12246	0.0337988	0.505176	9.28007	8.5795	14.0172	10.1998	42.0765
3	145576205	145604795	Znhit6	ENSMUSG00000074182	protein_coding	2094.92	-0.285998	0.134799	-2.12166	0.0338663	0.505176	42.985	39.3317	33.0784	36.652	152.047
14	86655367	87141224	Diaph3	ENSMUSG00000022021	protein_coding	2698.79	-0.299115	0.140984	-2.12162	0.0338698	0.505176	31.7475	29.9697	22.9007	28.9826	113.601
8	78509346	78734003	Slc10a7	ENSMUSG00000031684	protein_coding	504.19	-0.406747	0.191977	-2.11873	0.034113	0.507369	3.00743	2.77453	2.03175	2.48138	10.2951
11	79932321	79962390	Utp6	ENSMUSG00000035575	protein_coding	2522.12	-0.265469	0.125327	-2.11821	0.0341574	0.507369	29.156	28.7886	24.046	25.7042	107.695
7	74275419	74554780	Slco3a1	ENSMUSG00000025790	protein_coding	491.116	-0.393389	0.185738	-2.11798	0.0341771	0.507369	2.99986	3.25918	2.45055	2.46121	11.1708
10	80706978	80742211	Ap3d1	ENSMUSG00000020198	protein_coding	3747.8	0.301317	0.142328	2.11707	0.0342538	0.507716	33.7803	33.7218	47.2476	38.3303	153.08
13	22040636	22041362	Hist1h4i	ENSMUSG00000060639	protein_coding	1108.86	-0.326745	0.1545	-2.11486	0.0344418	0.509432	86.0168	75.2621	66.6491	65.9603	293.888
8	123653929	123663884	Rhou	ENSMUSG00000039960	protein_coding	382.214	-0.454374	0.214941	-2.11395	0.0345194	0.509432	5.48595	5.56375	4.58313	3.69639	19.3292
6	4504814	4541544	Col1a2	ENSMUSG00000029661	protein_coding	32054.3	0.304811	0.144199	2.11382	0.0345305	0.509432	118.903	100.331	154.136	124.822	498.191
15	102706779	102722178	Calcoco1	ENSMUSG00000023055	protein_coding	315.087	0.514968	0.243723	2.11292	0.0346076	0.509778	2.51577	3.71762	4.76088	4.40636	15.4006
11	78094660	78156700	Fam222b	ENSMUSG00000037750	protein_coding	893.591	0.338235	0.160185	2.11153	0.0347272	0.510747	10.4248	11.0898	14.6657	13.3323	49.5126
1	86344719	86359400	Ncl	ENSMUSG00000026234	protein_coding	62319.8	-0.259647	0.123084	-2.1095	0.0349012	0.511954	323.256	310.294	244.061	302.908	1180.52
11	73175519	73177037	Emc6	ENSMUSG00000047260	protein_coding	866.801	0.390272	0.185023	2.10932	0.034917	0.511954	26.1916	24.2388	38.6597	29.2468	118.337
3	88410498	88425139	Slc25a44	ENSMUSG00000050144	protein_coding	629.683	0.381153	0.180856	2.10749	0.0350749	0.511963	6.97346	7.57329	10.4579	9.02661	34.0312
1	156004599	156036480	Tor1aip1	ENSMUSG00000026466	protein_coding	392.685	-0.433164	0.205538	-2.10746	0.0350773	0.511963	3.61124	4.32892	2.98522	3.0783	14.0037
17	65848433	65885755	Ralbp1	ENSMUSG00000024096	protein_coding	1944.37	0.281417	0.133535	2.10744	0.0350793	0.511963	18.7844	19.725	24.7544	23.4622	86.726
5	150522630	150570329	Brca2	ENSMUSG00000041147	protein_coding	527.266	-0.483365	0.229531	-2.10588	0.0352144	0.512768	2.24207	2.03478	1.18579	1.99416	7.45679
8	94179082	94180327	Mt1	ENSMUSG00000031765	protein_coding	1002.33	0.323304	0.153597	2.10489	0.035301	0.512768	35.5254	32.3929	42.7922	44.8999	155.61
3	99141068	99239186	Wars2	ENSMUSG00000004233	protein_coding	191.733	-0.557676	0.264998	-2.10445	0.0353388	0.512768	1.83477	1.81651	1.27723	1.27968	6.2082
15	89098357	89123087	Tubgcp6	ENSMUSG00000051786	protein_coding	1240.49	-0.299432	0.142294	-2.10432	0.0353503	0.512768	8.21812	8.1185	6.76369	6.92768	30.028
4	128991958	129011529	Ak2	ENSMUSG00000028792	protein_coding	1749.68	0.29276	0.139366	2.10065	0.0356719	0.516641	33.0999	36.8135	45.5797	42.6161	158.109
1	91801461	91848028	Twist2	ENSMUSG00000007805	protein_coding	313.576	0.506894	0.241432	2.09953	0.0357704	0.516641	4.35813	3.40296	6.23097	5.10502	19.0971
13	47084775	47106201	Dek	ENSMUSG00000021377	protein_coding	5274.12	-0.288218	0.137285	-2.09941	0.0357804	0.516641	93.2955	85.0685	66.3932	84.69	329.447
3	89864059	89913196	Il6ra	ENSMUSG00000027947	protein_coding	588.718	0.380603	0.181519	2.09677	0.0360139	0.519222	3.02007	2.6038	3.66158	3.89559	13.181
3	88142372	88172086	Mef2d	ENSMUSG00000001419	protein_coding	1585.39	0.313811	0.149759	2.09544	0.0361321	0.520139	10.7799	11.6908	15.4978	13.2348	51.2034
7	132931142	132986391	Zranb1	ENSMUSG00000030967	protein_coding	644.052	-0.35708	0.170501	-2.09429	0.0362339	0.520814	6.18005	6.48094	4.83594	5.3723	22.8692
11	83473086	83506743	Taf15	ENSMUSG00000020680	protein_coding	3081	-0.272145	0.130013	-2.09321	0.0363304	0.521367	53.8977	55.8768	42.7657	51.1591	203.699
2	33729953	33887946	Mvb12b	ENSMUSG00000038740	protein_coding	381.06	-0.431382	0.206154	-2.09253	0.0363913	0.521367	2.47827	2.28165	1.86888	1.76604	8.39484
4	86578855	86612055	Haus6	ENSMUSG00000038047	protein_coding	872.449	-0.364227	0.174113	-2.09191	0.0364469	0.521367	7.44312	6.997	4.99097	6.62757	26.0587
10	83230848	83337882	Slc41a2	ENSMUSG00000034591	protein_coding	383.365	-0.420835	0.201325	-2.09033	0.036588	0.521367	3.90345	3.89681	2.95048	3.05993	13.8107
7	97309380	97332020	Usp35	ENSMUSG00000035713	protein_coding	146.35	0.640372	0.306363	2.09024	0.0365966	0.521367	0.957505	1.1019	1.78772	1.51138	5.35851
6	95117240	95129790	Kbtbd8	ENSMUSG00000030031	protein_coding	160.511	-0.667082	0.319479	-2.08803	0.036795	0.521367	2.13182	1.53475	0.970798	1.42952	6.0669
8	26977325	26981461	Zfp703	ENSMUSG00000085795	protein_coding	181.56	0.619878	0.296899	2.08784	0.0368123	0.521367	1.93899	2.08094	3.73153	2.59826	10.3497
7	3677789	3693523	Mboat7	ENSMUSG00000035596	protein_coding	427.982	-0.435954	0.208866	-2.08725	0.0368658	0.521367	2.8043	2.81203	2.37164	1.89056	9.87854
2	74679557	74687016	Hoxd11	ENSMUSG00000042499	protein_coding	344.435	0.448759	0.215033	2.08694	0.0368938	0.521367	3.17258	3.40787	4.87384	4.36681	15.8211
17	30592866	30612659	Glo1	ENSMUSG00000024026	protein_coding	1318.68	-0.294812	0.14128	-2.08673	0.036913	0.521367	35.3388	36.0621	30.3351	29.6479	131.384
12	100199435	100209806	Calm1	ENSMUSG00000001175	protein_coding	6075.59	-0.246583	0.118196	-2.08622	0.0369588	0.521367	68.6429	64.7468	58.523	57.421	249.334
11	3415982	3452363	Rnf185	ENSMUSG00000020448	protein_coding	362.843	0.448561	0.215105	2.08531	0.0370415	0.521367	5.01152	5.03723	7.63589	6.46117	24.1458
6	136808244	136810074	H2afj	ENSMUSG00000060032	protein_coding	513.525	0.451274	0.216427	2.08511	0.0370595	0.521367	10.6336	11.9273	18.5134	13.1247	54.1989
1	66175273	66442583	Map2	ENSMUSG00000015222	protein_coding	131.667	-0.659817	0.316476	-2.08489	0.0370797	0.521367	0.425232	0.506876	0.283749	0.326137	1.54199
7	142375911	142388038	Ctsd	ENSMUSG00000007891	protein_coding	727.004	0.345093	0.165573	2.08424	0.0371383	0.521367	12.4114	13.5005	17.1945	16.718	59.8245
8	107293470	107379517	Nfat5	ENSMUSG00000003847	protein_coding	6516.06	-0.284085	0.13631	-2.08411	0.0371503	0.521367	18.2205	18.7939	13.5678	17.8657	68.448
1	59684971	59719044	Nop58	ENSMUSG00000026020	protein_coding	3405.17	-0.298202	0.143484	-2.0783	0.0376819	0.52745	16.7397	16.4382	11.9898	15.9267	61.0945
7	81342732	81345254	Rps17	ENSMUSG00000061787	protein_coding	10092.1	-0.23714	0.114111	-2.07816	0.0376948	0.52745	416.853	397.797	359.403	353.367	1527.42
5	130872082	131308497	Wbscr17	ENSMUSG00000034040	protein_coding	503.981	0.41219	0.198426	2.0773	0.0377742	0.527496	2.16386	2.21053	3.30459	2.67654	10.3555
2	130906495	131030333	Atrn	ENSMUSG00000027312	protein_coding	1456.19	-0.287033	0.138201	-2.07692	0.0378091	0.527496	5.83325	5.68488	4.70769	5.03561	21.2614
6	147475828	147632612	Ccdc91	ENSMUSG00000030301	protein_coding	584.932	0.372649	0.179558	2.07537	0.037952	0.527859	8.49368	8.40165	11.7973	10.7193	39.412
4	135870918	135873850	Pnrc2	ENSMUSG00000028675	protein_coding	510.824	-0.403641	0.194524	-2.07502	0.0379849	0.527859	13.0438	11.9235	8.63293	10.9086	44.5088
12	32953891	32979050	Sypl	ENSMUSG00000020570	protein_coding	334.022	-0.45609	0.219869	-2.07437	0.0380453	0.527859	2.63246	2.23818	1.7428	1.9252	8.53864
11	116598165	116627019	Rhbdf2	ENSMUSG00000020806	protein_coding	445.831	0.419776	0.202412	2.07387	0.0380912	0.527859	3.22483	3.63373	5.08906	4.3437	16.2913
2	30952959	30959015	Tor1b	ENSMUSG00000026848	protein_coding	1323.43	0.291218	0.140438	2.07364	0.038113	0.527859	10.3085	10.9383	13.0907	13.7289	48.0664
2	118111876	118127133	Thbs1	ENSMUSG00000040152	protein_coding	9779.58	0.247083	0.119331	2.07057	0.0383993	0.530482	68.5556	71.4921	89.6662	81.5301	311.244
11	100619244	100627607	Nkiras2	ENSMUSG00000017837	protein_coding	335.808	0.444827	0.214862	2.07029	0.0384249	0.530482	3.74933	3.81312	5.51636	5.07938	18.1582
9	57708540	57752499	Edc3	ENSMUSG00000038957	protein_coding	620.871	0.35441	0.171228	2.06981	0.0384698	0.530482	4.46982	4.4565	5.73822	6.03623	20.7008
17	35823230	35832791	Flot1	ENSMUSG00000059714	protein_coding	497.885	0.4182	0.20224	2.06784	0.0386547	0.53177	7.25335	6.76286	10.6918	8.55269	33.2607
1	178187417	178257301	Desi2	ENSMUSG00000026502	protein_coding	959.822	0.328184	0.158732	2.06753	0.038684	0.53177	4.24158	4.59448	5.22292	6.24177	20.3007
10	123113244	123196935	Usp15	ENSMUSG00000020124	protein_coding	1377.54	-0.332393	0.160848	-2.06651	0.0387807	0.53177	23.3415	21.8587	15.9467	21.2213	82.3681
1	159523769	159931729	Tnr	ENSMUSG00000015829	protein_coding	146.358	0.616328	0.298256	2.06644	0.0387871	0.53177	0.434078	0.419717	0.660927	0.689209	2.20393
19	10204014	10207824	Tmem258	ENSMUSG00000036372	protein_coding	359.479	0.440947	0.213557	2.06477	0.0389448	0.532626	8.06798	9.93916	12.399	12.8103	43.2165
11	79993106	80034123	Suz12	ENSMUSG00000017548	protein_coding	2355.11	-0.299441	0.145036	-2.06459	0.0389617	0.532626	24.4685	25.4826	18.2373	23.7451	91.9336
5	8798147	8866315	Abcb1b	ENSMUSG00000028970	protein_coding	1156.04	-0.314565	0.152585	-2.06158	0.0392479	0.535768	7.95722	7.28082	5.86135	6.80323	27.9026
14	116925297	117979529	Gpc6	ENSMUSG00000058571	protein_coding	456.788	0.396357	0.192336	2.06075	0.0393267	0.536074	2.00424	1.9747	2.78574	2.60699	9.37168
9	7764041	7794333	Tmem123	ENSMUSG00000050912	protein_coding	773.753	-0.333883	0.162116	-2.05953	0.0394435	0.536739	12.609	13.7898	10.8268	10.758	47.9836
17	15806253	15826586	Rgmb	ENSMUSG00000048027	protein_coding	465.588	0.406891	0.197612	2.05904	0.0394906	0.536739	6.42325	8.04239	9.73457	10.0417	34.242
9	78430526	78443237	Mb21d1	ENSMUSG00000032344	protein_coding	512.029	-0.394064	0.191439	-2.05843	0.0395491	0.536739	6.79369	6.61336	5.64649	4.84258	23.8961
8	126930667	126945844	Tomm20	ENSMUSG00000093904	protein_coding	3014.69	-0.274247	0.133267	-2.05788	0.0396015	0.536739	32.2599	31.7009	28.936	25.5183	118.415
2	73816509	73892639	Atf2	ENSMUSG00000027104	protein_coding	829.777	-0.390484	0.189928	-2.05596	0.0397864	0.538477	5.74462	5.17299	3.52205	5.11505	19.5547
17	43568098	43612201	Pla2g7	ENSMUSG00000023913	protein_coding	170.913	0.577009	0.280807	2.05483	0.0398959	0.53919	2.31795	2.16887	3.24058	3.67453	11.4019
13	51100880	51152546	Spin1	ENSMUSG00000021395	protein_coding	970.673	-0.309606	0.150759	-2.05366	0.040009	0.539952	11.5605	11.4746	9.38453	9.79017	42.2098
4	123734559	123750345	Akirin1	ENSMUSG00000023075	protein_coding	1050.58	0.387281	0.188772	2.05158	0.0402109	0.541906	11.7712	13.3468	19.7198	13.9947	58.8324
15	55112317	55259271	Deptor	ENSMUSG00000022419	protein_coding	630.83	-0.393736	0.192083	-2.04982	0.0403818	0.543439	3.45287	4.22266	2.61644	3.4298	13.7218
19	5068078	5070637	Cd248	ENSMUSG00000056481	protein_coding	248.135	0.500444	0.244296	2.04852	0.0405094	0.544385	4.09843	3.53445	5.67046	5.45272	18.7561
17	25016091	25099495	Ift140	ENSMUSG00000024169	protein_coding	545.937	0.379666	0.185523	2.04647	0.0407106	0.545661	2.84708	3.11564	4.21556	3.76652	13.9448
15	98663421	98677461	Rnd1	ENSMUSG00000054855	protein_coding	292.67	-0.463019	0.226263	-2.04638	0.0407192	0.545661	5.03164	5.84376	3.98608	4.15124	19.0127
5	137605103	137613784	Pcolce	ENSMUSG00000029718	protein_coding	5317.63	0.255135	0.124732	2.04547	0.040809	0.546093	58.78	61.8337	78.0531	70.1768	268.844
8	67689082	68212027	Psd3	ENSMUSG00000030465	protein_coding	125.012	-0.702974	0.344025	-2.04338	0.0410144	0.547343	0.38782	0.446	0.204142	0.329092	1.36705
9	100597798	100959375	Stag1	ENSMUSG00000037286	protein_coding	2169.29	-0.308559	0.151006	-2.04335	0.0410176	0.547343	10.4433	8.90677	7.18831	8.97714	35.5155
2	153241533	153270247	Pofut1	ENSMUSG00000046020	protein_coding	777.966	-0.331617	0.162482	-2.04095	0.0412558	0.54877	4.11292	4.20581	3.4997	3.3081	15.1265
19	23619742	23620320	Gm9493	ENSMUSG00000044424	protein_coding	180.983	-0.556666	0.272786	-2.04067	0.0412835	0.54877	17.8504	17.5091	11.6135	13.2362	60.2092
12	40201567	40248504	Ifrd1	ENSMUSG00000001627	protein_coding	1176.15	-0.295367	0.144777	-2.04015	0.0413349	0.54877	10.4701	10.5614	8.43346	9.26056	38.7255
15	80077794	80091868	Rpl3	ENSMUSG00000060036	protein_coding	9762.12	-0.238976	0.117148	-2.03995	0.0413556	0.54877	163.826	158.264	145.155	136.142	603.386
8	95420249	95434869	Cfap20	ENSMUSG00000031796	protein_coding	827.766	-0.321247	0.15759	-2.03849	0.0415005	0.549925	9.92142	9.71722	7.96238	8.25235	35.8534
3	154596711	154623182	Cryz	ENSMUSG00000028199	protein_coding	240.352	-0.499802	0.245353	-2.03707	0.0416426	0.55104	2.30029	2.01879	1.55152	1.59937	7.46997
6	8630527	8778488	Ica1	ENSMUSG00000062995	protein_coding	487.3	-0.391149	0.192084	-2.03635	0.0417151	0.551119	8.69176	7.50836	6.23256	6.51558	28.9483
13	103739348	103774608	Srek1	ENSMUSG00000032621	protein_coding	2532.69	-0.342297	0.168191	-2.03517	0.041834	0.551119	14.6098	14.3449	9.41503	14.2493	52.619
1	143750790	143777068	Trove2	ENSMUSG00000018199	protein_coding	1071.66	-0.341422	0.167763	-2.03515	0.0418361	0.551119	6.11658	5.80926	4.17058	5.5768	21.6732
14	55897286	55900232	Sdr39u1	ENSMUSG00000022223	protein_coding	298.711	0.455531	0.223915	2.03439	0.0419123	0.551119	9.57972	9.96915	14.2924	13.3057	47.147
3	79591342	79603650	Ppid	ENSMUSG00000027804	protein_coding	2747.86	-0.268742	0.13216	-2.03346	0.0420063	0.551119	32.447	29.0692	25.0049	27.7364	114.258
9	123259058	123260789	Tmem158	ENSMUSG00000054871	protein_coding	263.968	-0.480892	0.236513	-2.03326	0.0420259	0.551119	8.70985	8.17809	6.50863	5.94187	29.3384
16	15623897	15637400	Mcm4	ENSMUSG00000022673	protein_coding	4374.24	-0.241977	0.119075	-2.03214	0.0421398	0.551119	63.616	61.9185	52.3275	57.2577	235.12
14	57581002	57665430	Xpo4	ENSMUSG00000021952	protein_coding	1718.53	-0.282178	0.138882	-2.03178	0.0421754	0.551119	12.6366	12.029	9.7334	11.2255	45.6245
X	163935443	163958661	Zrsr2	ENSMUSG00000031370	protein_coding	1728.81	-0.274168	0.134974	-2.03126	0.0422287	0.551119	12.7413	12.2613	10.1992	11.1476	46.3494
11	102604396	102608058	Fzd2	ENSMUSG00000050288	protein_coding	859.351	0.376198	0.185366	2.02949	0.042408	0.5527	8.43618	11.0058	14.1998	11.7313	45.373
5	104459450	104505819	Pkd2	ENSMUSG00000034462	protein_coding	2645.44	-0.283047	0.13957	-2.02799	0.0425613	0.553938	14.6654	12.4663	11.7546	11.24	50.1262
5	124628576	124724455	Atp6v0a2	ENSMUSG00000038023	protein_coding	1089.1	0.350751	0.173036	2.02704	0.0426585	0.554443	6.7441	6.79672	10.0267	7.71551	31.2831
13	55027880	55100300	Uimc1	ENSMUSG00000025878	protein_coding	640.959	-0.354834	0.175125	-2.02618	0.0427468	0.554833	6.65189	6.79149	4.93941	5.93162	24.3144
15	102459028	102462806	Prr13	ENSMUSG00000023048	protein_coding	641.151	0.392117	0.193604	2.02535	0.0428312	0.555169	14.9378	18.8642	24.9429	20.6418	79.3867
6	52169062	52213336	Hoxa3	ENSMUSG00000079560	protein_coding	169.611	0.579121	0.286272	2.02298	0.0430757	0.5574	0.946072	1.20519	1.6311	1.68392	5.46628
2	154871410	154892935	Eif2s2	ENSMUSG00000074656	protein_coding	4491.48	-0.258821	0.127996	-2.02211	0.0431654	0.5574	34.5648	34.2865	26.8301	32.642	128.323
1	171234853	171251388	Ndufs2	ENSMUSG00000013593	protein_coding	2122.91	0.303017	0.149897	2.0215	0.0432278	0.5574	41.3438	36.7636	53.765	45.44	177.312
2	36230426	36252272	Ptgs1	ENSMUSG00000047250	protein_coding	2381.42	-0.265448	0.131319	-2.0214	0.0432379	0.5574	29.7146	33.9562	26.4068	28.2302	118.308
18	78100091	78142119	Slc14a1	ENSMUSG00000059336	protein_coding	355.346	0.423795	0.209889	2.01914	0.0434723	0.559419	3.37104	3.85385	4.86135	5.13839	17.2246
1	74236084	74268209	Arpc2	ENSMUSG00000006304	protein_coding	2388.21	-0.266278	0.131902	-2.01876	0.0435123	0.559419	59.0029	62.9617	48.3873	56.3566	226.709
14	61365186	61439947	Kpna3	ENSMUSG00000021929	protein_coding	2206.16	-0.285583	0.141526	-2.01788	0.0436032	0.559606	27.0953	28.194	20.7595	26.1422	102.191
1	152836995	152902646	Smg7	ENSMUSG00000042772	protein_coding	2603.36	-0.260642	0.129191	-2.01749	0.0436447	0.559606	22.1769	20.3506	17.7467	18.8974	79.1716
14	54254188	54270637	Abhd4	ENSMUSG00000040997	protein_coding	253.309	0.47662	0.236364	2.01646	0.0437516	0.559824	2.9928	3.14952	4.29439	4.52419	14.9609
2	92403646	92434043	Cry2	ENSMUSG00000068742	protein_coding	238.802	0.499315	0.247652	2.0162	0.0437795	0.559824	1.4206	1.5591	2.2969	2.03547	7.31207
9	65692391	65827564	Zfp609	ENSMUSG00000040524	protein_coding	2606.92	0.251927	0.125033	2.01488	0.0439169	0.560398	13.7063	13.6595	16.8541	16.7441	60.9639
16	10281749	10313968	Emp2	ENSMUSG00000022505	protein_coding	730.028	0.329589	0.16368	2.01361	0.0440505	0.560398	8.89201	8.99256	11.6593	11.5052	41.049
18	78750380	79109391	Setbp1	ENSMUSG00000024548	protein_coding	612.085	0.363862	0.180709	2.01353	0.0440589	0.560398	2.76387	2.34651	3.32632	3.45947	11.8962
17	47488050	47502287	Taf8	ENSMUSG00000023980	protein_coding	457.29	0.421029	0.209155	2.013	0.0441145	0.560398	5.87918	7.51759	9.94904	8.48988	31.8357
1	65158616	65186500	Idh1	ENSMUSG00000025950	protein_coding	595.606	0.351672	0.174721	2.01276	0.0441394	0.560398	8.58992	9.36856	11.4195	12.2283	41.6063
6	127961396	128143594	Tspan9	ENSMUSG00000030352	protein_coding	1172.11	-0.32994	0.163999	-2.01184	0.0442363	0.560398	11.9821	12.9882	11.2819	9.13267	45.3849
12	87238875	87266286	Vipas39	ENSMUSG00000021038	protein_coding	268.423	0.484767	0.240977	2.01167	0.0442546	0.560398	4.34829	3.52533	5.74056	5.61394	19.2281
15	88819646	88826681	Creld2	ENSMUSG00000023272	protein_coding	1490.04	-0.317004	0.157636	-2.01099	0.0443264	0.560398	62.3401	52.8255	50.7767	44.4269	210.369
11	120542888	120549727	Fam195b	ENSMUSG00000061111	protein_coding	541.644	0.368335	0.183186	2.01072	0.0443552	0.560398	18.3632	16.7024	23.6338	23.0151	81.7146
19	4192158	4195419	Ppp1ca	ENSMUSG00000040385	protein_coding	5400.87	0.234013	0.116636	2.00635	0.0448189	0.565181	172.381	169.807	209.273	205.666	757.127
3	96601149	96626171	Lix1l	ENSMUSG00000049288	protein_coding	718.218	0.352862	0.17595	2.00547	0.0449128	0.565181	7.52702	9.0427	10.0087	11.8555	38.434
10	95940663	96045518	Eea1	ENSMUSG00000036499	protein_coding	1667.46	-0.396029	0.197606	-2.00413	0.0450556	0.565181	11.5309	11.4442	6.6277	11.4917	41.0945
11	87226906	87359023	Ppm1e	ENSMUSG00000046442	protein_coding	228.17	-0.499195	0.249115	-2.00388	0.0450832	0.565181	1.99387	1.79539	1.34562	1.42121	6.55609
16	91621186	91646952	Gart	ENSMUSG00000022962	protein_coding	1913.15	-0.260759	0.130132	-2.0038	0.0450914	0.565181	24.6088	25.0629	21.1445	21.6112	92.4274
17	28207778	28228608	Def6	ENSMUSG00000002257	protein_coding	132.179	0.645999	0.32247	2.00328	0.045147	0.565181	2.04742	1.83935	3.44767	2.79778	10.1322
9	103305215	103350428	Topbp1	ENSMUSG00000032555	protein_coding	5002.88	-0.231884	0.115764	-2.00308	0.0451692	0.565181	22.7484	23.4479	19.5744	21.0164	86.787
10	80665327	80678112	Mknk2	ENSMUSG00000020190	protein_coding	1171.93	-0.306989	0.153288	-2.0027	0.0452098	0.565181	15.4907	16.1885	14.0249	12.3209	58.025
7	105744811	105752235	Tpp1	ENSMUSG00000030894	protein_coding	491.699	0.382388	0.191252	1.99939	0.0455658	0.568884	3.71983	4.14649	5.53789	5.01404	18.4183
5	145204562	145221750	Zkscan5	ENSMUSG00000055991	protein_coding	228.695	0.534491	0.267608	1.99729	0.0457933	0.570973	1.94128	2.38361	3.63429	2.79427	10.7534
1	172261641	172319841	Igsf8	ENSMUSG00000038034	protein_coding	450.597	0.44099	0.220858	1.99671	0.0458562	0.570982	3.78209	3.18724	5.54987	4.16565	16.6848
6	7675169	7693254	Asns	ENSMUSG00000029752	protein_coding	2225.38	-0.254145	0.127315	-1.99618	0.0459141	0.570982	42.0454	42.1072	36.2134	36.5474	156.913
15	80711319	80941086	Tnrc6b	ENSMUSG00000047888	protein_coding	3243.57	-0.242617	0.121629	-1.99472	0.0460734	0.572213	9.6553	9.63203	8.06287	8.76387	36.1141
11	96937825	96943986	Pnpo	ENSMUSG00000018659	protein_coding	153.029	0.583296	0.29251	1.99411	0.0461402	0.572295	1.9095	2.07306	3.02911	3.12538	10.1371
3	95830124	95855885	Prpf3	ENSMUSG00000015748	protein_coding	1584.47	-0.269649	0.135276	-1.99333	0.0462258	0.572416	14.5412	14.544	12.0109	12.8899	53.986
4	94614491	94693229	Ift74	ENSMUSG00000028576	protein_coding	395.433	-0.44922	0.225445	-1.99259	0.0463064	0.572416	7.93989	8.38298	4.98895	7.41972	28.7315
15	78523346	78529625	C1qtnf6	ENSMUSG00000022440	protein_coding	213.024	0.514114	0.258084	1.99204	0.0463669	0.572416	3.49876	3.45139	5.40124	4.80864	17.16
10	88091432	88146941	Parpbp	ENSMUSG00000035365	protein_coding	356.293	-0.419172	0.210447	-1.99182	0.0463909	0.572416	5.67884	5.10107	4.08308	4.23428	19.0973
1	119652467	119837613	Ptpn4	ENSMUSG00000026384	protein_coding	513.448	-0.448958	0.225679	-1.98936	0.0466612	0.574762	2.76187	2.20523	1.49189	2.28712	8.74611
2	102300119	102407828	Trim44	ENSMUSG00000027189	protein_coding	2430.95	-0.28851	0.145053	-1.98899	0.0467021	0.574762	23.6351	21.3744	20.4743	17.4648	82.9486
15	99126578	99213206	Spats2	ENSMUSG00000051934	protein_coding	1860.63	-0.266437	0.134084	-1.98708	0.046913	0.575481	29.8206	33.2305	26.2103	27.8617	117.123
2	146239879	146512026	Ralgapa2	ENSMUSG00000037110	protein_coding	937.579	-0.303054	0.152522	-1.98695	0.0469276	0.575481	2.6253	2.74138	2.24367	2.24011	9.85047
3	67374097	67400003	Mlf1	ENSMUSG00000048416	protein_coding	203.062	-0.516412	0.259919	-1.98682	0.0469422	0.575481	6.22499	6.99981	4.69404	4.84039	22.7592
12	79232347	79296282	Zfyve26	ENSMUSG00000066440	protein_coding	730.105	0.336197	0.169285	1.98599	0.0470347	0.575593	3.41009	3.14032	4.40382	4.11376	15.068
11	94644996	94653964	Eme1	ENSMUSG00000039055	protein_coding	596.288	0.346577	0.174613	1.98483	0.0471635	0.575593	8.9014	9.17611	12.0295	11.6538	41.7608
4	19519254	19570108	Cpne3	ENSMUSG00000028228	protein_coding	939.496	-0.309263	0.155824	-1.98469	0.0471793	0.575593	6.55139	7.31418	5.48023	6.0721	25.4179
2	121158273	121171125	Zscan29	ENSMUSG00000050619	protein_coding	205.489	0.511585	0.257837	1.98414	0.0472404	0.575593	1.14315	1.10354	1.6166	1.68751	5.55079
6	8209222	8236274	Mios	ENSMUSG00000042447	protein_coding	323.463	-0.429899	0.216681	-1.98401	0.0472543	0.575593	2.7167	2.66797	1.92579	2.20568	9.51614
7	44848991	44855421	Akt1s1	ENSMUSG00000011096	protein_coding	875.008	0.3698	0.186497	1.98287	0.0473816	0.576406	11.6054	12.0437	18.0646	13.311	55.0247
4	32657119	32775217	Mdn1	ENSMUSG00000058006	protein_coding	8461.63	-0.238702	0.120435	-1.98199	0.0474799	0.576568	21.0722	18.7834	16.935	17.937	74.7275
17	24047734	24073485	Kctd5	ENSMUSG00000016946	protein_coding	960.436	0.372596	0.188022	1.98167	0.0475164	0.576568	14.7052	14.2411	22.4011	16.0781	67.4255
7	139389109	139579652	Inpp5a	ENSMUSG00000025477	protein_coding	741.275	0.351792	0.177766	1.97896	0.0478202	0.579514	5.45182	5.51802	7.89824	6.49256	25.3606
3	121952541	122016753	Arhgap29	ENSMUSG00000039831	protein_coding	1333.96	-0.34183	0.172806	-1.97812	0.0479153	0.579894	6.75654	9.34557	5.9679	7.14769	29.2177
9	25252439	25308571	2019-09-07	ENSMUSG00000001833	protein_coding	3461	-0.273672	0.138386	-1.9776	0.0479736	0.579894	70.9353	70.9285	53.035	68.3292	263.228
7	15946958	15967567	Ehd2	ENSMUSG00000074364	protein_coding	2311.95	0.286876	0.145208	1.97562	0.0481977	0.581863	19.9965	18.6844	26.3411	22.2322	87.2542
3	52268336	52353221	Foxo1	ENSMUSG00000044167	protein_coding	302.694	0.448069	0.22736	1.97074	0.0487532	0.587734	1.3253	1.48706	2.09525	1.85102	6.75864
2	155634271	155692384	Trpc4ap	ENSMUSG00000038324	protein_coding	2195.29	0.256138	0.130024	1.96992	0.0488472	0.587734	10.8357	10.9001	13.6607	13.0896	48.4862
11	5191552	5261558	Kremen1	ENSMUSG00000020393	protein_coding	728.336	0.350794	0.178153	1.96906	0.0489458	0.587734	3.78546	4.10417	5.64987	4.6929	18.2324
13	31806691	31810643	Foxc1	ENSMUSG00000050295	protein_coding	809.943	0.381358	0.193681	1.969	0.0489531	0.587734	8.97931	7.94539	13.048	9.59664	39.5693
15	8109313	8159857	Nup155	ENSMUSG00000022142	protein_coding	3761.24	-0.253835	0.128939	-1.96865	0.0489933	0.587734	31.6031	29.1177	24.3121	28.3111	113.344
9	22331214	22389206	Anln	ENSMUSG00000036777	protein_coding	4602.03	-0.248163	0.126142	-1.96732	0.049146	0.588109	43.4557	44.1656	34.5853	41.644	163.851
13	44729474	44921643	Jarid2	ENSMUSG00000038518	protein_coding	424.807	0.39063	0.198628	1.96664	0.0492243	0.588109	1.71937	1.87736	2.24744	2.62577	8.46993
3	144683678	144720335	Sh3glb1	ENSMUSG00000037062	protein_coding	2052.64	-0.263443	0.133976	-1.96635	0.0492587	0.588109	13.9952	14.5157	11.3413	13.1959	53.0481
11	119036305	119040969	Cbx8	ENSMUSG00000025578	protein_coding	232.997	0.497547	0.253073	1.96602	0.049296	0.588109	2.40044	2.60389	3.93927	3.3217	12.2653
15	5095981	5108539	Card6	ENSMUSG00000041849	protein_coding	378.554	0.414892	0.211141	1.965	0.0494143	0.588302	2.75496	2.29837	3.3648	3.58899	12.0071
2	119137001	119157034	Rmdn3	ENSMUSG00000070730	protein_coding	307.564	0.441462	0.22478	1.96398	0.049533	0.588302	3.3353	3.68321	5.17772	4.62753	16.8238
19	44562850	44576274	Hif1an	ENSMUSG00000036450	protein_coding	1524.36	0.286311	0.145783	1.96395	0.049536	0.588302	10.454	9.30818	12.7656	12.0735	44.6013
8	120228456	120581390	Gse1	ENSMUSG00000031822	protein_coding	1310.64	0.336553	0.171431	1.9632	0.0496234	0.588604	5.26477	5.38212	7.88333	5.92838	24.4586
19	16956118	17223932	Prune2	ENSMUSG00000039126	protein_coding	4555.54	-0.250295	0.127542	-1.96245	0.0497099	0.58879	17.935	19.6844	14.8771	17.7891	70.2856
2	129198764	129211616	Slc20a1	ENSMUSG00000027397	protein_coding	743.493	-0.321276	0.163749	-1.962	0.049763	0.58879	6.98791	7.08045	5.47946	6.15101	25.6988
5	124862691	124902693	Zfp664	ENSMUSG00000079215	protein_coding	1549.14	0.266794	0.13607	1.96071	0.049913	0.589831	8.63094	8.43782	10.4138	10.7707	38.2532
16	10545339	10744878	Clec16a	ENSMUSG00000068663	protein_coding	623.214	0.355692	0.18161	1.95855	0.0501652	0.591727	3.225	2.9891	4.3676	3.81382	14.3955
10	80540922	80561560	Rexo1	ENSMUSG00000047417	protein_coding	1378.73	0.311141	0.158902	1.95808	0.0502209	0.591727	7.97391	8.38872	11.5152	9.35685	37.2347
11	118332360	118342500	BC100451	ENSMUSG00000076433	protein_coding	391.55	-0.392564	0.200519	-1.95774	0.0502603	0.591727	11.009	10.7222	8.22011	8.87007	38.8214
4	117159639	117182639	Kif2c	ENSMUSG00000028678	protein_coding	1799.42	0.269085	0.137544	1.95636	0.0504225	0.592902	18.2331	17.3291	22.7643	21.392	79.7185
2	163658386	163726158	Pkig	ENSMUSG00000035268	protein_coding	527.974	0.362761	0.185483	1.95576	0.0504931	0.592997	5.23297	5.78209	7.5837	6.99697	25.5957
10	111473192	111498142	Nap1l1	ENSMUSG00000058799	protein_coding	9434.3	-0.229221	0.117352	-1.95328	0.0507862	0.595703	119.396	117.47	96.6977	112.014	445.577
1	164289800	164307489	Blzf1	ENSMUSG00000026577	protein_coding	322.496	0.42155	0.216033	1.95132	0.0510187	0.596552	2.52386	2.38817	3.35796	3.42644	11.6964
9	75369062	75410005	Mapk6	ENSMUSG00000042688	protein_coding	4447.87	-0.240168	0.123086	-1.95121	0.051032	0.596552	32.1795	36.4646	28.5679	31.3931	128.605
12	86056744	86079041	Tgfb3	ENSMUSG00000021253	protein_coding	299.902	0.444484	0.227845	1.95082	0.0510788	0.596552	3.22387	3.91973	5.09623	4.91763	17.1575
X	74304998	74311862	Gdi1	ENSMUSG00000015291	protein_coding	731.25	0.362289	0.185805	1.94984	0.0511956	0.596552	6.54916	7.60875	8.01948	10.8182	32.9956
4	107802261	107876840	Lrp8	ENSMUSG00000028613	protein_coding	2513.99	-0.257515	0.132078	-1.94971	0.0512101	0.596552	12.5458	12.2104	11.1319	10.1995	46.0876
6	72318678	72345184	Usp39	ENSMUSG00000056305	protein_coding	1525.17	-0.273152	0.140133	-1.94923	0.051268	0.596552	33.6891	31.1943	27.7607	27.6056	120.25
11	101971143	101987013	Dusp3	ENSMUSG00000003518	protein_coding	607.945	-0.335572	0.172178	-1.94898	0.051298	0.596552	6.7339	7.04217	5.54198	5.71729	25.0353
19	4510472	4621752	Pcx	ENSMUSG00000024892	protein_coding	379.576	0.397258	0.203891	1.94838	0.051369	0.596646	3.58012	3.71486	5.06464	4.83084	17.1905
13	21716422	21716814	Hist1h2ai	ENSMUSG00000071516	protein_coding	854.04	0.444516	0.228215	1.94779	0.0514399	0.596741	87.6622	87.513	155.197	89.0064	419.379
7	118104372	118116188	Rps15a	ENSMUSG00000008683	protein_coding	5040.65	-0.24155	0.124096	-1.94647	0.0515983	0.597037	43.2659	39.5	34.0217	38.2925	155.08
10	39368855	39565381	Fyn	ENSMUSG00000019843	protein_coding	673.163	-0.335573	0.172453	-1.94588	0.0516689	0.597037	8.21926	8.15424	7.01695	6.33606	29.7265
1	163945993	163994796	BC055324	ENSMUSG00000041406	protein_coding	522.388	-0.354048	0.182013	-1.94518	0.0517527	0.597037	6.5689	6.8638	5.13976	5.71429	24.2867
19	5447703	5455945	Fosl1	ENSMUSG00000024912	protein_coding	3304.69	-0.255986	0.131645	-1.94451	0.0518335	0.597037	94.7041	105.763	90.7174	82.0955	373.28
16	92301286	92313041	Smim11	ENSMUSG00000051989	protein_coding	278.381	0.47361	0.243563	1.94451	0.0518341	0.597037	10.7942	12.0381	18.19	14.3611	55.3835
10	122078114	122097371	Tmem5	ENSMUSG00000034620	protein_coding	294.656	-0.43928	0.225916	-1.94444	0.0518425	0.597037	2.65922	3.08843	2.18415	2.18418	10.116
11	22990519	23003780	Cct4	ENSMUSG00000007739	protein_coding	4946.53	-0.231407	0.119119	-1.94265	0.0520585	0.598432	62.4001	58.4576	52.5757	53.6334	227.067
1	150100031	150108227	Ptgs2	ENSMUSG00000032487	protein_coding	985.484	0.291657	0.150194	1.94187	0.0521527	0.598432	9.03792	9.36078	11.5208	11.7012	41.6207
5	150673739	150810690	Pds5b	ENSMUSG00000034021	protein_coding	3710.57	-0.275997	0.142168	-1.94135	0.0522156	0.598432	19.863	19.394	14.4363	19.1057	72.799
13	23551258	23551648	Hist1h4f	ENSMUSG00000069274	protein_coding	2347.95	-0.277597	0.143018	-1.94099	0.0522591	0.598432	315.596	310.164	288.412	242.765	1156.94
4	109676588	109963960	Faf1	ENSMUSG00000010517	protein_coding	874.136	-0.301327	0.155257	-1.94083	0.0522786	0.598432	8.87575	9.14342	7.54893	7.5238	33.0919
8	119434124	119446256	Osgin1	ENSMUSG00000074063	protein_coding	172.759	0.551814	0.284497	1.93961	0.0524272	0.599389	2.57676	2.40939	4.05305	3.4597	12.4989
10	5020203	5550692	Syne1	ENSMUSG00000096054	protein_coding	929.2	-0.311448	0.16067	-1.93844	0.0525695	0.599389	3.79073	4.50405	3.28473	3.61353	15.193
8	70527724	70535328	Fkbp8	ENSMUSG00000019428	protein_coding	2601.07	0.280309	0.144609	1.93839	0.0525752	0.599389	23.777	25.5639	33.7377	27.8963	110.975
8	111311797	111338177	Mlkl	ENSMUSG00000012519	protein_coding	1592.3	-0.272773	0.140759	-1.93788	0.0526385	0.599389	35.9476	35.9564	28.253	33.2534	133.41
15	76351294	76354380	Maf1	ENSMUSG00000022553	protein_coding	578.345	0.35086	0.181084	1.93755	0.0526776	0.599389	9.34905	10.704	13.5783	12.7547	46.3861
11	97041560	97049213	Mrpl10	ENSMUSG00000001445	protein_coding	650.656	0.330474	0.170726	1.9357	0.0529047	0.601253	15.7086	16.3919	21.2592	20.3196	73.6792
2	122028546	122056598	Eif3j1	ENSMUSG00000027236	protein_coding	1998.8	-0.296714	0.153432	-1.93385	0.0531321	0.602195	17.4504	18.4778	12.8772	17.3894	66.1948
9	88447009	88482574	Syncrip	ENSMUSG00000032423	protein_coding	4301.66	-0.227726	0.117794	-1.93325	0.0532049	0.602195	17.8071	18.0677	15.1533	16.4664	67.4945
11	83299024	83405035	Ap2b1	ENSMUSG00000035152	protein_coding	3517.16	0.230613	0.119304	1.93298	0.0532388	0.602195	17.4274	17.7208	20.9947	21.54	77.6829
X	37082520	37085402	Rpl39	ENSMUSG00000079641	protein_coding	1821.2	-0.263981	0.136571	-1.93292	0.0532466	0.602195	66.4316	65.278	52.5183	60.8106	245.038
8	4166567	4211257	Evi5l	ENSMUSG00000011832	protein_coding	299.903	0.434583	0.224887	1.93245	0.0533045	0.602195	1.45133	1.39495	2.06495	1.89449	6.80571
3	101576219	101604684	Atp1a1	ENSMUSG00000033161	protein_coding	9719.71	0.220189	0.113995	1.93157	0.0534124	0.602353	91.7936	95.1189	114.688	109.698	411.298
6	34354119	34368463	Akr1b8	ENSMUSG00000029762	protein_coding	1262.11	0.281109	0.145554	1.93131	0.0534453	0.602353	33.8126	38.4923	44.4094	46.1957	162.91
15	98903921	98918231	Lmbr1l	ENSMUSG00000022999	protein_coding	280.844	0.445191	0.23061	1.93049	0.053546	0.602773	2.47564	2.88708	3.59243	3.94623	12.9014
10	80380355	80387659	Mex3d	ENSMUSG00000048696	protein_coding	1055.69	0.365918	0.189683	1.9291	0.0537178	0.603442	13.4413	13.4315	20.964	14.582	62.4187
8	13869641	13881639	Champ1	ENSMUSG00000047710	protein_coding	1631.51	-0.260231	0.13491	-1.92893	0.0537397	0.603442	20.4919	21.3646	18.0833	17.9399	77.8798
2	35400179	35463231	Ggta1	ENSMUSG00000035778	protein_coding	470.665	-0.36778	0.190752	-1.92806	0.053848	0.603442	5.30967	5.39219	3.94786	4.62666	19.2764
16	58670208	58680391	Cpox	ENSMUSG00000022742	protein_coding	539.078	-0.368409	0.191112	-1.92771	0.0538913	0.603442	9.68284	8.44562	7.64764	6.80397	32.5801
15	51962605	51991760	Rad21	ENSMUSG00000022314	protein_coding	10847.7	-0.211654	0.109862	-1.92655	0.0540361	0.603442	150.687	156.459	134.489	139.07	580.705
11	87127077	87220683	Trim37	ENSMUSG00000018548	protein_coding	2223.06	-0.257652	0.13374	-1.92651	0.0540412	0.603442	16.6857	15.2087	13.9103	13.598	59.4027
19	5099207	5106996	Rab1b	ENSMUSG00000024870	protein_coding	2077.95	0.258293	0.134113	1.92594	0.0541116	0.603442	49.0129	49.0508	62.7909	58.0225	218.877
4	63558781	63586357	Tmem268	ENSMUSG00000045917	protein_coding	125.217	0.628675	0.326427	1.92593	0.0541135	0.603442	1.2347	1.12054	2.02051	1.72185	6.0976
9	86554377	86571842	Pgm3	ENSMUSG00000056131	protein_coding	320.644	-0.428699	0.222894	-1.92333	0.0544381	0.60635	4.07167	3.7269	3.16469	2.79378	13.757
11	102430315	102437048	Grn	ENSMUSG00000034708	protein_coding	1428.38	0.313158	0.163114	1.91987	0.054874	0.610472	16.0022	18.9	24.5591	20.0118	79.4732
8	47533664	47552955	Rwdd4a	ENSMUSG00000031568	protein_coding	1031.54	-0.284598	0.148276	-1.91938	0.0549367	0.610472	15.8528	16.2809	13.2398	13.9792	59.3526
8	91217030	91313262	Rpgrip1l	ENSMUSG00000033282	protein_coding	433.359	-0.387236	0.201965	-1.91734	0.055195	0.61181	1.59923	1.57716	1.1095	1.40505	5.69094
11	46896253	47988969	Sgcd	ENSMUSG00000020354	protein_coding	392.379	-0.433821	0.226305	-1.91697	0.0552413	0.61181	2.75629	2.42687	1.62873	2.35353	9.16542
4	149467572	149485202	Nmnat1	ENSMUSG00000028992	protein_coding	201.088	0.499726	0.260694	1.9169	0.0552502	0.61181	2.61252	2.60496	3.86816	3.73111	12.8167
8	31814551	32884029	Nrg1	ENSMUSG00000062991	protein_coding	1266.92	0.2804	0.146337	1.91612	0.0553497	0.612198	5.40092	5.10295	6.17139	7.00723	23.6825
7	45215753	45233644	Tead2	ENSMUSG00000030796	protein_coding	2047.3	0.24808	0.129576	1.91455	0.0555494	0.613691	18.2936	18.8779	22.8585	22.6487	82.6786
18	66045302	66302739	Ccbe1	ENSMUSG00000046318	protein_coding	255.278	-0.464514	0.243041	-1.91126	0.0559709	0.616691	1.31718	1.64368	1.06881	1.14535	5.17502
14	30929180	30943289	Itih1	ENSMUSG00000006529	protein_coding	1256.6	0.271211	0.14191	1.91114	0.0559863	0.616691	15.9941	16.889	19.9753	20.9622	73.8206
7	143052739	143067934	Cd81	ENSMUSG00000037706	protein_coding	1423.46	0.288439	0.150957	1.91074	0.0560379	0.616691	19.1281	23.2339	27.3403	25.935	95.6373
4	82798738	82859958	Zdhhc21	ENSMUSG00000028403	protein_coding	305.952	-0.46168	0.241665	-1.91041	0.0560805	0.616691	1.35205	1.24165	0.79889	1.15626	4.54886
11	116105752	116127210	Trim47	ENSMUSG00000020773	protein_coding	747.299	-0.387244	0.202906	-1.90849	0.0563285	0.617651	15.4593	13.9953	13.6379	9.46709	52.5596
4	133679008	133756769	Arid1a	ENSMUSG00000007880	protein_coding	4969.3	0.25764	0.135024	1.90811	0.0563775	0.617651	19.031	18.4686	25.0712	21.0788	83.6497
10	19000910	19015657	Tnfaip3	ENSMUSG00000019850	protein_coding	375.408	-0.393321	0.206232	-1.90718	0.0564977	0.617651	2.60778	3.00259	2.13481	2.27267	10.0178
5	103692374	103855322	Aff1	ENSMUSG00000029313	protein_coding	3290.53	0.243524	0.127723	1.90667	0.0565638	0.617651	14.6806	15.6223	19.2585	17.6875	67.2489
9	72532240	72622937	Rfx7	ENSMUSG00000037674	protein_coding	1253.89	-0.278581	0.146131	-1.90638	0.0566012	0.617651	4.07985	4.46113	3.40432	3.86714	15.8124
4	138454314	138460123	Camk2n1	ENSMUSG00000046447	protein_coding	184.407	0.537007	0.28176	1.9059	0.0566631	0.617651	1.75014	1.47107	2.59897	2.20492	8.0251
16	32099800	32108069	Cep19	ENSMUSG00000035790	protein_coding	144.604	0.570844	0.299656	1.905	0.0567805	0.617651	3.07052	3.24656	4.65343	5.0333	16.0038
9	20907206	20959888	Dnmt1	ENSMUSG00000004099	protein_coding	10821.7	-0.224524	0.117866	-1.90491	0.0567924	0.617651	90.4537	85.3672	79.9241	75.1994	330.944
15	91673175	91816120	Lrrk2	ENSMUSG00000036273	protein_coding	1643.12	-0.27083	0.142175	-1.9049	0.0567926	0.617651	7.03983	7.39374	5.61527	6.74896	26.7978
15	78947724	79005867	Triobp	ENSMUSG00000033088	protein_coding	4320.77	0.255971	0.134395	1.90461	0.0568312	0.617651	16.9142	18.1579	23.2785	19.8187	78.1692
10	100488289	100573655	Cep290	ENSMUSG00000019971	protein_coding	282.274	-0.527004	0.276757	-1.90421	0.0568829	0.617651	2.12551	1.82248	1.02764	1.82561	6.80124
X	134537256	134541865	Timm8a1	ENSMUSG00000048007	protein_coding	284.484	-0.492451	0.258754	-1.90316	0.0570192	0.61808	12.7467	9.50122	9.1857	7.04969	38.4833
2	153227759	153241426	Plagl2	ENSMUSG00000051413	protein_coding	715.343	0.314807	0.165435	1.90291	0.0570526	0.61808	5.40647	5.16268	6.75904	6.7961	24.1243
12	58958383	59012017	Sec23a	ENSMUSG00000020986	protein_coding	580.102	0.340071	0.178813	1.90183	0.0571932	0.618139	4.66986	5.39306	6.50519	6.62774	23.1958
11	115497353	115514387	Hn1	ENSMUSG00000020737	protein_coding	2482.21	0.272581	0.143329	1.90179	0.0571986	0.618139	48.7011	50.8116	67.4207	56.2439	223.177
11	113661319	113684155	Fam104a	ENSMUSG00000041629	protein_coding	865.517	0.332584	0.174955	1.90097	0.0573062	0.618139	13.1543	14.6875	19.8753	16.1569	63.874
8	11727721	11835219	Arhgef7	ENSMUSG00000031511	protein_coding	1937.57	0.249978	0.131537	1.90044	0.0573751	0.618139	5.12676	5.56106	6.50405	6.59978	23.7917
10	84370905	84440597	Nuak1	ENSMUSG00000020032	protein_coding	270.725	0.46102	0.242657	1.89989	0.057448	0.618139	2.05083	1.80227	2.96041	2.49132	9.30484
15	25363285	25413764	Basp1	ENSMUSG00000045763	protein_coding	4284.01	0.276259	0.145408	1.89988	0.0574484	0.618139	96.3997	103.158	138.707	109.808	448.073
17	56717762	56724248	Ndufa11	ENSMUSG00000002379	protein_coding	594.322	0.333577	0.175668	1.89891	0.0575767	0.618819	9.04309	9.75583	12.4118	11.9932	43.204
16	84834925	84863779	Gabpa	ENSMUSG00000008976	protein_coding	1150.64	-0.295549	0.155753	-1.89755	0.0577551	0.619186	10.5921	10.5958	7.94283	9.91441	39.0452
3	88553758	88569725	Ubqln4	ENSMUSG00000008604	protein_coding	2443.71	-0.255294	0.134548	-1.89741	0.0577736	0.619186	30.5112	30.4662	27.7843	24.8163	113.578
12	25093801	25096092	Id2	ENSMUSG00000020644	protein_coding	150.237	-0.59613	0.314236	-1.89708	0.0578174	0.619186	7.72707	5.78172	4.04885	5.21548	22.7731
15	99778470	99875428	Lima1	ENSMUSG00000023022	protein_coding	1862.92	0.259112	0.136614	1.89667	0.0578715	0.619186	11.4929	11.0054	14.3216	13.4198	50.2398
X	147470375	147554081	Lrch2	ENSMUSG00000031290	protein_coding	508.952	-0.391306	0.206386	-1.89599	0.0579618	0.619376	3.89459	4.65611	2.84026	3.91373	15.3047
15	9071260	9110487	Nadk2	ENSMUSG00000022253	protein_coding	905.227	-0.30133	0.158967	-1.89555	0.0580196	0.619376	11.1005	10.772	9.53124	8.74345	40.1472
18	84088158	84097514	Zadh2	ENSMUSG00000049090	protein_coding	441.261	0.417942	0.220665	1.89401	0.0582231	0.62085	4.35383	6.47613	7.45586	7.45045	25.7363
13	18717292	18866809	Vps41	ENSMUSG00000041236	protein_coding	532.121	-0.34022	0.17981	-1.89211	0.0584761	0.622849	8.69164	9.00008	6.96996	7.453	32.1147
15	99702287	99713995	Smarcd1	ENSMUSG00000023018	protein_coding	1454.73	0.28058	0.148364	1.89115	0.0586037	0.623035	20.4127	19.2015	26.244	23.2992	89.1574
6	119923969	120038672	Wnk1	ENSMUSG00000045962	protein_coding	11671	-0.211179	0.111676	-1.891	0.0586247	0.623035	25.9908	26.1697	22.0914	24.4194	98.6713
6	17463800	17573980	Met	ENSMUSG00000009376	protein_coding	3121.75	-0.239058	0.126454	-1.89047	0.0586957	0.623093	20.2501	21.5981	17.0394	19.5753	78.4629
10	81346048	81350480	Hmg20b	ENSMUSG00000020232	protein_coding	541.07	0.360462	0.190835	1.88886	0.05891	0.624008	6.96206	7.35639	10.2748	8.62228	33.2155
3	16183212	16217037	Ythdf3	ENSMUSG00000047213	protein_coding	1444.04	-0.275707	0.145966	-1.88884	0.0589133	0.624008	14.2688	13.7534	10.8861	13.0448	51.953
19	6306456	6325652	Cdc42bpg	ENSMUSG00000024769	protein_coding	319.54	0.460798	0.244267	1.88646	0.0592333	0.626183	1.90857	2.29135	3.42427	2.50414	10.1283
15	5116613	5119140	Rpl37	ENSMUSG00000041841	protein_coding	11682.3	-0.22935	0.121585	-1.88633	0.0592505	0.626183	724.703	657.208	627.849	587.503	2597.26
7	110768206	110812405	Ampd3	ENSMUSG00000005686	protein_coding	142.383	-0.585919	0.310836	-1.88498	0.0594328	0.627412	1.33175	1.57205	1.08677	0.898515	4.88908
5	47983138	48307733	Slit2	ENSMUSG00000031558	protein_coding	1055.87	0.288528	0.153125	1.88427	0.0595286	0.627529	1.87385	1.67825	2.20532	2.27074	8.02815
13	21833743	21837530	Hist1h2br	ENSMUSG00000069303	protein_coding	600.337	-0.334484	0.177571	-1.88367	0.05961	0.627529	15.1499	13.6207	11.7482	11.7797	52.2986
15	102998257	103011881	Hoxc6	ENSMUSG00000001661	protein_coding	243.323	0.466028	0.247463	1.88322	0.05967	0.627529	3.98862	4.07233	5.09211	6.43343	19.5865
7	116337265	116443449	Pik3c2a	ENSMUSG00000030660	protein_coding	845.164	-0.316007	0.167887	-1.88226	0.0598003	0.627529	4.04162	3.9573	2.94178	3.70742	14.6481
2	153345845	153404007	Asxl1	ENSMUSG00000042548	protein_coding	2878.33	0.235086	0.124908	1.88207	0.0598265	0.627529	17.0272	16.8177	20.8527	20.2073	74.9049
11	21556787	21572367	Mdh1	ENSMUSG00000020321	protein_coding	1775.15	0.256334	0.136228	1.88166	0.0598823	0.627529	30.1765	29.7487	37.9825	35.7619	133.67
3	97203662	97297917	Bcl9	ENSMUSG00000038256	protein_coding	1847	0.284063	0.150978	1.88148	0.0599062	0.627529	8.83784	9.92775	12.8038	10.6941	42.2636
14	121286343	121379334	Stk24	ENSMUSG00000063410	protein_coding	2179.39	0.270021	0.143559	1.88091	0.0599844	0.627656	35.3259	34.8923	47.1812	39.9511	157.351
19	5689131	5702862	Map3k11	ENSMUSG00000004054	protein_coding	722.923	0.376061	0.200187	1.87855	0.0603066	0.630334	6.86646	8.89875	11.9152	9.0875	36.7679
8	82763607	82774160	Zfp330	ENSMUSG00000031711	protein_coding	954.015	-0.288471	0.153704	-1.8768	0.0605453	0.632133	8.72123	8.8147	6.95642	7.87516	32.3675
10	7767947	7792824	Ginm1	ENSMUSG00000040006	protein_coding	152.296	0.555796	0.296233	1.87621	0.0606258	0.632278	1.8294	2.08718	3.07614	2.85033	9.84306
4	58435255	58553898	Lpar1	ENSMUSG00000038668	protein_coding	1831.33	0.248346	0.13246	1.87488	0.0608099	0.633485	17.854	19.2628	22.1242	23.3565	82.5974
18	75367529	75395935	Smad7	ENSMUSG00000025880	protein_coding	1302.11	0.284721	0.151899	1.8744	0.0608748	0.633485	12.2617	12.4378	16.5881	14.3724	55.66
2	172356190	172370535	Aurka	ENSMUSG00000027496	protein_coding	2137.35	0.263011	0.140416	1.87308	0.0610571	0.634686	32.9775	40.0731	45.4928	44.8137	163.357
11	84078920	84129600	Tada2a	ENSMUSG00000018651	protein_coding	609.283	-0.333454	0.178225	-1.87097	0.0613488	0.637022	10.0922	11.6441	9.1105	8.65107	39.4979
11	120380370	120437708	Nploc4	ENSMUSG00000039703	protein_coding	3771.02	0.242064	0.129531	1.86877	0.0616546	0.638529	33.3893	35.4205	44.3328	39.4511	152.594
7	80261215	80265374	Ngrn	ENSMUSG00000047084	protein_coding	311.77	0.409827	0.219338	1.86848	0.0616956	0.638529	7.36997	7.49009	10.4309	9.90065	35.1916
1	184896789	184999570	Mark1	ENSMUSG00000026620	protein_coding	128.115	-0.593486	0.317805	-1.86746	0.061838	0.639307	1.59377	1.77267	1.18953	1.10588	5.66185
1	170141938	170174957	Uap1	ENSMUSG00000026670	protein_coding	755.881	-0.307603	0.164766	-1.86691	0.0619145	0.639401	10.307	9.50762	8.26388	8.24323	36.3218
17	43801851	44039516	Rcan2	ENSMUSG00000039601	protein_coding	192.455	-0.528671	0.283342	-1.86584	0.0620637	0.640163	2.39802	3.37835	1.90164	2.23701	9.91503
8	84670483	84687862	Nacc1	ENSMUSG00000001910	protein_coding	5902.72	0.294344	0.1578	1.8653	0.0621399	0.640163	57.8315	59.4363	85.7958	61.9974	265.061
14	99099433	99254493	Pibf1	ENSMUSG00000022064	protein_coding	312.315	-0.452461	0.242614	-1.86494	0.0621903	0.640163	5.07467	5.40203	3.1803	4.76955	18.4265
6	87133853	87335821	Antxr1	ENSMUSG00000033420	protein_coding	649.464	0.330042	0.177084	1.86376	0.0623555	0.64052	2.87896	2.86114	3.95666	3.46687	13.1636
5	138139702	138155744	Zfp113	ENSMUSG00000037007	protein_coding	195.427	0.497483	0.267042	1.86294	0.0624707	0.64052	1.1361	1.14329	1.5051	1.82362	5.60811
2	4017717	4614043	Frmd4a	ENSMUSG00000026657	protein_coding	2441.11	-0.237804	0.127702	-1.86217	0.0625786	0.64052	5.36296	5.39461	4.79224	4.60903	20.1588
4	63367125	63403354	Akna	ENSMUSG00000039158	protein_coding	287.792	0.445035	0.239016	1.86194	0.0626111	0.64052	1.85616	2.16937	3.09435	2.53527	9.65516
11	70562881	70614483	Mink1	ENSMUSG00000020827	protein_coding	4626.99	0.272383	0.1463	1.86181	0.0626295	0.64052	30.1518	33.28	44.0155	34.7552	142.203
12	21390071	21417637	Ywhaq	ENSMUSG00000076432	protein_coding	1392.52	0.273513	0.146955	1.86121	0.0627151	0.640706	17.9737	21.2179	24.6293	24.1783	87.9993
4	33031416	33052363	Ube2j1	ENSMUSG00000028277	protein_coding	1048.4	-0.277801	0.149478	-1.85847	0.0631025	0.643971	15.0682	15.8893	13.3453	12.9642	57.267
15	66577572	66645255	Phf20l1	ENSMUSG00000072501	protein_coding	1127.85	-0.349052	0.187896	-1.85768	0.0632138	0.644411	9.11719	8.87795	5.7404	8.91286	32.6484
10	60277627	60302597	Psap	ENSMUSG00000004207	protein_coding	3741.56	0.240437	0.129462	1.85721	0.0632813	0.644411	55.5088	63.4284	75.0002	69.6831	263.62
11	23256041	23298249	Xpo1	ENSMUSG00000020290	protein_coding	5762.86	-0.229155	0.123494	-1.8556	0.063511	0.645591	41.6224	40.6966	33.1537	39.4111	154.884
6	71543797	71582609	Chmp3	ENSMUSG00000053119	protein_coding	1080.98	0.274092	0.147723	1.85544	0.063533	0.645591	13.7644	14.8678	17.3917	18.3256	64.3495
X	52053021	52165252	Gpc4	ENSMUSG00000031119	protein_coding	826.587	-0.329066	0.17741	-1.85483	0.0636206	0.645789	14.2361	18.8169	13.7716	13.3187	60.1433
5	120534153	120588673	Tpcn1	ENSMUSG00000032741	protein_coding	876.397	0.316413	0.170671	1.85393	0.0637485	0.646397	4.07746	4.70257	6.06728	5.17523	20.0225
12	4593008	4713950	Itsn2	ENSMUSG00000020640	protein_coding	1306.7	-0.270411	0.145939	-1.85291	0.0638953	0.647195	11.4041	11.2755	8.94544	10.4874	42.1123
X	151520672	151633859	Phf8	ENSMUSG00000041229	protein_coding	515.293	0.342186	0.185168	1.84797	0.0646065	0.651071	2.29119	2.34373	2.80589	3.26637	10.7072
17	28177207	28205886	Zfp523	ENSMUSG00000024220	protein_coding	250.531	0.479083	0.259271	1.84781	0.0646299	0.651071	2.15806	2.83691	3.95443	3.19586	12.1452
4	108619940	108634123	Cc2d1b	ENSMUSG00000028582	protein_coding	631.334	0.331696	0.179543	1.84745	0.0646819	0.651071	5.64548	5.50084	7.7185	6.71211	25.5769
18	34758906	34773760	Fam53c	ENSMUSG00000034300	protein_coding	883.092	0.324501	0.175684	1.84707	0.0647368	0.651071	7.34967	9.1767	11.4275	9.85266	37.8066
5	30905885	30907788	Ost4	ENSMUSG00000038803	protein_coding	560.934	0.334599	0.181169	1.84689	0.0647629	0.651071	17.8921	19.2173	25.0634	23.11	85.2827
5	32789820	32854256	Prr14l	ENSMUSG00000054280	protein_coding	1661.54	0.276963	0.150039	1.84593	0.0649018	0.651071	6.68418	7.04534	7.53667	9.6673	30.9335
5	139200637	139249840	Sun1	ENSMUSG00000036817	protein_coding	1202.25	-0.263952	0.142995	-1.84589	0.0649087	0.651071	8.08821	8.33202	6.85273	7.25701	30.53
3	108074062	108086651	Ampd2	ENSMUSG00000027889	protein_coding	1575.42	-0.260976	0.141403	-1.84561	0.0649484	0.651071	14.9882	16.2867	13.9621	12.9098	58.1468
3	126921612	127499350	Ank2	ENSMUSG00000032826	protein_coding	2077.71	-0.24649	0.133581	-1.84525	0.0650015	0.651071	3.13306	2.9882	2.49502	2.83526	11.4515
15	3317760	3583492	Ghr	ENSMUSG00000055737	protein_coding	805.907	-0.350311	0.18987	-1.84501	0.0650366	0.651071	4.47435	5.00781	3.13707	4.57133	17.1906
16	5050068	5086285	Ubn1	ENSMUSG00000039473	protein_coding	1098.77	0.272786	0.147855	1.84495	0.0650444	0.651071	7.472	7.18481	9.14863	9.10796	32.9134
2	30392254	30400529	Dolpp1	ENSMUSG00000026856	protein_coding	179.66	0.503875	0.273167	1.84457	0.0651002	0.651071	2.24424	2.12467	3.10757	3.2848	10.7613
17	78835516	78848299	Gpatch11	ENSMUSG00000050668	protein_coding	742.786	0.29955	0.162573	1.84255	0.0653941	0.651891	7.59731	7.48169	9.28082	9.87112	34.2309
11	86484657	86499025	Rnft1	ENSMUSG00000020521	protein_coding	363.166	-0.387123	0.210153	-1.8421	0.0654607	0.651891	4.40245	3.88499	3.17674	3.36404	14.8282
19	6987911	6992503	Dnajc4	ENSMUSG00000024963	protein_coding	124.757	0.593419	0.322157	1.84202	0.0654723	0.651891	4.08259	4.71963	6.48188	7.23764	22.5217
7	45027563	45052881	Prr12	ENSMUSG00000046574	protein_coding	2284.27	0.29041	0.157693	1.84161	0.0655317	0.651891	13.5419	13.6613	19.3725	14.8262	61.4018
11	109425946	109452813	Amz2	ENSMUSG00000020610	protein_coding	494.958	0.37222	0.20217	1.84112	0.0656035	0.651891	3.95418	3.39346	5.3197	4.46045	17.1278
5	123169413	123250131	Psmd9	ENSMUSG00000029440	protein_coding	546.876	0.328159	0.178282	1.84067	0.0656693	0.651891	3.19041	3.16995	4.01654	4.22189	14.5988
3	98382461	98753812	Zfp697	ENSMUSG00000050064	protein_coding	325.521	-0.399819	0.217297	-1.83997	0.065773	0.651891	2.23277	2.02061	1.66323	1.66022	7.57683
7	44748413	44777515	Vrk3	ENSMUSG00000002205	protein_coding	313.13	0.401087	0.217998	1.83987	0.0657879	0.651891	1.94275	1.86147	2.55132	2.62991	8.98545
5	25271798	25498783	Kmt2c	ENSMUSG00000038056	protein_coding	1733.43	0.257438	0.139928	1.83979	0.0657997	0.651891	3.73529	3.66076	4.1833	4.95316	16.5325
15	98092589	98132447	Pfkm	ENSMUSG00000033065	protein_coding	936.532	0.299684	0.163007	1.83847	0.0659934	0.653037	12.2156	14.803	17.4964	16.7537	61.2687
4	11958184	11966452	Pdp1	ENSMUSG00000049225	protein_coding	171.332	-0.519495	0.282701	-1.83761	0.0661196	0.653037	1.94573	2.3124	1.43052	1.63968	7.32833
13	119335448	119408997	Nnt	ENSMUSG00000025453	protein_coding	1523.05	-0.250672	0.136413	-1.8376	0.0661216	0.653037	11.2379	11.1212	9.63982	9.73934	41.7383
9	106838312	106891979	Manf	ENSMUSG00000032575	protein_coding	1336.2	-0.257055	0.139928	-1.83706	0.0662018	0.653149	19.4339	19.8148	16.3425	17.5532	73.1443
2	119972699	120027408	Mapkbp1	ENSMUSG00000033902	protein_coding	349.907	0.393031	0.214027	1.83636	0.0663046	0.653485	1.80328	1.9926	2.6964	2.43245	8.92474
16	95702075	95721051	Ets2	ENSMUSG00000022895	protein_coding	1108.22	0.285441	0.15552	1.8354	0.0664467	0.654199	9.39801	10.7821	13.2183	12.0988	45.4972
2	57237635	57370719	Gpd2	ENSMUSG00000026827	protein_coding	2588.23	-0.230019	0.125361	-1.83485	0.0665272	0.654199	19.6632	20.9051	17.177	18.5145	76.2598
10	94311949	94590956	Tmcc3	ENSMUSG00000020023	protein_coding	889.225	-0.317101	0.172856	-1.83447	0.0665836	0.654199	5.67014	7.45725	5.36384	5.49477	23.986
16	33062521	33127695	Lmln	ENSMUSG00000022802	protein_coding	134.07	-0.59175	0.323103	-1.83146	0.0670318	0.657508	0.994111	1.36058	0.741148	0.874377	3.97021
17	27019810	27029009	Bak1	ENSMUSG00000057789	protein_coding	1192.69	0.318267	0.173795	1.83128	0.0670588	0.657508	21.9248	20.0158	30.4175	23.3337	95.6918
8	71951038	71993792	Zfp961	ENSMUSG00000052446	protein_coding	338.425	-0.388062	0.212075	-1.82984	0.0672742	0.657902	4.21541	4.19731	3.13039	3.51131	15.0544
8	69808679	69821870	Gmip	ENSMUSG00000036246	protein_coding	859.462	0.294356	0.160928	1.82912	0.0673818	0.657902	6.12998	7.09909	8.37819	8.3413	29.9486
8	83715177	83726892	Ddx39	ENSMUSG00000005481	protein_coding	3269.04	-0.222401	0.121613	-1.82876	0.067435	0.657902	32.98	31.9341	28.2519	29.1492	122.315
11	116434094	116439077	Ubald2	ENSMUSG00000050628	protein_coding	398.292	0.415582	0.227294	1.82839	0.0674908	0.657902	9.74469	11.4721	16.7047	12.3274	50.2489
14	24490681	24496146	Rps24	ENSMUSG00000025290	protein_coding	7817.08	-0.221275	0.121052	-1.82793	0.0675603	0.657902	485.449	466.678	387.725	456.11	1795.96
15	4026383	4155344	Oxct1	ENSMUSG00000022186	protein_coding	2586.56	-0.232125	0.127014	-1.82755	0.0676165	0.657902	36.2755	35.4816	29.85	33.2351	134.842
17	67842713	68004120	Arhgap28	ENSMUSG00000024043	protein_coding	473.701	-0.354858	0.194197	-1.82731	0.0676535	0.657902	4.25202	5.154	3.67809	3.90935	16.9935
11	116171888	116199045	Acox1	ENSMUSG00000020777	protein_coding	1100.04	0.274525	0.150258	1.82702	0.0676971	0.657902	8.99768	9.63861	11.9706	11.2455	41.8523
4	143107391	143212995	Prdm2	ENSMUSG00000057637	protein_coding	1836.53	0.242191	0.132573	1.82685	0.0677221	0.657902	10.4327	11.1345	13.1776	13.1172	47.8621
2	69861562	69871846	Ssb	ENSMUSG00000068882	protein_coding	4289.08	-0.279764	0.153203	-1.8261	0.0678357	0.658332	107.128	99.7679	73.0837	103.374	383.354
3	37419896	37579096	Spata5	ENSMUSG00000027722	protein_coding	990.881	-0.291771	0.159825	-1.82556	0.0679162	0.658441	13.9931	12.6628	10.3185	12.196	49.1704
18	24484962	24530204	Rprd1a	ENSMUSG00000040446	protein_coding	579.447	-0.326851	0.179166	-1.82429	0.0681084	0.659631	6.79059	7.47469	5.45861	6.29324	26.0171
9	63646767	63757994	Smad3	ENSMUSG00000032402	protein_coding	896.928	0.299076	0.164078	1.82277	0.0683381	0.659835	7.29955	6.49645	9.10703	8.37611	31.2791
11	119077573	119086221	Cbx4	ENSMUSG00000039989	protein_coding	456.465	0.446618	0.245031	1.8227	0.0683491	0.659835	3.40645	3.65525	6.13432	3.71945	16.9155
15	102144362	102149511	Igfbp6	ENSMUSG00000023046	protein_coding	3035.14	0.29784	0.163414	1.82261	0.068362	0.659835	109.655	123.331	169.848	124.349	527.183
1	52785427	52817688	Inpp1	ENSMUSG00000026102	protein_coding	205.583	-0.480264	0.263638	-1.82168	0.0685032	0.659835	1.68879	1.83331	1.15724	1.4575	6.13683
15	103313895	103340086	Zfp385a	ENSMUSG00000000552	protein_coding	530.946	0.352968	0.193795	1.82135	0.068554	0.659835	8.93145	10.4423	13.7084	11.7319	44.8141
11	43433744	43447981	Slu7	ENSMUSG00000020409	protein_coding	1479.13	0.253232	0.139049	1.82117	0.0685807	0.659835	16.3041	15.3698	19.1716	19.7744	70.6198
15	93284278	93336935	Yaf2	ENSMUSG00000022634	protein_coding	1122.45	0.281978	0.154865	1.8208	0.0686372	0.659835	25.9461	25.4948	34.2113	30.1616	115.814
2	156547584	156568972	Aar2	ENSMUSG00000027628	protein_coding	527.05	0.356534	0.195846	1.82049	0.068685	0.659835	6.15123	6.01496	8.82994	7.17766	28.1738
17	27579382	27623465	Nudt3	ENSMUSG00000024213	protein_coding	3134.06	0.254028	0.13972	1.81812	0.0690462	0.660983	45.1341	45.9444	60.8883	50.8716	202.838
11	60788104	60811718	Shmt1	ENSMUSG00000020534	protein_coding	1890.74	-0.248682	0.136785	-1.81806	0.0690552	0.660983	25.676	24.5953	22.5835	21.0054	93.8602
14	48120869	48260883	Peli2	ENSMUSG00000021846	protein_coding	300.164	0.423355	0.232885	1.81787	0.0690841	0.660983	2.25787	1.91143	3.05668	2.6954	9.92139
7	45806637	45814581	Cyth2	ENSMUSG00000003269	protein_coding	1246.89	0.269719	0.1484	1.81752	0.0691375	0.660983	15.6096	15.6395	20.3346	18.4538	70.0375
19	4156713	4163354	Rps6kb2	ENSMUSG00000024830	protein_coding	449.256	0.358573	0.197399	1.81649	0.0692945	0.660983	7.49358	7.82765	10.7581	9.44814	35.5275
10	80622780	80640771	Csnk1g2	ENSMUSG00000003345	protein_coding	2307.32	0.27688	0.152441	1.81631	0.069323	0.660983	38.0006	41.0526	54.8655	43.601	177.52
8	22480291	22483332	Gm17491	ENSMUSG00000097042	sense_intronic	324.264	-0.389372	0.214386	-1.81622	0.0693369	0.660983	7.56669	7.56406	5.93912	5.96916	27.039
16	30955627	31081432	Xxylt1	ENSMUSG00000047434	protein_coding	308.583	-0.410632	0.226127	-1.81594	0.0693802	0.660983	5.32392	4.48458	3.7908	3.8184	17.4177
8	72219730	72224418	Fam32a	ENSMUSG00000003039	protein_coding	1399.57	0.277367	0.152768	1.81561	0.0694306	0.660983	12.952	14.3332	15.1793	19.0085	61.4731
19	29808400	29812974	Ranbp6	ENSMUSG00000074909	protein_coding	213.758	-0.470478	0.259362	-1.81399	0.0696797	0.662349	2.46447	2.69222	1.71185	2.14178	9.01033
7	19256929	19271817	Vasp	ENSMUSG00000030403	protein_coding	2260.41	0.240979	0.132861	1.81377	0.0697136	0.662349	36.7805	38.5209	47.7008	43.9476	166.95
4	106910701	107049694	Ssbp3	ENSMUSG00000061887	protein_coding	1151.78	0.269576	0.148889	1.81059	0.0702048	0.664529	7.66091	7.42763	9.66319	9.0736	33.8253
3	95314791	95323599	Cers2	ENSMUSG00000015714	protein_coding	1615.18	-0.247504	0.136707	-1.81047	0.0702228	0.664529	22.8334	22.5008	18.6473	20.7885	84.77
9	62791832	62811648	Fem1b	ENSMUSG00000032244	protein_coding	1850.2	0.239185	0.132172	1.80965	0.0703498	0.665068	12.4865	12.3835	15.2108	15.0521	55.1329
7	25267704	25294159	Cic	ENSMUSG00000005442	protein_coding	3194.6	0.26536	0.14674	1.80837	0.0705492	0.665809	13.2855	13.5206	18.4438	14.693	59.9429
13	100735955	100744659	Mrps36	ENSMUSG00000061474	protein_coding	300.142	0.413834	0.22887	1.80816	0.0705816	0.665809	8.97296	10.2257	11.8911	14.5661	45.6558
10	81044075	81060178	Sgta	ENSMUSG00000004937	protein_coding	1562.49	0.284612	0.157449	1.80764	0.070662	0.665809	33.7742	34.2845	47.2883	37.949	153.296
11	101119938	101126419	Tubg1	ENSMUSG00000035198	protein_coding	1916.05	0.253179	0.140098	1.80716	0.070738	0.665809	35.7974	37.5888	47.7059	42.324	163.416
6	85911865	85930284	Tprkb	ENSMUSG00000054226	protein_coding	364.662	-0.370395	0.20499	-1.8069	0.0707785	0.665809	3.65538	3.64474	2.85115	2.97472	13.126
17	87975050	87990883	Msh6	ENSMUSG00000005370	protein_coding	3425.96	-0.229545	0.127115	-1.8058	0.0709491	0.666753	43.0205	39.5775	34.3287	38.4371	155.364
8	115682942	115707794	Maf	ENSMUSG00000055435	protein_coding	527.944	0.329087	0.182351	1.80469	0.0711235	0.667479	2.70464	2.69601	3.58056	3.40761	12.3888
6	12311610	12749410	Thsd7a	ENSMUSG00000032625	protein_coding	3320.48	0.224988	0.124701	1.80423	0.0711959	0.667479	10.0431	11.1595	12.8766	12.6601	46.7393
12	8497763	8499985	Rhob	ENSMUSG00000054364	protein_coding	1135.07	-0.286357	0.158777	-1.80352	0.0713062	0.667479	27.1913	26.169	24.3232	20.6849	98.3685
4	149176319	149307693	Kif1b	ENSMUSG00000063077	protein_coding	3510.04	0.218392	0.121126	1.80301	0.0713868	0.667479	8.40731	9.1178	10.2367	10.794	38.5559
11	100582818	100620168	Dnajc7	ENSMUSG00000014195	protein_coding	2017.65	-0.244702	0.13573	-1.80285	0.0714113	0.667479	21.0706	21.704	17.097	20.2057	80.0773
12	111442469	111455018	Tnfaip2	ENSMUSG00000021281	protein_coding	553.293	-0.329487	0.182823	-1.80222	0.0715112	0.667479	5.88599	5.87407	5.07125	4.55809	21.3894
19	12466341	12501996	Dtx4	ENSMUSG00000039982	protein_coding	578.89	-0.341997	0.189822	-1.80167	0.0715969	0.667479	5.46888	5.20977	4.75474	3.90261	19.336
12	33429624	33439380	Twistnb	ENSMUSG00000020561	protein_coding	349.622	-0.383661	0.212971	-1.80147	0.0716284	0.667479	8.60248	7.5829	6.29735	6.50109	28.9838
5	92284010	92310479	Sdad1	ENSMUSG00000029415	protein_coding	1646.77	-0.246913	0.137076	-1.80128	0.0716586	0.667479	13.447	12.5371	11.0004	11.598	48.5825
11	78536361	78541737	Ift20	ENSMUSG00000001105	protein_coding	596.796	0.321735	0.178684	1.80058	0.0717699	0.667813	17.354	15.7184	21.7354	20.8554	75.6632
12	17544873	17551502	Odc1	ENSMUSG00000011179	protein_coding	1709.3	-0.256091	0.142295	-1.79972	0.0719054	0.667813	31.9915	37.5151	30.5625	29.38	129.449
9	14784654	14837123	Mre11a	ENSMUSG00000031928	protein_coding	1507.19	-0.251859	0.14008	-1.79796	0.0721827	0.669441	12.9834	13.4044	10.6492	12.243	49.2799
9	108338903	108340343	Gpx1	ENSMUSG00000063856	protein_coding	4011.03	0.245271	0.136435	1.79772	0.0722215	0.669441	121.242	120.98	160.632	134.858	537.712
4	147873599	147904704	Mfn2	ENSMUSG00000029020	protein_coding	2091.87	0.256204	0.142611	1.79652	0.0724112	0.670544	18.14	16.7547	22.8385	20.0773	77.8104
10	108162400	108277575	Ppp1r12a	ENSMUSG00000019907	protein_coding	2761.36	-0.271362	0.151115	-1.79573	0.0725376	0.671061	42.9187	41.4146	30.5345	41.7917	156.66
8	109548011	109565861	Dhx38	ENSMUSG00000037993	protein_coding	5023.02	0.223671	0.124699	1.79369	0.0728631	0.673416	44.1278	44.5878	56.142	50.5531	195.411
5	140620578	140649031	Ttyh3	ENSMUSG00000036565	protein_coding	772.537	0.341681	0.190574	1.7929	0.0729888	0.6737	5.96926	5.43403	8.46894	6.37554	26.2478
7	119768679	119794058	Eri2	ENSMUSG00000030929	protein_coding	159.849	-0.522471	0.291513	-1.79227	0.0730895	0.6737	1.27403	1.22231	0.79991	1.00015	4.2964
15	25984366	25998482	Zfp622	ENSMUSG00000052253	protein_coding	1805.67	0.289033	0.161276	1.79217	0.0731065	0.6737	27.4868	27.6665	39.1873	30.0753	124.416
7	79660196	79698148	Ticrr	ENSMUSG00000046591	protein_coding	1083.09	-0.266454	0.148938	-1.78903	0.0736097	0.677202	5.72742	5.5056	4.58903	5.05453	20.8766
5	120612739	120628592	Ddx54	ENSMUSG00000029599	protein_coding	2957.4	0.288719	0.161394	1.78891	0.0736291	0.677202	20.0005	21.3286	29.9045	21.9661	93.1996
8	109671325	109693260	Ist1	ENSMUSG00000031729	protein_coding	994.137	0.274643	0.153597	1.78807	0.0737647	0.677793	5.90087	6.31547	7.83631	7.38371	27.4364
2	75832177	75931350	Agps	ENSMUSG00000042410	protein_coding	2115.27	-0.23417	0.13105	-1.78688	0.0739577	0.67891	11.4304	11.6408	9.50124	10.7553	43.3278
11	5528887	5542187	Ccdc117	ENSMUSG00000020482	protein_coding	858.012	0.281715	0.157813	1.78512	0.0742422	0.679554	11.1457	10.6912	13.8064	13.5554	49.1987
7	5080235	5098178	Epn1	ENSMUSG00000035203	protein_coding	2157.29	0.286143	0.160337	1.78463	0.0743209	0.679554	32.8054	32.9923	46.9301	35.533	148.261
11	51813455	51857653	Jade2	ENSMUSG00000020387	protein_coding	1376.87	0.283852	0.15906	1.78455	0.0743337	0.679554	5.61283	5.36246	7.56162	6.18126	24.7182
8	70234226	70279915	Sugp2	ENSMUSG00000036054	protein_coding	560.731	0.337612	0.189214	1.78429	0.0743767	0.679554	1.5376	1.73035	2.29188	1.95395	7.51379
6	108660629	108666925	Bhlhe40	ENSMUSG00000030103	protein_coding	1145.35	0.271304	0.152056	1.78424	0.0743855	0.679554	9.64098	11.3473	13.1063	12.9959	47.0905
8	36567751	36953143	Dlc1	ENSMUSG00000031523	protein_coding	692.44	-0.332532	0.186587	-1.78218	0.0747197	0.68101	2.13499	2.86609	2.08081	2.00799	9.08988
5	139471211	139484549	Zfand2a	ENSMUSG00000053581	protein_coding	546.116	0.325188	0.182492	1.78193	0.0747606	0.68101	7.06301	6.46561	8.8698	8.59596	30.9944
11	98740638	98769006	Thra	ENSMUSG00000058756	protein_coding	692.771	0.303182	0.170171	1.78163	0.0748089	0.68101	6.55031	6.23218	8.40119	7.84218	29.0259
7	143212155	143296549	Kcnq1ot1	ENSMUSG00000101609	antisense	1682.37	-0.299398	0.16806	-1.7815	0.0748315	0.68101	1.07125	1.01824	0.719423	1.03975	3.84867
11	52396428	52408728	9530068E07Rik	ENSMUSG00000036275	protein_coding	1536.4	-0.263451	0.147986	-1.78024	0.0750369	0.681816	22.6786	25.7129	21.9492	19.5314	89.8722
X	52912266	52956943	Phf6	ENSMUSG00000025626	protein_coding	573.338	-0.318679	0.179026	-1.78008	0.0750637	0.681816	4.26098	4.44674	3.3313	3.8853	15.9243
8	46033261	46152159	Snx25	ENSMUSG00000038291	protein_coding	1081.29	-0.281847	0.158526	-1.77792	0.0754169	0.684273	11.9328	13.4756	9.71929	11.8852	47.013
6	108107028	108185582	Sumf1	ENSMUSG00000030101	protein_coding	555.992	0.320399	0.180248	1.77755	0.0754782	0.684273	6.76056	7.05374	9.17704	8.58494	31.5763
10	81153266	81167923	Pias4	ENSMUSG00000004934	protein_coding	648.781	0.346706	0.195103	1.77704	0.0755612	0.684372	5.3657	6.50316	8.66705	6.83367	27.3696
4	155802878	155809975	Mrpl20	ENSMUSG00000029066	protein_coding	724.96	0.307669	0.173343	1.77492	0.0759117	0.686893	18.508	18.5335	25.3156	21.8438	84.2009
13	101680563	101768217	Pik3r1	ENSMUSG00000041417	protein_coding	525.612	-0.337962	0.190474	-1.77433	0.0760091	0.68712	2.8329	2.69788	2.0093	2.52007	10.0602
8	107031222	107045755	Vps4a	ENSMUSG00000031913	protein_coding	875.341	0.289314	0.163116	1.77367	0.0761179	0.687142	14.9849	14.7265	19.8085	17.5597	67.0796
2	180036373	180042433	Psma7	ENSMUSG00000027566	protein_coding	2205.02	-0.243237	0.137156	-1.77344	0.0761563	0.687142	37.6199	36.3623	33.979	30.382	138.343
7	127744543	127769483	Fbxl19	ENSMUSG00000030811	protein_coding	1045.23	0.295935	0.166923	1.77288	0.076249	0.687327	9.941	9.71027	13.6811	11.1242	44.4566
X	70459753	70477180	Tmem185a	ENSMUSG00000073139	protein_coding	171.076	-0.53337	0.301007	-1.77195	0.0764024	0.687709	3.92582	3.71366	2.15636	3.33282	13.1287
17	88530118	88588367	Ppp1r21	ENSMUSG00000034709	protein_coding	839.819	0.299932	0.169286	1.77175	0.0764363	0.687709	8.29293	8.53934	11.5455	9.76462	38.1424
8	123411424	123422015	Tubb3	ENSMUSG00000062380	protein_coding	397.276	-0.36395	0.205498	-1.77106	0.0765505	0.688085	11.0098	11.7671	9.69798	8.49834	40.9732
11	93996091	94126085	Spag9	ENSMUSG00000020859	protein_coding	2484.1	-0.257551	0.145483	-1.77032	0.0766745	0.688549	11.2836	11.6562	8.57849	11.2715	42.7898
3	95228732	95236409	Cdc42se1	ENSMUSG00000046722	protein_coding	1298.82	0.252001	0.142422	1.7694	0.0768268	0.688831	16.7267	17.8847	21.4404	21.0361	77.088
7	126865678	126884703	Taok2	ENSMUSG00000059981	protein_coding	2323.49	0.248783	0.140614	1.76926	0.0768509	0.688831	11.2335	10.5996	14.2783	12.4317	48.5431
11	115187487	115247023	Tmem104	ENSMUSG00000045980	protein_coding	296.265	0.412452	0.233267	1.76815	0.077035	0.689215	2.29856	2.94924	3.68944	3.50295	12.4402
11	80482126	80780025	Myo1d	ENSMUSG00000035441	protein_coding	404.07	0.349296	0.197599	1.7677	0.0771114	0.689215	2.55948	2.66724	3.37113	3.49699	12.0948
11	97415533	97502402	Arhgap23	ENSMUSG00000049807	protein_coding	1807.77	0.279434	0.158152	1.76687	0.0772502	0.689351	11.404	12.0056	16.3712	12.8337	52.6144
10	128194457	128210004	Gls2	ENSMUSG00000044005	protein_coding	124.563	-0.615815	0.348634	-1.76637	0.0773344	0.689351	1.68286	2.45455	1.58262	1.1818	6.90184
7	19564946	19577595	Gemin7	ENSMUSG00000044709	protein_coding	457.385	0.385239	0.218104	1.76631	0.0773442	0.689351	9.05132	12.1489	15.6929	12.7483	49.6415
2	170108643	170148103	Zfp217	ENSMUSG00000052056	protein_coding	793.184	0.293971	0.166561	1.76494	0.0775733	0.689375	5.50133	5.54058	7.37735	6.55394	24.9732
11	58171661	58179565	Mrpl22	ENSMUSG00000020514	protein_coding	589.615	0.331363	0.187783	1.7646	0.0776302	0.689375	27.5627	23.0345	34.1513	31.4161	116.165
2	147012996	147078000	Xrn2	ENSMUSG00000027433	protein_coding	2865.91	-0.236942	0.134277	-1.76458	0.0776348	0.689375	38.4706	35.5325	29.6383	35.2702	138.912
4	129626078	129641065	Txlna	ENSMUSG00000053841	protein_coding	3517.32	0.222713	0.126231	1.76433	0.0776758	0.689375	28.6567	29.0632	36.1742	33.2049	127.099
9	64281607	64304792	Tipin	ENSMUSG00000032397	protein_coding	620.613	-0.321032	0.181977	-1.76413	0.0777098	0.689375	25.8192	28.2828	19.8588	24.9521	98.913
10	80409514	80433647	Tcf3	ENSMUSG00000020167	protein_coding	2929.16	0.261225	0.148129	1.7635	0.0778168	0.68968	31.6502	31.0814	43.0307	34.3029	140.065
2	77180340	77280592	Sestd1	ENSMUSG00000042272	protein_coding	1593.11	-0.23862	0.135347	-1.76303	0.0778952	0.689723	8.16054	8.47298	6.98629	7.56389	31.1837
1	75168646	75171629	Zfand2b	ENSMUSG00000026197	protein_coding	121.497	0.576149	0.326873	1.76261	0.0779668	0.689723	2.59227	2.64667	4.26346	3.76885	13.2713
6	113334124	113343984	Camk1	ENSMUSG00000030272	protein_coding	821.623	0.284585	0.161505	1.76208	0.0780557	0.689867	5.862	5.93051	7.67252	7.11862	26.5837
19	42163951	42194590	Zfyve27	ENSMUSG00000018820	protein_coding	474.979	0.329128	0.18685	1.76146	0.0781608	0.690154	2.26399	2.3788	2.96783	3.04716	10.6578
2	59612042	59846149	Tanc1	ENSMUSG00000035168	protein_coding	3153.03	0.222426	0.126566	1.75739	0.0788513	0.694322	9.21451	9.78343	11.8038	11.0271	41.8289
11	119022962	119031270	Cbx2	ENSMUSG00000025577	protein_coding	637.447	0.355995	0.202595	1.75717	0.0788888	0.694322	6.29035	6.20954	9.55173	6.86674	28.9184
1	56793981	56978650	Satb2	ENSMUSG00000038331	protein_coding	825.008	0.286716	0.163182	1.75704	0.0789117	0.694322	5.34446	5.0597	6.06016	7.05633	23.5207
5	4803391	5420312	Cdk14	ENSMUSG00000028926	protein_coding	1509.4	0.267111	0.15203	1.75696	0.0789251	0.694322	3.56988	3.32515	3.80099	4.7819	15.4779
2	181591868	181655660	Prpf6	ENSMUSG00000002455	protein_coding	2397.33	0.227273	0.129513	1.75484	0.0792875	0.696349	27.2695	27.1543	33.7425	31.9027	120.069
15	76170974	76232574	Plec	ENSMUSG00000022565	protein_coding	92794.8	-0.280606	0.159924	-1.75462	0.0793249	0.696349	274.265	259.83	266.566	185.475	986.135
4	116685544	116700822	Prdx1	ENSMUSG00000028691	protein_coding	3570.86	0.230476	0.131376	1.75432	0.0793755	0.696349	49.2313	53.4909	65.72	58.3389	226.781
2	53134704	53191284	Prpf40a	ENSMUSG00000061136	protein_coding	4468.95	-0.273022	0.155901	-1.75125	0.0799029	0.700131	22.8002	21.6344	15.5562	22.5235	82.5142
5	31514564	31527807	Supt7l	ENSMUSG00000053134	protein_coding	364.264	-0.36288	0.207247	-1.75095	0.079954	0.700131	2.61964	2.95318	2.17735	2.29327	10.0434
10	100015630	100100413	Kitl	ENSMUSG00000019966	protein_coding	395.224	-0.362537	0.207126	-1.75032	0.0800624	0.700313	3.61272	3.71422	2.61408	3.28541	13.2264
X	144317804	144374450	Alg13	ENSMUSG00000041718	protein_coding	467.412	-0.348919	0.199385	-1.74998	0.0801221	0.700313	3.72631	3.53394	2.5869	3.31643	13.1636
17	46681137	46683105	Mea1	ENSMUSG00000002768	protein_coding	673.972	0.294	0.168066	1.74931	0.0802372	0.700478	34.4264	34.1197	43.7921	42.8153	155.153
11	106502147	106613423	Tex2	ENSMUSG00000040548	protein_coding	681.31	-0.290769	0.166313	-1.74833	0.0804075	0.700478	6.23465	6.55029	5.29186	5.48785	23.5647
14	61531993	61556886	Spryd7	ENSMUSG00000021930	protein_coding	298.157	-0.395886	0.226448	-1.74825	0.0804216	0.700478	3.91296	4.14305	3.34066	2.95454	14.3512
2	30471537	30474219	Ier5l	ENSMUSG00000089762	protein_coding	868.256	0.331201	0.189457	1.74816	0.0804359	0.700478	14.2997	12.96	20.271	14.9553	62.486
17	7170115	7303313	Rps6ka2	ENSMUSG00000023809	protein_coding	651.662	-0.309656	0.177257	-1.74694	0.0806484	0.701685	6.30752	6.39059	5.64328	4.89266	23.234
2	68210445	68472268	Stk39	ENSMUSG00000027030	protein_coding	1529.76	-0.237064	0.135927	-1.74405	0.0811502	0.705405	15.5174	16.2435	13.5386	14.2625	59.562
17	33915899	33929288	Tapbp	ENSMUSG00000024308	protein_coding	701.995	0.32543	0.186657	1.74346	0.0812528	0.705609	8.1244	9.87412	12.6967	10.4799	41.1751
6	83119044	83121559	Wbp1	ENSMUSG00000030035	protein_coding	227.76	0.457067	0.262314	1.74244	0.0814314	0.705609	3.38869	4.2188	5.87634	4.8522	18.336
7	105558483	105581653	Apbb1	ENSMUSG00000037032	protein_coding	260.036	0.435474	0.249952	1.74223	0.0814684	0.705609	2.55784	2.21388	3.6611	2.96804	11.4009
13	24817948	24831517	Acot13	ENSMUSG00000006717	protein_coding	207.931	0.457501	0.262624	1.74204	0.081502	0.705609	12.018	11.104	17.3907	15.2607	55.7734
X	7697131	7710262	Gpkow	ENSMUSG00000031148	protein_coding	654.977	0.298568	0.171414	1.74179	0.081545	0.705609	7.20755	7.74545	9.72714	9.21384	33.894
13	68560780	68582121	Mtrr	ENSMUSG00000034617	protein_coding	442.593	-0.354858	0.203821	-1.74103	0.0816787	0.706123	6.70159	6.09482	5.57101	4.71496	23.0824
1	93792576	93801934	Dtymk	ENSMUSG00000026281	protein_coding	974.761	-0.264146	0.1518	-1.74009	0.0818426	0.706175	18.4115	20.0402	16.3268	16.6865	71.4651
6	146577203	146599198	Fgfr1op2	ENSMUSG00000040242	protein_coding	1877.81	-0.233008	0.13391	-1.74004	0.0818525	0.706175	21.37	20.3891	18.5311	18.0969	78.3871
2	27515157	27536535	Wdr5	ENSMUSG00000026917	protein_coding	1359.09	-0.242492	0.139385	-1.73972	0.0819077	0.706175	19.248	19.6947	16.3893	17.5823	72.9142
6	112619850	112696686	Rad18	ENSMUSG00000030254	protein_coding	1031.53	-0.264904	0.152426	-1.73792	0.0822242	0.706595	9.18613	9.27676	7.34987	8.52849	34.3413
14	47540894	47568434	Atg14	ENSMUSG00000037526	protein_coding	122.73	0.569454	0.327747	1.73748	0.0823025	0.706595	1.27093	1.45551	2.22421	1.93577	6.88642
10	127094259	127121160	Os9	ENSMUSG00000040462	protein_coding	1459.7	0.269956	0.15539	1.73728	0.0823372	0.706595	15.1607	15.9352	21.1301	17.4268	69.6529
11	6270369	6274870	Tmed4	ENSMUSG00000004394	protein_coding	548.081	0.312326	0.179843	1.73666	0.0824467	0.706595	10.5213	10.8318	13.9656	13.346	48.6646
8	110974996	110997800	Ddx19a	ENSMUSG00000015023	protein_coding	2038.26	-0.23696	0.136449	-1.73662	0.0824538	0.706595	36.5763	34.316	32.1169	29.8604	132.87
19	10605625	10629813	Ddb1	ENSMUSG00000024740	protein_coding	16392.4	-0.192306	0.110741	-1.73654	0.0824685	0.706595	192.124	208.053	180.36	180.678	761.215
7	140954837	140955987	Ifitm2	ENSMUSG00000060591	protein_coding	394.616	0.386915	0.222873	1.73604	0.0825574	0.706595	27.0956	22.5653	37.1387	29.5852	116.385
19	47579678	47645246	Slk	ENSMUSG00000025060	protein_coding	6004.54	-0.259181	0.149298	-1.736	0.0825639	0.706595	37.1769	37.8971	26.8151	38.102	139.991
9	108002501	108048782	Ip6k1	ENSMUSG00000032594	protein_coding	419.094	0.382809	0.220556	1.73565	0.0826257	0.706595	2.54275	2.79694	4.09749	3.04632	12.4835
2	29346819	29524793	Med27	ENSMUSG00000026799	protein_coding	311.934	0.393786	0.226981	1.73488	0.0827616	0.70712	3.81635	3.9358	5.68816	4.7795	18.2198
5	135369953	135376805	Nsun5	ENSMUSG00000000916	protein_coding	652.526	0.329981	0.190273	1.73425	0.0828737	0.707442	6.2392	6.50731	9.25405	7.20243	29.203
2	174110349	174123070	Npepl1	ENSMUSG00000039263	protein_coding	400.864	-0.352687	0.2035	-1.73311	0.083077	0.707788	6.58144	7.67951	5.43573	6.09857	25.7952
7	19631571	19665033	Clptm1	ENSMUSG00000002981	protein_coding	2044.71	0.243036	0.140303	1.73222	0.083235	0.707788	14.8023	13.8685	18.4523	16.4928	63.6159
2	167538195	167542814	Snai1	ENSMUSG00000042821	protein_coding	378.039	0.370157	0.213756	1.73168	0.0833312	0.707788	10.1757	9.17646	13.8354	11.887	45.0746
5	65605721	65698273	Pds5a	ENSMUSG00000029202	protein_coding	4186.31	-0.221664	0.128029	-1.73135	0.0833895	0.707788	11.1768	10.9789	8.89484	10.7415	41.7921
5	36464998	36474080	Grpel1	ENSMUSG00000029198	protein_coding	1407.98	0.23943	0.138298	1.73126	0.0834057	0.707788	17.1481	17.6574	21.0776	21.2882	77.1713
2	103762941	103797649	Caprin1	ENSMUSG00000027184	protein_coding	8065.21	-0.194334	0.11225	-1.73126	0.0834062	0.707788	40.4351	39.6311	35.3739	36.8226	152.263
11	72607283	72686481	Ube2g1	ENSMUSG00000020794	protein_coding	642.648	-0.293626	0.169619	-1.73109	0.0834357	0.707788	7.12476	7.57302	6.01217	6.35995	27.0699
17	75005568	75392512	Ltbp1	ENSMUSG00000001870	protein_coding	4801.16	-0.204363	0.118092	-1.73054	0.0835331	0.707982	23.8879	22.7326	20.5659	21.1808	88.3673
5	103425192	103598303	Ptpn13	ENSMUSG00000034573	protein_coding	344.11	-0.362952	0.209876	-1.72936	0.0837443	0.70914	1.49238	1.55013	1.22565	1.21225	5.4804
19	23723279	23725034	Gm9938	ENSMUSG00000054178	protein_coding	251.3	-0.480875	0.278213	-1.72844	0.0839088	0.7099	8.26383	7.55374	4.34736	7.45052	27.6154
3	95219135	95232171	Mllt11	ENSMUSG00000053192	protein_coding	231.616	0.437022	0.25299	1.72743	0.0840904	0.710254	3.45804	4.38968	5.27389	5.69215	18.8138
7	16274042	16286795	Ccdc9	ENSMUSG00000041375	protein_coding	1311.81	-0.272949	0.158066	-1.72681	0.0842021	0.710254	13.0047	11.7765	11.413	9.69176	45.886
4	11199158	11254258	Ints8	ENSMUSG00000040738	protein_coding	1007.77	-0.27752	0.160738	-1.72654	0.0842507	0.710254	7.24441	6.79652	5.36777	6.61552	26.0242
4	135968224	135972626	Lypla2	ENSMUSG00000028670	protein_coding	507.732	0.33254	0.192625	1.72636	0.0842832	0.710254	11.2073	9.59448	13.9229	13.059	47.7836
11	106036872	106059324	Dcaf7	ENSMUSG00000049354	protein_coding	2503.6	0.231679	0.134219	1.72613	0.0843244	0.710254	18.4692	17.2251	22.502	20.6807	78.8769
13	41606216	41641347	Tmem170b	ENSMUSG00000087370	protein_coding	230.405	-0.431401	0.250083	-1.72503	0.0845224	0.71129	1.61117	1.9055	1.37003	1.31501	6.2017
10	79793572	79820896	Palm	ENSMUSG00000035863	protein_coding	1665.22	0.286816	0.166382	1.72384	0.0847368	0.711976	27.0544	26.7689	38.5247	28.9502	121.298
14	103113411	103346814	Mycbp2	ENSMUSG00000033004	protein_coding	2608.66	-0.242062	0.140451	-1.72346	0.0848055	0.711976	7.30046	6.65257	5.46624	6.73456	26.1538
1	160202367	160212875	Cacybp	ENSMUSG00000014226	protein_coding	2770.68	-0.216655	0.125736	-1.72309	0.0848719	0.711976	59.2752	59.206	53.5885	51.4886	223.558
17	25823627	25828730	Wdr24	ENSMUSG00000025737	protein_coding	335.292	0.387934	0.225317	1.72173	0.0851187	0.711976	4.3499	3.69927	5.80866	5.02431	18.8821
7	24193947	24211443	Zfp111	ENSMUSG00000087598	protein_coding	486.85	-0.320296	0.186061	-1.72146	0.0851683	0.711976	2.57398	2.48521	2.08672	2.0905	9.2364
10	20952547	21080428	Ahi1	ENSMUSG00000019986	protein_coding	359.271	-0.369503	0.214649	-1.72143	0.0851728	0.711976	3.49496	4.06477	2.74153	3.31047	13.6117
2	119797733	119818104	Tyro3	ENSMUSG00000027298	protein_coding	418.194	-0.335637	0.195007	-1.72115	0.0852238	0.711976	3.52035	3.63818	2.89094	2.95874	13.0082
8	10984681	11008458	Irs2	ENSMUSG00000038894	protein_coding	1174.56	0.27898	0.162117	1.72085	0.0852782	0.711976	7.8839	8.08401	10.9598	8.96046	35.8882
8	107436365	107558595	Wwp2	ENSMUSG00000031930	protein_coding	1713.9	0.240776	0.139956	1.72036	0.085367	0.711976	8.33205	8.51225	10.7502	9.74367	37.3382
X	12036740	12160355	Bcor	ENSMUSG00000040363	protein_coding	751.255	0.288108	0.16752	1.71984	0.085461	0.711976	3.73451	3.68989	4.89749	4.43436	16.7563
8	105935735	105938444	Psmb10	ENSMUSG00000031897	protein_coding	326.304	0.368294	0.21417	1.71964	0.0854985	0.711976	7.77625	8.11311	10.5787	10.5629	37.031
9	66713686	66766845	Car12	ENSMUSG00000032373	protein_coding	365.62	-0.361744	0.210367	-1.71958	0.0855084	0.711976	3.94453	4.6757	3.48572	3.42508	15.531
5	107900502	107909005	Rpl5	ENSMUSG00000058558	protein_coding	22024.9	-0.205243	0.119383	-1.7192	0.085578	0.711976	296.362	275.499	266.567	244.715	1083.14
13	91460283	91703429	Ssbp2	ENSMUSG00000003992	protein_coding	259.621	0.405206	0.235881	1.71784	0.0858254	0.712543	1.35726	1.30913	1.70916	1.93907	6.31463
12	110975353	110979040	Ankrd9	ENSMUSG00000037904	protein_coding	127.561	-0.604845	0.352099	-1.71783	0.0858278	0.712543	2.36216	2.27869	1.95268	1.16065	7.75418
11	118406289	118419086	Cant1	ENSMUSG00000025575	protein_coding	581.976	0.312382	0.18192	1.71714	0.0859531	0.712543	5.60557	5.72865	7.69664	6.78296	25.8138
8	85036915	85057583	Tnpo2	ENSMUSG00000031691	protein_coding	3332.37	0.213427	0.124334	1.71656	0.0860588	0.712543	23.0721	23.6223	28.7106	27.07	102.475
5	114942158	114949783	2210016L21Rik	ENSMUSG00000029559	protein_coding	560.701	0.332396	0.193684	1.71618	0.0861299	0.712543	7.14317	7.15683	10.2628	8.23684	32.7996
11	102194432	102230166	Hdac5	ENSMUSG00000008855	protein_coding	1435.5	0.281402	0.163978	1.7161	0.0861435	0.712543	7.05695	6.98182	9.85701	7.6812	31.577
7	96171246	96911093	Tenm4	ENSMUSG00000048078	protein_coding	4796.63	-0.216279	0.126047	-1.71587	0.0861864	0.712543	11.3953	11.9283	10.9117	9.76021	43.9955
2	119351229	119354381	Chac1	ENSMUSG00000027313	protein_coding	189.617	-0.458759	0.267414	-1.71554	0.0862461	0.712543	6.47304	6.27971	4.90501	4.64814	22.3059
2	165784152	165899016	Zmynd8	ENSMUSG00000039671	protein_coding	4000.2	0.210074	0.122669	1.71252	0.0868004	0.716499	15.7056	16.2719	19.6677	18.4405	70.0857
11	31872211	31935634	Cpeb4	ENSMUSG00000020300	protein_coding	444.578	-0.363223	0.21221	-1.71162	0.0869666	0.717248	3.62253	3.83802	2.49038	3.52392	13.4748
16	37509790	37539789	Gtf2e1	ENSMUSG00000022828	protein_coding	343.51	-0.36239	0.211782	-1.71115	0.0870543	0.717348	2.74906	3.09788	2.27193	2.42132	10.5402
19	60761116	60790693	Eif3a	ENSMUSG00000024991	protein_coding	29262.6	-0.230069	0.134551	-1.7099	0.0872845	0.718623	300.91	279.056	220.857	290.605	1091.43
14	14703025	14799943	Slc4a7	ENSMUSG00000021733	protein_coding	1084.73	-0.258794	0.151541	-1.70774	0.0876837	0.720043	7.72845	7.46911	6.08114	7.04543	28.3241
14	70180468	70207637	Sorbs3	ENSMUSG00000022091	protein_coding	1200.41	-0.267989	0.157006	-1.70687	0.0878469	0.720043	21.6391	21.1666	19.7907	16.7755	79.3718
X	145446425	145505181	Amot	ENSMUSG00000041688	protein_coding	1688.5	0.235749	0.138119	1.70685	0.0878502	0.720043	9.16369	8.37847	10.6018	10.7045	38.8485
19	46376814	46395735	Actr1a	ENSMUSG00000025228	protein_coding	2197.51	0.217706	0.12755	1.70683	0.0878541	0.720043	34.3424	36.1256	41.7613	42.7427	154.972
5	31193227	31199143	Snx17	ENSMUSG00000029146	protein_coding	1086.65	0.25375	0.148695	1.70651	0.0879127	0.720043	15.2324	15.2647	19.1181	18.3474	67.9626
11	62316426	62458541	Ncor1	ENSMUSG00000018501	protein_coding	7376.24	-0.200645	0.117601	-1.70615	0.0879794	0.720043	29.7971	28.7247	24.6507	27.941	111.113
9	123113215	123136129	Exosc7	ENSMUSG00000025785	protein_coding	529.702	-0.319489	0.187271	-1.70603	0.088003	0.720043	16.2289	14.0859	12.0186	13.0689	55.4024
2	118861954	118882909	Ivd	ENSMUSG00000027332	protein_coding	409.556	0.341082	0.199979	1.70559	0.0880843	0.720043	2.94893	3.29587	4.1602	3.98749	14.3925
7	19228334	19256543	Opa3	ENSMUSG00000052214	protein_coding	917.743	0.275758	0.161744	1.70491	0.0882118	0.720043	8.0219	7.51327	10.196	9.16659	34.8977
7	34236707	34313551	4931406P16Rik	ENSMUSG00000066571	protein_coding	790.478	0.272787	0.160003	1.70489	0.0882149	0.720043	4.11179	4.15137	5.18012	5.10934	18.5526
17	27630422	27636629	Rps10	ENSMUSG00000052146	protein_coding	5860.06	-0.214289	0.125787	-1.70359	0.0884582	0.721409	155.33	153.613	145.413	128.841	583.197
1	180942344	180975112	Tmem63a	ENSMUSG00000026519	protein_coding	344.297	0.373639	0.219408	1.70294	0.0885801	0.721614	2.92834	3.42746	4.5084	3.96056	14.8248
7	27342133	27356019	Shkbp1	ENSMUSG00000089832	protein_coding	372.813	0.390463	0.229328	1.70264	0.0886352	0.721614	3.77609	3.48296	5.61052	4.15411	17.0237
6	51857422	52012549	Skap2	ENSMUSG00000059182	protein_coding	416.214	0.346888	0.203786	1.70222	0.0887146	0.721641	1.48457	1.5809	1.79713	2.23649	7.09908
19	46152509	46286510	Gbf1	ENSMUSG00000025224	protein_coding	3041.25	0.216426	0.12721	1.70133	0.088882	0.722385	14.4293	15.0974	18.3192	17.0167	64.8626
10	80583654	80590341	Abhd17a	ENSMUSG00000003346	protein_coding	527.642	0.35376	0.208102	1.69994	0.0891425	0.723555	13.868	14.6375	21.5285	15.8526	65.8866
7	28558819	28598185	Pak4	ENSMUSG00000030602	protein_coding	943.512	0.2817	0.165817	1.69885	0.0893466	0.723555	10.8385	12.0878	15.4524	13.2091	51.5877
10	60181532	60219260	Chst3	ENSMUSG00000057337	protein_coding	240.711	-0.420617	0.247605	-1.69874	0.0893685	0.723555	2.13712	1.89579	1.62551	1.47448	7.1329
X	85701937	85776819	Gk	ENSMUSG00000025059	protein_coding	540.54	-0.31036	0.182791	-1.69789	0.0895278	0.723555	3.78868	3.55464	2.86069	3.25915	13.4632
3	33799832	33814860	Ttc14	ENSMUSG00000027677	protein_coding	1038.83	-0.286685	0.168856	-1.69781	0.0895439	0.723555	5.19258	5.12248	3.72784	5.02899	19.0719
11	101009452	101063719	Atp6v0a1	ENSMUSG00000019302	protein_coding	787.725	0.276865	0.163086	1.69766	0.0895718	0.723555	5.16734	5.16649	6.67281	6.22057	23.2272
1	170193420	170215397	Uhmk1	ENSMUSG00000026667	protein_coding	1588.9	0.236382	0.139254	1.69749	0.0896043	0.723555	8.49899	8.61961	9.66273	11.1698	37.9512
10	79910053	79917006	R3hdm4	ENSMUSG00000035781	protein_coding	541.236	0.31683	0.186664	1.69732	0.0896352	0.723555	12.9878	11.1627	15.5756	15.4383	55.1644
9	96470937	96478675	Rnf7	ENSMUSG00000051234	protein_coding	416.507	-0.339721	0.200204	-1.69688	0.0897199	0.723624	17.3341	15.9812	13.9988	13.1082	60.4223
18	44827746	44889724	Ythdc2	ENSMUSG00000034653	protein_coding	600.082	-0.313459	0.184776	-1.69643	0.0898052	0.723698	3.50423	3.61245	2.59299	3.33576	13.0454
10	120389523	120392793	9230105E05Rik	ENSMUSG00000090191	antisense	302.09	-0.387661	0.228826	-1.69414	0.0902396	0.725067	7.60943	6.84273	5.13326	6.3013	25.8867
3	82358044	82395268	Map9	ENSMUSG00000033900	protein_coding	154.178	-0.503845	0.297472	-1.69376	0.0903115	0.725067	1.33803	1.23563	0.830099	1.05034	4.4541
1	10137571	10232670	Arfgef1	ENSMUSG00000067851	protein_coding	2128.94	-0.268302	0.158416	-1.69366	0.0903306	0.725067	9.83283	9.69806	6.98262	9.80869	36.3222
7	66644565	66689596	Asb7	ENSMUSG00000030509	protein_coding	267.487	0.401473	0.237076	1.69344	0.0903718	0.725067	1.54473	1.8327	2.14597	2.46368	7.98708
2	11471433	11554077	Pfkfb3	ENSMUSG00000026773	protein_coding	570.41	-0.297935	0.176026	-1.69256	0.0905391	0.725067	3.83846	4.07252	3.22251	3.41724	14.5507
4	62965573	63139708	Zfp618	ENSMUSG00000028358	protein_coding	277.591	0.385129	0.227575	1.69232	0.0905854	0.725067	1.21678	1.23092	1.62835	1.66822	5.74428
5	149614287	149636376	Hsph1	ENSMUSG00000029657	protein_coding	10346.2	-0.191113	0.112963	-1.69182	0.0906804	0.725067	74.0166	70.2637	64.4647	65.9213	274.666
8	84661331	84662852	Ier2	ENSMUSG00000053560	protein_coding	1117.43	0.275373	0.162768	1.69182	0.0906811	0.725067	30.8323	32.3704	43.1146	35.5349	141.852
14	21031442	21052508	Ap3m1	ENSMUSG00000021824	protein_coding	581.347	-0.31138	0.184053	-1.69179	0.0906853	0.725067	4.59112	4.12612	3.30981	3.95634	15.9834
16	57121714	57154530	Tomm70a	ENSMUSG00000022752	protein_coding	2797.16	-0.208873	0.123505	-1.69121	0.0907959	0.725067	37.8435	37.6299	33.6179	33.7169	142.808
1	169497934	169531464	Nuf2	ENSMUSG00000026683	protein_coding	949.491	-0.256012	0.151429	-1.69064	0.0909064	0.725067	7.61456	7.88176	6.52479	6.86313	28.8842
10	62580248	62602298	Ddx21	ENSMUSG00000020075	protein_coding	11391.5	-0.187371	0.110886	-1.68976	0.0910741	0.725067	122.417	120.74	106.151	114.238	463.546
8	57332118	57354580	5033428I22Rik	ENSMUSG00000097910	lincRNA	443.949	-0.335415	0.198525	-1.68954	0.0911166	0.725067	2.16521	2.13383	1.57566	1.95057	7.82528
5	148504635	148552789	Ubl3	ENSMUSG00000001687	protein_coding	1010.6	0.275396	0.16302	1.68934	0.0911549	0.725067	5.38232	5.35854	7.25339	6.11764	24.1119
X	159526688	159593081	A830080D01Rik	ENSMUSG00000044150	protein_coding	368.991	-0.372624	0.220588	-1.68923	0.0911754	0.725067	3.97736	4.14475	2.73768	3.76633	14.6261
9	8544196	8680565	Trpc6	ENSMUSG00000031997	protein_coding	235.689	0.418914	0.248007	1.68912	0.0911963	0.725067	3.29151	3.03411	4.00896	4.73494	15.0695
4	46450902	46472657	Anp32b	ENSMUSG00000028333	protein_coding	14285.3	-0.186215	0.110299	-1.68827	0.0913585	0.725068	424.922	417.41	382.219	381.273	1605.82
14	122534324	122891100	Pcca	ENSMUSG00000041650	protein_coding	336.511	-0.357749	0.211932	-1.68803	0.0914047	0.725068	3.31628	3.58251	2.68756	2.86839	12.4547
2	163623272	163645131	Serinc3	ENSMUSG00000017707	protein_coding	584.637	0.294232	0.174326	1.68783	0.0914448	0.725068	6.4297	6.57544	8.14775	8.29669	29.4496
3	90511034	90514392	S100a1	ENSMUSG00000044080	protein_coding	153.768	0.495586	0.293713	1.68731	0.0915429	0.725068	8.34881	9.1469	13.1657	12.226	42.8875
4	94500081	94556796	Caap1	ENSMUSG00000028578	protein_coding	140.346	-0.516557	0.306175	-1.68713	0.0915778	0.725068	2.32576	2.04477	1.50903	1.64635	7.52591
7	79875325	79920649	Ap3s2	ENSMUSG00000063801	protein_coding	348.544	0.351893	0.208702	1.6861	0.0917769	0.726038	2.40442	2.52708	3.20855	3.28168	11.4217
X	74270812	74273135	Rpl10	ENSMUSG00000008682	protein_coding	5582.06	-0.249772	0.14824	-1.68491	0.092005	0.726957	148.257	132.427	135.791	107.162	523.637
6	67238176	67297736	Serbp1	ENSMUSG00000036371	protein_coding	29737.7	-0.18527	0.109972	-1.6847	0.092046	0.726957	75.1495	74.383	68.892	66.6922	285.117
4	126262325	126275883	Trappc3	ENSMUSG00000028847	protein_coding	501.446	0.323136	0.191876	1.68408	0.0921657	0.727297	11.9604	12.4091	14.0501	17.4907	55.9102
2	164879304	164894454	Pcif1	ENSMUSG00000039849	protein_coding	594.664	0.312332	0.185596	1.68286	0.0924024	0.72856	3.80484	3.90912	5.35529	4.49204	17.5613
6	87042846	87092197	Gfpt1	ENSMUSG00000029992	protein_coding	2351.1	-0.216837	0.128933	-1.68178	0.0926113	0.729602	12.1842	11.6692	10.6818	10.4786	45.0138
9	44142976	44234049	Cbl	ENSMUSG00000034342	protein_coding	2022.01	0.218977	0.130299	1.68058	0.0928449	0.730699	7.17549	7.21816	8.71506	8.5537	31.6624
19	4097182	4099019	Cdk2ap2	ENSMUSG00000024856	protein_coding	511.617	0.310584	0.184842	1.68027	0.0929044	0.730699	12.8902	13.6674	17.4561	16.4625	60.4762
11	120780746	120784207	Rfng	ENSMUSG00000025158	protein_coding	420.394	0.362501	0.215892	1.67909	0.0931353	0.731342	6.03988	8.03186	9.91636	8.68731	32.6754
11	95414080	95493406	Spop	ENSMUSG00000057522	protein_coding	1727.84	0.25264	0.150478	1.67892	0.0931675	0.731342	20.9688	26.5281	27.5715	30.8102	105.879
3	27938695	28133362	Pld1	ENSMUSG00000027695	protein_coding	227.341	-0.420085	0.250292	-1.67838	0.0932733	0.731342	0.942407	0.964926	0.668341	0.806692	3.38237
3	51515319	51560879	Setd7	ENSMUSG00000037111	protein_coding	2636.3	-0.207636	0.12372	-1.67827	0.0932941	0.731342	12.2327	12.6132	10.8351	11.3603	47.0412
2	39066214	39190734	Scai	ENSMUSG00000035236	protein_coding	446.506	-0.376687	0.224548	-1.67754	0.0934377	0.731865	1.88222	1.99994	1.21473	1.88961	6.9865
11	54910785	54962917	Tnip1	ENSMUSG00000020400	protein_coding	1613.89	0.247634	0.14784	1.67502	0.0939307	0.734732	19.0417	20.6277	25.9969	22.4594	88.1258
X	162778919	162829454	Txlng	ENSMUSG00000038344	protein_coding	369.912	-0.354121	0.211446	-1.67476	0.0939811	0.734732	2.5473	2.68243	1.88303	2.35195	9.46471
2	3613758	3782142	Fam107b	ENSMUSG00000026655	protein_coding	472.579	-0.32079	0.191607	-1.67421	0.0940893	0.734732	6.41039	6.85029	5.02576	5.95138	24.2378
10	89408823	89443967	Gas2l3	ENSMUSG00000074802	protein_coding	868.906	0.284476	0.169949	1.67389	0.0941524	0.734732	4.84239	6.20592	6.79948	7.07383	24.9216
8	70508263	70510801	Uba52	ENSMUSG00000090137	protein_coding	473.032	0.445049	0.265908	1.6737	0.0941905	0.734732	12.9974	12.4599	23.2097	12.2418	60.9088
1	156558786	156649568	Abl2	ENSMUSG00000026596	protein_coding	3200.82	0.209025	0.12494	1.673	0.094327	0.735193	13.1125	13.0275	16.0011	15.1349	57.2761
5	110286306	110337474	Pole	ENSMUSG00000007080	protein_coding	3735.4	-0.198895	0.118919	-1.67253	0.09442	0.735315	16.8477	17.1663	15.2369	15.3187	64.5695
13	23760692	23761230	Hist1h4a	ENSMUSG00000060093	protein_coding	1753.93	-0.259077	0.154956	-1.67194	0.0945363	0.735618	175.772	161.278	159.244	130.505	626.799
18	46732417	46741579	Atg12	ENSMUSG00000032905	protein_coding	215.178	0.431145	0.257933	1.67154	0.0946147	0.735625	3.39334	3.59288	4.36493	5.38184	16.733
X	81070698	81097872	Tmem47	ENSMUSG00000025666	protein_coding	198.049	-0.464697	0.278109	-1.67092	0.0947379	0.735981	2.8142	2.60109	1.68044	2.39364	9.48937
10	58446852	58494155	Ranbp2	ENSMUSG00000003226	protein_coding	4483.88	-0.281281	0.168461	-1.66971	0.0949764	0.737231	25.6395	23.6789	16.4903	25.5655	91.3742
16	36828385	36872721	Iqcb1	ENSMUSG00000022837	protein_coding	226.165	-0.434037	0.260543	-1.66589	0.0957347	0.740485	2.12206	2.46229	1.50522	2.01201	8.10159
11	117199661	117362325	2019-09-09	ENSMUSG00000059248	protein_coding	7265.37	0.192361	0.115492	1.66558	0.0957968	0.740485	41.8764	43.365	51.2505	49.1258	185.618
X	75095854	75109777	Dkc1	ENSMUSG00000031403	protein_coding	2180.93	-0.266451	0.15998	-1.66553	0.0958069	0.740485	28.2717	26.635	19.6187	27.6561	102.182
17	26933127	26937890	Phf1	ENSMUSG00000024193	protein_coding	276.808	0.425171	0.255381	1.66485	0.0959431	0.740485	3.82519	5.44133	6.96962	5.8144	22.0505
X	94535474	94542143	Maged1	ENSMUSG00000025151	protein_coding	3882.48	0.208058	0.125006	1.66439	0.0960338	0.740485	38.6903	40.0562	48.8268	44.8647	172.438
2	113746164	113758646	Grem1	ENSMUSG00000074934	protein_coding	850.032	-0.297891	0.179014	-1.66406	0.0960996	0.740485	10.2183	11.2607	7.62858	10.4652	39.5728
9	114585878	114640200	Cnot10	ENSMUSG00000056167	protein_coding	823.717	-0.263264	0.158221	-1.6639	0.0961324	0.740485	13.9477	14.7414	12.3615	12.2749	53.3255
13	76098734	76187983	Ttc37	ENSMUSG00000033991	protein_coding	1168.24	-0.254449	0.152932	-1.66381	0.0961511	0.740485	11.3594	11.0839	8.7841	10.6715	41.8989
5	137528127	137533510	Gnb2	ENSMUSG00000029713	protein_coding	3065.1	0.23673	0.142292	1.66369	0.096175	0.740485	39.0494	39.6166	52.3204	43.043	174.029
10	84917616	85016446	Ric8b	ENSMUSG00000035620	protein_coding	377.262	0.343765	0.206752	1.66269	0.0963745	0.74142	5.32537	4.97198	6.27865	7.22624	23.8022
12	8771323	8793715	Sdc1	ENSMUSG00000020592	protein_coding	1046.79	-0.251525	0.151384	-1.6615	0.0966127	0.742652	13.4437	14.9618	11.724	12.9056	53.0351
10	117688888	117710758	Mdm2	ENSMUSG00000020184	protein_coding	924.228	-0.258415	0.155587	-1.6609	0.0967337	0.742839	9.76026	9.11015	7.83282	8.45409	35.1573
8	3608421	3621316	Xab2	ENSMUSG00000019470	protein_coding	1251.96	0.263596	0.158735	1.6606	0.0967935	0.742839	11.4648	11.6384	15.6106	12.9112	51.625
16	57353093	57573126	Filip1l	ENSMUSG00000043336	protein_coding	897.568	-0.279441	0.168352	-1.65986	0.0969434	0.743389	8.49271	9.03945	6.5244	8.42406	32.4806
1	63176825	63180486	Eef1b2	ENSMUSG00000025967	protein_coding	9284.4	-0.198912	0.119879	-1.65927	0.0970619	0.743698	190.344	182.176	174.182	160.267	706.969
2	72936427	72980446	Sp3	ENSMUSG00000027109	protein_coding	1594.54	-0.238754	0.143933	-1.65879	0.0971586	0.743736	17.2374	16.0086	13.3665	15.7576	62.37
18	35553371	35558316	Snhg4	ENSMUSG00000097769	processed_transcript	607.753	-0.289224	0.174421	-1.6582	0.097278	0.743736	6.62274	6.99525	5.39992	6.11232	25.1302
16	4750348	4790292	Cdip1	ENSMUSG00000004071	protein_coding	293.865	0.373089	0.22517	1.65692	0.0975355	0.743736	2.19842	2.03639	2.69156	2.97236	9.89873
2	157737401	157891614	Ctnnbl1	ENSMUSG00000027649	protein_coding	1092.41	0.250031	0.15091	1.65682	0.0975555	0.743736	17.3482	17.7407	22.3287	20.6417	78.0593
1	17601901	17630939	Pi15	ENSMUSG00000067780	protein_coding	298.524	-0.413027	0.249316	-1.65664	0.0975917	0.743736	2.31475	2.36077	1.43408	2.21399	8.32359
7	98703103	98718062	Prkrir	ENSMUSG00000030753	protein_coding	1558.99	0.225309	0.136021	1.65642	0.0976358	0.743736	16.0583	17.0772	19.3696	20.5959	73.1009
11	61775649	61855073	Ulk2	ENSMUSG00000004798	protein_coding	289.926	-0.389338	0.235137	-1.65579	0.0977642	0.743736	2.27939	2.95634	2.05812	2.06069	9.35453
16	17152013	17202649	Ube2l3	ENSMUSG00000038965	protein_coding	417.772	0.40701	0.245815	1.65575	0.0977715	0.743736	2.77822	3.33361	5.07232	3.22639	14.4105
2	73092801	73218924	Ola1	ENSMUSG00000027108	protein_coding	2181.74	-0.228311	0.137975	-1.65473	0.0979802	0.744307	32.0581	30.757	25.1032	30.3297	118.248
6	47920476	47932639	Zfp212	ENSMUSG00000052763	protein_coding	411.933	0.364376	0.220229	1.65454	0.0980187	0.744307	5.44245	5.98077	8.61707	6.47337	26.5137
10	128800036	128804370	Tmem198b	ENSMUSG00000047090	protein_coding	234.613	0.413642	0.250088	1.65399	0.0981294	0.744307	2.62314	3.07085	4.09303	3.71126	13.4983
7	28376784	28380253	Zfp36	ENSMUSG00000044786	protein_coding	138.861	0.548631	0.33176	1.6537	0.0981889	0.744307	1.71489	1.37886	2.71294	1.92461	7.7313
12	24974932	25059697	Kidins220	ENSMUSG00000036333	protein_coding	1196.14	0.239891	0.145094	1.65335	0.0982588	0.744307	7.20714	6.87999	8.56063	8.5935	31.2413
1	134346097	134361979	Tmem183a	ENSMUSG00000042305	protein_coding	925.733	-0.271076	0.163983	-1.65307	0.0983165	0.744307	13.0058	14.0231	12.3746	10.6594	50.0629
11	96953341	96982959	Sp2	ENSMUSG00000018678	protein_coding	643.988	0.306005	0.185193	1.65236	0.0984613	0.744809	8.05764	7.99259	11.2383	9.15557	36.4441
8	79639618	79677724	Otud4	ENSMUSG00000036990	protein_coding	10959.4	-0.19898	0.120527	-1.65092	0.0987559	0.746444	71.1545	66.3371	57.1328	66.621	261.245
11	67455437	67688990	Gas7	ENSMUSG00000033066	protein_coding	3277.74	-0.20889	0.126632	-1.64959	0.099027	0.74743	14.0093	15.4665	13.4788	12.79	55.7446
7	126975914	126980501	Cdipt	ENSMUSG00000030682	protein_coding	664.664	0.297531	0.180376	1.64951	0.0990437	0.74743	9.68659	12.2087	14.0546	13.6641	49.614
3	89939481	89963508	Atp8b2	ENSMUSG00000060671	protein_coding	2602.87	-0.209479	0.127035	-1.64899	0.0991505	0.747642	15.7737	15.2228	13.9902	13.6453	58.632
4	138250403	138261332	Sh2d5	ENSMUSG00000045349	protein_coding	248.376	0.441814	0.268064	1.64816	0.099319	0.74816	2.12145	3.24263	3.966	3.52743	12.8575
13	74406396	74407317	Ftl1-ps1	ENSMUSG00000062382	protein_coding	329.239	0.369716	0.224421	1.64742	0.0994709	0.74816	13.9839	15.6197	17.3318	22.2645	69.1998
10	52417547	52440192	Nus1	ENSMUSG00000023068	protein_coding	1241.02	-0.24241	0.147186	-1.64696	0.0995658	0.74816	13.7563	12.4553	11.1054	11.7655	49.0824
11	50376990	50386528	Hnrnph1	ENSMUSG00000007850	protein_coding	8232.87	-0.216658	0.13162	-1.64609	0.0997448	0.74816	73.9916	69.9644	56.4267	71.6731	272.056
19	40596446	40612233	Tctn3	ENSMUSG00000025008	protein_coding	166.279	0.463335	0.281479	1.64607	0.0997484	0.74816	1.97759	2.08423	2.86414	2.91016	9.83612
6	65042583	65116061	Smarcad1	ENSMUSG00000029920	protein_coding	1339.11	-0.2778	0.168769	-1.64604	0.099755	0.74816	5.57566	4.88592	3.78559	5.15277	19.3999
8	95446096	95490039	Csnk2a2	ENSMUSG00000046707	protein_coding	2220.69	-0.209435	0.127241	-1.64597	0.0997704	0.74816	11.8423	11.8271	10.2556	10.8681	44.793
17	56613395	56614243	Rpl36	ENSMUSG00000057863	protein_coding	6595.88	-0.198737	0.120808	-1.64507	0.099956	0.748961	837.507	821.284	775.908	713.259	3147.96
1	170704674	170867771	Atf6	ENSMUSG00000026663	protein_coding	1404.04	-0.240822	0.146436	-1.64455	0.100063	0.749169	8.23895	7.42076	6.99301	6.66547	29.3182
17	23755423	23771591	Flywch1	ENSMUSG00000040097	protein_coding	1276.91	0.271235	0.164979	1.64406	0.100164	0.749299	18.0776	18.9045	25.6431	20.2268	82.8521
12	57230412	57239882	Prps1l3	ENSMUSG00000079104	protein_coding	442.39	-0.314109	0.191099	-1.6437	0.100238	0.749299	13.4442	13.661	11.0614	11.4256	49.5922
6	34476207	34505613	Bpgm	ENSMUSG00000038871	protein_coding	331.719	0.350012	0.213059	1.64279	0.100426	0.750115	3.88436	3.84211	4.87262	5.29407	17.8932
2	130274430	130279313	Nop56	ENSMUSG00000027405	protein_coding	8517.89	-0.18289	0.111394	-1.64183	0.100625	0.750524	105.327	104.719	93.4768	97.4227	400.946
5	30155248	30184593	Hadhb	ENSMUSG00000059447	protein_coding	351.98	0.343405	0.209168	1.64177	0.100639	0.750524	2.30324	2.16931	2.89684	2.95494	10.3243
13	106794439	106936958	Ipo11	ENSMUSG00000042590	protein_coding	1136.45	-0.254331	0.155035	-1.64048	0.100906	0.750555	7.95108	6.9634	6.59237	6.29543	27.8023
10	43525121	43540994	1700021F05Rik	ENSMUSG00000019797	protein_coding	313.415	-0.360602	0.219842	-1.64028	0.100947	0.750555	12.9035	12.0997	9.45283	10.6702	45.1263
16	17900711	17911348	Dgcr14	ENSMUSG00000003527	protein_coding	378.456	0.332398	0.202676	1.64005	0.100995	0.750555	5.51801	5.78086	7.07177	7.61209	25.9827
7	79391929	79450264	Fanci	ENSMUSG00000039187	protein_coding	431.811	-0.317662	0.193719	-1.63981	0.101044	0.750555	3.81502	4.07763	3.27449	3.25185	14.419
13	28948919	28953713	Sox4	ENSMUSG00000076431	protein_coding	2661.43	0.279262	0.170326	1.63957	0.101095	0.750555	24.3849	23.2961	34.8852	24.5678	107.134
2	29619720	29740978	Rapgef1	ENSMUSG00000039844	protein_coding	3941.31	-0.247034	0.150681	-1.63945	0.101119	0.750555	27.8135	27.2626	26.989	20.7327	102.798
13	21735064	21735837	Hist1h4j	ENSMUSG00000067455	protein_coding	1951.45	-0.225377	0.137502	-1.63908	0.101196	0.750555	136.634	121.615	113.45	114.433	486.132
14	118985039	119099430	Uggt2	ENSMUSG00000042104	protein_coding	657.225	-0.318634	0.194486	-1.63834	0.101352	0.750959	2.81064	2.60261	1.86086	2.63951	9.91364
11	55204350	55236330	Slc36a1	ENSMUSG00000020261	protein_coding	342.716	0.362707	0.221425	1.63806	0.101409	0.750959	2.65355	2.41663	3.62779	3.07468	11.7727
X	78449613	78583896	Prrg1	ENSMUSG00000047996	protein_coding	200.792	-0.443794	0.271083	-1.63712	0.101606	0.750959	0.961818	0.929997	0.613032	0.829552	3.3344
19	10245265	10304877	Dagla	ENSMUSG00000035735	protein_coding	387.347	-0.341815	0.208791	-1.63712	0.101606	0.750959	3.29706	3.87423	3.04898	2.77182	12.9921
6	134035700	134270158	Etv6	ENSMUSG00000030199	protein_coding	1301.63	0.23786	0.145309	1.63693	0.101645	0.750959	9.7802	9.20059	11.7942	11.2721	42.0471
16	24393350	24992576	Lpp	ENSMUSG00000033306	protein_coding	3392.94	-0.218189	0.133351	-1.6362	0.101798	0.751045	11.1291	10.5503	8.67056	10.5964	40.9463
1	105518422	105663677	Pign	ENSMUSG00000056536	protein_coding	701.803	-0.290496	0.177552	-1.63612	0.101815	0.751045	2.57251	2.82599	2.01044	2.55686	9.9658
7	12999114	13031035	Trim28	ENSMUSG00000005566	protein_coding	6151.52	-0.209476	0.128089	-1.6354	0.101965	0.75157	75.4988	75.3544	71.9262	62.4032	285.183
15	103272911	103299862	Copz1	ENSMUSG00000060992	protein_coding	1617.08	0.21974	0.134444	1.63443	0.102168	0.751747	41.9405	43.1719	49.5316	52.7403	187.384
X	102184941	102189394	Rps4x	ENSMUSG00000031320	protein_coding	5999.54	-0.198481	0.121478	-1.63389	0.102283	0.751747	194.458	179.122	171.07	164.626	709.275
1	175682237	175692901	Chml	ENSMUSG00000078185	protein_coding	384.224	-0.360306	0.220533	-1.6338	0.102301	0.751747	2.86626	3.01556	1.97346	2.77825	10.6335
9	50662752	50739517	Dixdc1	ENSMUSG00000032064	protein_coding	440.112	-0.319523	0.195598	-1.63357	0.102349	0.751747	2.23014	2.43254	1.99536	1.85014	8.50818
11	97703399	97713500	Psmb3	ENSMUSG00000069744	protein_coding	1466.38	0.244061	0.149427	1.63332	0.102403	0.751747	27.7335	27.7852	36.3383	31.3214	123.178
7	29930815	29954089	Zfp74	ENSMUSG00000059975	protein_coding	217.949	-0.436189	0.267193	-1.63249	0.102577	0.751747	1.96627	2.26426	1.35642	1.88695	7.47391
4	121059237	121098241	Zmpste24	ENSMUSG00000043207	protein_coding	962.576	-0.252691	0.154847	-1.63188	0.102706	0.751747	6.58969	7.33963	5.71861	6.35134	25.9993
1	156653617	156674356	Tor3a	ENSMUSG00000060519	protein_coding	560.814	-0.293924	0.180123	-1.63179	0.102723	0.751747	7.53745	7.55871	6.58559	6.09015	27.7719
16	50719294	50732773	Dubr	ENSMUSG00000022639	lincRNA	152.085	-0.50774	0.311172	-1.6317	0.102742	0.751747	1.82958	1.79205	1.05669	1.5911	6.26943
2	34771970	34777547	Hspa5	ENSMUSG00000026864	protein_coding	12687.1	-0.181745	0.111396	-1.63152	0.102781	0.751747	153.93	149.153	132.645	143.163	578.892
11	117815526	117826092	Tk1	ENSMUSG00000025574	protein_coding	2030.01	-0.212151	0.130079	-1.63094	0.102904	0.752069	19.6022	20.2596	17.8899	17.5765	75.3283
12	3365132	3406494	Kif3c	ENSMUSG00000020668	protein_coding	463.715	0.338289	0.207606	1.62948	0.103212	0.753743	2.62938	3.06412	4.10038	3.29293	13.0868
3	28263214	28675858	Tnik	ENSMUSG00000027692	protein_coding	150.429	0.481066	0.295296	1.6291	0.103292	0.753745	0.29237	0.32676	0.426681	0.465591	1.5114
13	21754123	21754503	Hist1h2bn	ENSMUSG00000095217	protein_coding	3899.97	-0.218499	0.134163	-1.62861	0.103396	0.753774	564.734	481.188	472.574	454.595	1973.09
4	141301240	141329384	Epha2	ENSMUSG00000006445	protein_coding	3224.86	-0.215857	0.132564	-1.62833	0.103454	0.753774	34.9444	35.565	33.3003	29.1976	133.007
2	84678402	84688215	Med19	ENSMUSG00000027080	protein_coding	538.742	0.294059	0.180667	1.62763	0.103603	0.754181	11.4589	10.8826	13.601	14.6756	50.6181
2	30090944	30093648	Zdhhc12	ENSMUSG00000015335	protein_coding	291.107	0.441026	0.271028	1.62723	0.103688	0.754181	5.40996	7.77603	10.858	7.48281	31.5268
X	109004534	109013404	Hmgn5	ENSMUSG00000031245	protein_coding	1201.38	-0.320946	0.197315	-1.62657	0.103829	0.754181	34.6283	30.8878	20.6974	33.739	119.953
11	94991035	95006899	Ppp1r9b	ENSMUSG00000038976	protein_coding	4412.31	0.247773	0.152439	1.6254	0.104078	0.754181	38.592	36.86	52.355	39.7823	167.589
11	31357307	31370074	Stc2	ENSMUSG00000020303	protein_coding	1491.54	0.221621	0.136401	1.62477	0.104211	0.754181	12.4874	12.8158	15.0268	15.4015	55.7315
19	5849702	5875274	Frmd8	ENSMUSG00000024816	protein_coding	662.892	0.281685	0.173445	1.62406	0.104363	0.754181	5.41299	5.78876	7.34734	6.66759	25.2167
6	83121765	83125431	Ino80b	ENSMUSG00000030034	protein_coding	368.103	0.342678	0.211014	1.62396	0.104384	0.754181	9.00545	10.3721	13.2013	12.0884	44.6672
4	98923810	98935543	Usp1	ENSMUSG00000028560	protein_coding	2651.26	-0.204552	0.125983	-1.62365	0.10445	0.754181	36.8594	35.4185	31.1093	33.6394	137.027
5	65388364	65391444	Rpl9	ENSMUSG00000047215	protein_coding	4422.78	-0.207199	0.127646	-1.62324	0.104539	0.754181	76.6803	69.5139	67.4129	63.1272	276.734
7	127876221	127885996	Zfp646	ENSMUSG00000049739	protein_coding	1075.82	0.256345	0.157958	1.62287	0.104617	0.754181	4.49888	5.09636	6.23641	5.55686	21.3885
1	60069785	60098645	Wdr12	ENSMUSG00000026019	protein_coding	1324.76	-0.243391	0.149987	-1.62274	0.104644	0.754181	5.71546	5.71009	5.29374	4.63845	21.3577
13	96924689	96950912	Gcnt4	ENSMUSG00000091387	protein_coding	262.114	0.380561	0.234532	1.62264	0.104667	0.754181	2.20356	2.04634	2.76483	2.94503	9.95977
19	11965844	11994105	Osbp	ENSMUSG00000024687	protein_coding	2306.97	0.205645	0.126782	1.62204	0.104795	0.754181	22.3937	22.1032	26.2226	26.7009	97.4204
10	79704491	79711969	Bsg	ENSMUSG00000023175	protein_coding	6475.09	0.22591	0.139281	1.62197	0.10481	0.754181	144.396	168.703	205.25	171.375	689.724
1	135606447	135688105	Gm38399	ENSMUSG00000090399	lincRNA	499.714	0.360812	0.222504	1.6216	0.104889	0.754181	13.5812	11.7208	19.5968	13.7435	58.6423
3	96104527	96161129	Otud7b	ENSMUSG00000038495	protein_coding	2582.46	0.208492	0.128595	1.62131	0.104951	0.754181	11.7861	13.039	14.9669	14.5901	54.3821
14	32513521	32580989	Ercc6	ENSMUSG00000054051	protein_coding	618.624	-0.281096	0.173451	-1.62061	0.105102	0.754181	3.75594	3.90367	3.04805	3.46437	14.172
7	122965686	123002557	Rbbp6	ENSMUSG00000030779	protein_coding	3237.82	-0.255097	0.157409	-1.6206	0.105103	0.754181	13.0324	13.1264	9.27597	13.4191	48.8538
6	29768011	29912310	Ahcyl2	ENSMUSG00000029772	protein_coding	769.97	0.260428	0.160703	1.62055	0.105114	0.754181	1.7757	1.87363	2.19493	2.31499	8.15925
8	95099828	95202812	Kifc3	ENSMUSG00000031788	protein_coding	369.848	-0.362096	0.223464	-1.62038	0.10515	0.754181	3.99029	3.47829	3.32231	2.64509	13.436
10	128092783	128129303	Baz2a	ENSMUSG00000040054	protein_coding	2161.95	0.217777	0.134409	1.62026	0.105177	0.754181	11.1543	11.5546	14.2163	12.9791	49.9043
2	128818118	128854261	Tmem87b	ENSMUSG00000014353	protein_coding	340.501	-0.343156	0.211863	-1.6197	0.105296	0.75435	2.18868	2.12176	1.6585	1.85187	7.82081
3	96162004	96171718	Mtmr11	ENSMUSG00000045934	protein_coding	296.914	-0.360136	0.222387	-1.61941	0.10536	0.75435	4.0461	4.34877	3.2334	3.51907	15.1473
6	70765720	70792232	Rpia	ENSMUSG00000053604	protein_coding	271.844	0.373584	0.230913	1.61786	0.105694	0.755741	2.14289	2.05969	2.84164	2.76821	9.81242
11	98082556	98150403	Fbxl20	ENSMUSG00000020883	protein_coding	168.422	0.519576	0.32124	1.61741	0.10579	0.755741	0.388063	0.700456	0.777623	0.832013	2.69816
6	83165920	83200117	Dctn1	ENSMUSG00000031865	protein_coding	4278.43	0.23902	0.147831	1.61685	0.10591	0.755741	29.5518	27.7657	38.9587	30.6378	126.914
4	133292459	133353481	Wdtc1	ENSMUSG00000037622	protein_coding	500.131	0.303431	0.187704	1.61653	0.105979	0.755741	4.28466	4.58924	5.86721	5.40568	20.1468
8	26021421	26119224	Hook3	ENSMUSG00000037234	protein_coding	2250.19	-0.272826	0.168787	-1.6164	0.106009	0.755741	4.31539	3.89479	2.84514	4.19695	15.2523
12	116405402	116463531	Ncapg2	ENSMUSG00000042029	protein_coding	2444.62	-0.211038	0.130569	-1.61629	0.106031	0.755741	19.3177	18.4283	15.7642	17.921	71.4312
6	120891930	120916853	Bid	ENSMUSG00000004446	protein_coding	520.207	-0.331029	0.20487	-1.6158	0.106138	0.755934	7.83718	7.69974	7.23118	5.44326	28.2114
2	35313986	35336976	Stom	ENSMUSG00000026880	protein_coding	474.215	0.311361	0.192849	1.61453	0.106412	0.756644	6.481	7.75861	8.85667	9.372	32.4683
2	127008717	127067909	Ap4e1	ENSMUSG00000001998	protein_coding	649.332	0.281687	0.174512	1.61414	0.106496	0.756644	3.017	2.66079	3.48367	3.63824	12.7997
11	77982754	78030539	Phf12	ENSMUSG00000037791	protein_coding	2056.08	0.214872	0.133122	1.6141	0.106507	0.756644	18.4807	18.3836	22.7463	21.3322	80.9427
10	61319657	61383523	Pald1	ENSMUSG00000020092	protein_coding	320.277	0.367727	0.227881	1.61368	0.106598	0.756644	3.10213	3.12567	4.55327	3.70149	14.4826
10	67979570	68059740	Rtkn2	ENSMUSG00000037846	protein_coding	552.986	-0.295654	0.183238	-1.6135	0.106636	0.756644	5.45797	4.98751	4.52089	4.24349	19.2098
X	51117269	51206532	Mbnl3	ENSMUSG00000036109	protein_coding	551.571	-0.329554	0.204367	-1.61256	0.10684	0.756841	3.31355	3.35939	2.23943	3.26831	12.1807
5	3928054	4081310	Akap9	ENSMUSG00000040407	protein_coding	1534.04	-0.312059	0.193563	-1.61218	0.106922	0.756841	3.93142	3.62784	2.3751	3.9434	13.8778
9	101105084	101251795	Ppp2r3a	ENSMUSG00000043154	protein_coding	587.244	-0.316304	0.196203	-1.61213	0.106934	0.756841	2.61099	2.35437	1.74667	2.38654	9.09858
13	66932830	66998401	Ptdss1	ENSMUSG00000021518	protein_coding	822.442	-0.259565	0.16103	-1.61191	0.106982	0.756841	12.9125	11.9677	10.7781	10.6476	46.3059
15	40655042	41104592	Zfpm2	ENSMUSG00000022306	protein_coding	3190.77	-0.197738	0.122736	-1.61109	0.107161	0.757196	33.2776	31.8676	29.0414	29.5496	123.736
1	134415378	134433351	Adipor1	ENSMUSG00000026457	protein_coding	2091.64	0.234642	0.145655	1.61095	0.107192	0.757196	18.0852	18.2892	23.9765	20.0554	80.4063
8	110919922	110972480	St3gal2	ENSMUSG00000031749	protein_coding	1545.42	0.231197	0.143552	1.61055	0.107278	0.757241	12.7365	14.0962	16.9092	15.5177	59.2597
11	48806404	48817353	Trim41	ENSMUSG00000040365	protein_coding	1025.07	0.244201	0.151727	1.60947	0.107513	0.758335	12.3101	13.1149	15.896	15.1236	56.4445
11	74830920	74845725	Mnt	ENSMUSG00000000282	protein_coding	802.679	0.270614	0.168328	1.60765	0.107911	0.758897	6.81394	8.14971	9.54874	9.03872	33.5511
11	30930774	30954335	Erlec1	ENSMUSG00000020311	protein_coding	719.942	0.268065	0.166791	1.60719	0.108013	0.758897	9.36697	9.67799	11.0169	12.6778	42.7397
1	132298626	132307357	Klhdc8a	ENSMUSG00000042115	protein_coding	168.85	-0.491837	0.306031	-1.60715	0.108022	0.758897	2.53108	1.86428	1.7975	1.41052	7.60338
4	119733784	120138045	Hivep3	ENSMUSG00000028634	protein_coding	1107.82	-0.25476	0.158541	-1.6069	0.108076	0.758897	3.46255	3.11252	3.00055	2.67313	12.2487
19	6829085	6840601	Rps6ka4	ENSMUSG00000024952	protein_coding	2284.22	0.253846	0.157976	1.60686	0.108085	0.758897	31.7477	31.7894	44.145	33.7327	141.415
15	78159465	78174108	Ift27	ENSMUSG00000016637	protein_coding	227.263	0.439122	0.273329	1.60657	0.108148	0.758897	7.58224	10.5793	14.0316	11.2511	43.4442
9	44403761	44407548	Trappc4	ENSMUSG00000032112	protein_coding	311.386	0.353381	0.219962	1.60656	0.108151	0.758897	11.0128	11.2947	15.1636	14.1782	51.6493
13	3634032	3651774	Asb13	ENSMUSG00000033781	protein_coding	160.236	-0.462721	0.288313	-1.60492	0.10851	0.760257	2.43293	2.84491	1.93812	2.0117	9.22766
X	68678541	68717963	Fmr1	ENSMUSG00000000838	protein_coding	4809.04	-0.209408	0.130479	-1.60492	0.108511	0.760257	28.2244	26.4339	22.0005	26.8699	103.529
11	100408456	100414836	P3h4	ENSMUSG00000006931	protein_coding	450.003	0.314192	0.195843	1.60431	0.108647	0.760257	9.03534	8.48273	11.7137	10.7069	39.9387
4	155249802	155256687	Faap20	ENSMUSG00000073684	protein_coding	144.675	0.508802	0.317165	1.60422	0.108665	0.760257	2.6354	3.88658	4.87903	4.67953	16.0805
14	57826239	57828745	Mrpl57	ENSMUSG00000021967	protein_coding	499.436	0.302827	0.188905	1.60306	0.108921	0.761482	9.06339	9.26637	12.2531	11.0142	41.5971
11	103028190	103068912	Nmt1	ENSMUSG00000020936	protein_coding	3658.72	0.195769	0.122229	1.60165	0.109233	0.763103	30.849	33.8134	38.3795	37.9488	140.991
6	118107452	118139140	Csgalnact2	ENSMUSG00000042042	protein_coding	416.558	-0.323767	0.202272	-1.60065	0.109454	0.763103	4.10833	3.98112	3.00402	3.6843	14.7778
9	97074961	97111157	Slc25a36	ENSMUSG00000032449	protein_coding	254.659	-0.379444	0.23709	-1.60042	0.109506	0.763103	1.34387	1.51095	1.1214	1.14115	5.11738
X	20933395	20950608	Elk1	ENSMUSG00000009406	protein_coding	391.302	0.327566	0.204855	1.59902	0.109817	0.763103	2.95868	3.17814	4.1605	3.76402	14.0613
3	90488026	90491033	Snapin	ENSMUSG00000001018	protein_coding	211.578	0.407332	0.254797	1.59865	0.109898	0.763103	3.62429	3.93049	5.1645	5.16335	17.8826
5	34638536	34660148	Nop14	ENSMUSG00000036693	protein_coding	3694.52	-0.196802	0.123134	-1.59828	0.109981	0.763103	71.3002	66.0616	60.2875	63.4033	261.053
3	152236982	152266350	Nexn	ENSMUSG00000039103	protein_coding	396.331	-0.395302	0.247372	-1.598	0.110042	0.763103	5.53914	5.63372	3.22554	5.60859	20.007
9	64173387	64178562	Rpl4	ENSMUSG00000032399	protein_coding	23908.1	-0.1767	0.110588	-1.59782	0.110083	0.763103	866.126	829.556	742.184	806.487	3244.35
7	44816088	44830812	Nup62	ENSMUSG00000109511	protein_coding	1964.77	0.228436	0.142989	1.59757	0.110138	0.763103	28.7149	31.604	38.8058	33.911	133.036
11	22973215	22976496	Zrsr1	ENSMUSG00000044068	protein_coding	352.97	-0.346952	0.217193	-1.59743	0.110169	0.763103	5.42346	6.01903	4.10968	5.2039	20.7561
10	117814471	117845935	Rap1b	ENSMUSG00000052681	protein_coding	1649.73	-0.225325	0.141107	-1.59684	0.110301	0.763103	40.8255	42.6917	33.6914	40.1362	157.345
6	124931386	124937238	Mlf2	ENSMUSG00000030120	protein_coding	7408.93	0.195919	0.122714	1.59655	0.110366	0.763103	77.2177	82.7581	99.2515	89.4441	348.671
17	27909340	28062600	Anks1	ENSMUSG00000024219	protein_coding	689.135	-0.284746	0.178428	-1.59586	0.11052	0.763103	4.90346	5.17963	4.62933	3.87778	18.5902
2	121008403	121016904	Ccndbp1	ENSMUSG00000023572	protein_coding	316.064	0.347196	0.217805	1.59407	0.110921	0.763103	3.61134	4.01487	4.88014	5.12852	17.6349
2	23506220	23572106	Spopl	ENSMUSG00000026771	protein_coding	397.146	-0.352084	0.220878	-1.59402	0.110932	0.763103	1.99046	2.1244	1.37362	1.97025	7.45874
5	139359739	139460527	3110082I17Rik	ENSMUSG00000053553	protein_coding	1040.61	0.237021	0.148703	1.59392	0.110954	0.763103	15.3973	16.092	19.167	19.0882	69.7445
4	118428093	118432953	Elovl1	ENSMUSG00000006390	protein_coding	604.452	0.28099	0.176309	1.59373	0.110996	0.763103	9.01895	10.0272	12.1884	11.647	42.8815
11	23862646	23895253	Papolg	ENSMUSG00000020273	protein_coding	289.484	0.364288	0.228579	1.59371	0.111001	0.763103	2.1199	2.26036	2.65087	3.18018	10.2113
17	13760539	13906150	Mllt4	ENSMUSG00000068036	protein_coding	4577	-0.19002	0.119242	-1.59356	0.111034	0.763103	22.441	22.9287	20.932	20.0533	86.3551
10	82748701	82764144	Nfyb	ENSMUSG00000020248	protein_coding	724.205	-0.26127	0.163995	-1.59316	0.111124	0.763103	7.15829	7.65554	6.16571	6.5888	27.5683
5	3543833	3570238	Fam133b	ENSMUSG00000058503	protein_coding	895.183	-0.256276	0.160864	-1.59313	0.111131	0.763103	6.39962	6.1153	4.95096	5.88255	23.3484
18	30272747	30348126	Pik3c3	ENSMUSG00000033628	protein_coding	625.7	0.278766	0.174982	1.59311	0.111136	0.763103	6.20636	5.82348	7.04996	8.02852	27.1083
14	56668248	56697430	Mphosph8	ENSMUSG00000079184	protein_coding	589.788	-0.360882	0.22655	-1.59295	0.111172	0.763103	8.87934	8.67928	5.21727	8.99121	31.7671
10	121365090	121397245	Gns	ENSMUSG00000034707	protein_coding	1142.54	-0.237844	0.149361	-1.59241	0.111293	0.763103	15.4092	15.0905	13.8004	12.8368	57.1368
3	152178511	152210302	Dnajb4	ENSMUSG00000028035	protein_coding	508.424	-0.301533	0.189372	-1.59228	0.111322	0.763103	3.19208	2.89155	2.35565	2.74798	11.1873
11	82802449	82871210	Rffl	ENSMUSG00000020696	protein_coding	226.541	0.399293	0.250824	1.59193	0.111401	0.763103	1.65711	1.4799	2.16406	2.09831	7.39938
2	122234749	122265340	Sord	ENSMUSG00000027227	protein_coding	433.414	0.312179	0.196406	1.58946	0.111957	0.766357	7.92304	7.71419	10.3762	9.61226	35.6257
16	10783808	10785536	Socs1	ENSMUSG00000038037	protein_coding	200.083	-0.412585	0.259822	-1.58795	0.112297	0.767181	8.68555	9.12508	6.84093	6.9548	31.6064
4	108043839	108144998	Scp2	ENSMUSG00000028603	protein_coding	458.527	0.306689	0.193163	1.58772	0.11235	0.767181	5.49304	5.72069	7.46048	6.81508	25.4893
X	102513975	102644246	Phka1	ENSMUSG00000034055	protein_coding	263.27	-0.38212	0.240702	-1.58752	0.112394	0.767181	2.44356	2.0814	1.85163	1.72296	8.09956
1	33908225	34308661	Dst	ENSMUSG00000026131	protein_coding	19491.9	-0.174682	0.110036	-1.5875	0.1124	0.767181	23.5367	24.2165	20.7147	22.9525	91.4204
7	4915217	4922002	Zfp628	ENSMUSG00000074406	protein_coding	380.545	0.34513	0.217579	1.58623	0.112687	0.768583	4.44498	4.61222	6.57927	5.23637	20.8728
1	97795114	98095646	Pam	ENSMUSG00000026335	protein_coding	2304.92	-0.200014	0.126172	-1.58524	0.112911	0.769561	9.70059	10.0028	8.64458	9.04985	37.3978
7	16875317	16887462	Dact3	ENSMUSG00000078794	protein_coding	161.799	0.454029	0.286602	1.58418	0.113152	0.769777	2.09564	2.25056	3.16275	2.96689	10.4758
14	20499364	20546573	Ppp3cb	ENSMUSG00000021816	protein_coding	678.41	-0.267226	0.168699	-1.58404	0.113184	0.769777	5.9242	5.77793	4.73231	5.31219	21.7466
2	150114406	150136708	Zfp120	ENSMUSG00000068134	protein_coding	152.762	0.528002	0.333545	1.583	0.113422	0.769777	1.34791	1.36402	1.45526	2.61446	6.78166
19	37899036	38043577	Myof	ENSMUSG00000048612	protein_coding	16497.5	-0.175208	0.110685	-1.58295	0.113433	0.769777	114.927	119.102	101.414	112.508	447.951
X	36873900	36884222	Ube2a	ENSMUSG00000016308	protein_coding	322.099	0.355309	0.224492	1.58272	0.113485	0.769777	6.20321	5.62969	8.33911	7.22813	27.4001
17	34601091	34603690	Rnf5	ENSMUSG00000015478	protein_coding	190.9	0.435761	0.275377	1.58241	0.113555	0.769777	4.96294	5.43046	6.29453	8.26837	24.9563
7	4690604	4715997	Brsk1	ENSMUSG00000035390	protein_coding	447.951	0.305886	0.193319	1.58228	0.113585	0.769777	4.55785	4.73728	6.11643	5.71443	21.126
13	106958996	107022126	Kif2a	ENSMUSG00000021693	protein_coding	2188.26	-0.218586	0.138154	-1.58219	0.113607	0.769777	15.9797	15.7663	12.6982	15.5071	59.9513
17	88440711	88490533	Foxn2	ENSMUSG00000034998	protein_coding	886.979	-0.244775	0.154735	-1.5819	0.113672	0.769777	6.07343	6.36187	5.40866	5.40937	23.2533
10	99263231	99267488	Dusp6	ENSMUSG00000019960	protein_coding	1329.46	0.227834	0.144141	1.58064	0.113961	0.770897	19.6399	22.026	25.3933	24.8841	91.9433
1	54645340	54926387	Ankrd44	ENSMUSG00000052331	protein_coding	623.051	0.273007	0.172755	1.58031	0.114036	0.770897	1.8044	1.9818	2.36349	2.35184	8.50153
X	47912387	47965868	Ocrl	ENSMUSG00000001173	protein_coding	488.36	-0.293064	0.185551	-1.57943	0.114239	0.770897	2.65231	2.73669	2.1641	2.37754	9.93064
5	76974683	76999937	Srp72	ENSMUSG00000036323	protein_coding	3381.01	-0.19802	0.125377	-1.5794	0.114244	0.770897	29.4823	30.593	25.0664	29.0222	114.164
9	110532597	110618633	Setd2	ENSMUSG00000044791	protein_coding	4294.09	-0.252981	0.16018	-1.57936	0.114254	0.770897	20.1825	21.0962	14.3887	21.476	77.1433
1	39900913	40026310	Map4k4	ENSMUSG00000026074	protein_coding	8560.51	0.201289	0.127475	1.57905	0.114324	0.770897	38.859	40.2018	50.3316	43.2431	172.635
11	97050628	97068904	Osbpl7	ENSMUSG00000038534	protein_coding	369.003	0.324976	0.205919	1.57817	0.114526	0.771713	2.4865	2.77675	3.36745	3.43056	12.0613
10	67886103	67912662	Zfp365	ENSMUSG00000037855	protein_coding	722.755	-0.273725	0.173577	-1.57697	0.114803	0.773027	6.89968	7.56326	6.58097	5.72125	26.7652
2	51130438	51149111	Rnd3	ENSMUSG00000017144	protein_coding	764.253	0.266652	0.169198	1.57598	0.115031	0.773424	7.90285	6.9691	8.66587	9.81929	33.3571
8	119561989	119575183	Hsdl1	ENSMUSG00000034189	protein_coding	514.36	0.293496	0.186242	1.57589	0.115051	0.773424	6.53494	7.05832	8.92568	8.22384	30.7428
7	25242561	25250761	Erf	ENSMUSG00000040857	protein_coding	1069.12	0.245736	0.155958	1.57565	0.115106	0.773424	12.3153	13.4882	16.6134	14.8728	57.2897
2	32986224	33131654	Garnl3	ENSMUSG00000038860	protein_coding	181.914	-0.442759	0.281132	-1.57492	0.115276	0.774018	0.71841	0.897444	0.650057	0.571696	2.83761
10	93939165	94035817	Vezt	ENSMUSG00000036099	protein_coding	473.537	0.300531	0.190948	1.57389	0.115513	0.774971	0.913372	1.04247	1.17909	1.3081	4.44303
2	126152141	126165279	Dtwd1	ENSMUSG00000023330	protein_coding	164.86	-0.443723	0.28198	-1.5736	0.115581	0.774971	6.57319	6.80764	4.9223	5.23081	23.5339
6	49243924	49264033	Tra2a	ENSMUSG00000029817	protein_coding	3301.06	-0.225586	0.143424	-1.57286	0.115751	0.775071	24.0663	24.6379	18.5042	24.5842	91.7927
13	17695413	17699105	Mplkip	ENSMUSG00000012429	protein_coding	214.171	0.413405	0.262842	1.57283	0.115759	0.775071	3.43825	3.10263	4.85545	4.09738	15.4937
8	75033705	75070121	Tom1	ENSMUSG00000042870	protein_coding	238.634	0.40901	0.26011	1.57245	0.115846	0.775106	3.90604	3.90508	6.06213	4.57818	18.4514
2	154791096	154867261	Raly	ENSMUSG00000027593	protein_coding	6787.08	0.186078	0.11838	1.57187	0.11598	0.775456	88.5573	94.8894	110.648	104.36	398.456
2	157145893	157204534	Rbl1	ENSMUSG00000027641	protein_coding	1038.01	-0.239374	0.152323	-1.57149	0.116069	0.775507	9.18031	8.63982	7.34587	8.24815	33.4141
4	140514485	140666012	Arhgef10l	ENSMUSG00000040964	protein_coding	709.18	0.290675	0.185041	1.57087	0.116213	0.775521	4.94207	5.72501	7.40642	6.00007	24.0736
19	40550257	40588463	Aldh18a1	ENSMUSG00000025007	protein_coding	2489.86	-0.20945	0.133341	-1.57078	0.116234	0.775521	28.6632	33.7263	27.5966	28.0158	118.002
14	76414961	76507765	Tsc22d1	ENSMUSG00000022010	protein_coding	2469.92	0.202061	0.128676	1.57031	0.116343	0.775615	12.124	12.1619	14.7811	14.0048	53.0718
17	34112023	34122634	Brd2	ENSMUSG00000024335	protein_coding	8514.95	0.190356	0.121279	1.56958	0.116514	0.775615	52.5929	51.1964	64.0197	57.9947	225.804
17	56412431	56476483	Ptprs	ENSMUSG00000013236	protein_coding	4924.9	-0.212927	0.135671	-1.56944	0.116546	0.775615	35.6555	36.4845	34.9632	29.0826	136.186
13	112464070	112510086	Il6st	ENSMUSG00000021756	protein_coding	2146.95	-0.200823	0.127969	-1.56931	0.116575	0.775615	9.66001	10.0089	8.53877	9.11939	37.3271
X	73342621	73359080	Zfp275	ENSMUSG00000031365	protein_coding	1039.41	-0.240519	0.153361	-1.56832	0.116806	0.776611	7.44482	8.42807	6.55034	7.32045	29.7437
7	128237342	128245100	Armc5	ENSMUSG00000042178	protein_coding	464.075	0.315576	0.201332	1.56744	0.117012	0.777436	5.01782	5.2062	7.17299	5.90219	23.2992
12	84754560	84773112	Npc2	ENSMUSG00000021242	protein_coding	576.982	0.28695	0.18317	1.56658	0.117213	0.778227	7.20315	7.94631	8.63618	10.4748	34.2605
19	32757497	32826160	Pten	ENSMUSG00000013663	protein_coding	2783.31	-0.198924	0.127109	-1.56499	0.117586	0.779834	12.1391	12.437	10.3053	11.8074	46.6888
12	84149176	84218881	Elmsan1	ENSMUSG00000042507	protein_coding	1036.47	0.244655	0.156345	1.56484	0.117619	0.779834	5.80216	6.05619	7.65515	6.80397	26.3175
1	16228674	16520112	Stau2	ENSMUSG00000025920	protein_coding	380.344	-0.315422	0.201705	-1.56378	0.117869	0.780947	2.92444	3.01916	2.42707	2.49892	10.8696
3	55625195	56183701	Nbea	ENSMUSG00000027799	protein_coding	1276.38	-0.237337	0.151832	-1.56316	0.118015	0.781369	2.02897	2.15708	1.64341	2.02829	7.85775
6	37327255	37442146	Creb3l2	ENSMUSG00000038648	protein_coding	2156.56	0.203071	0.129993	1.56216	0.118249	0.781662	12.9225	13.2563	15.826	15.228	57.2328
19	5896516	5913010	Dpf2	ENSMUSG00000024826	protein_coding	1045.94	0.264824	0.16953	1.56211	0.118261	0.781662	7.00963	6.8935	9.55847	7.61204	31.0736
1	92934376	92947941	Capn10	ENSMUSG00000026270	protein_coding	246.611	0.386462	0.247441	1.56183	0.118327	0.781662	2.49824	2.18006	3.33107	2.96	10.9694
12	83631236	83683123	Rbm25	ENSMUSG00000010608	protein_coding	5960.59	-0.233373	0.149447	-1.56157	0.118389	0.781662	18.2257	16.9987	12.9093	18.1084	66.2421
17	71344489	71475343	Smchd1	ENSMUSG00000024054	protein_coding	3161.74	-0.231037	0.148029	-1.56075	0.118583	0.781668	8.42466	8.37158	6.26921	8.54027	31.6057
11	4257557	4272514	Lif	ENSMUSG00000034394	protein_coding	395.297	-0.315984	0.202504	-1.56038	0.11867	0.781668	4.7519	4.83529	4.13728	3.78783	17.5123
5	92441314	92506833	Scarb2	ENSMUSG00000029426	protein_coding	856.65	-0.253986	0.162863	-1.55951	0.118875	0.781668	6.94324	7.16056	6.43818	5.73104	26.273
18	12755314	12941841	Osbpl1a	ENSMUSG00000044252	protein_coding	461.829	-0.2955	0.189483	-1.5595	0.118877	0.781668	3.24124	3.30686	2.79319	2.70299	12.0443
11	70224128	70229798	Bcl6b	ENSMUSG00000000317	protein_coding	1298.46	-0.226288	0.145182	-1.55865	0.11908	0.781668	18.6114	17.1709	15.8897	15.6466	67.3186
9	95399292	95406722	Chst2	ENSMUSG00000033350	protein_coding	387.018	0.32689	0.209741	1.55854	0.119105	0.781668	2.15121	2.30787	3.09827	2.65189	10.2092
12	116207050	116263025	Wdr60	ENSMUSG00000042050	protein_coding	456.516	-0.312338	0.20044	-1.55826	0.119171	0.781668	5.71735	7.19812	5.10753	5.62841	23.6514
11	30099395	30268175	Sptbn1	ENSMUSG00000020315	protein_coding	16525.6	-0.170417	0.109395	-1.55782	0.119276	0.781668	46.2335	48.9056	43.4865	43.672	182.298
2	119034790	119039769	Rpusd2	ENSMUSG00000027324	protein_coding	166.563	0.438868	0.281736	1.55773	0.119298	0.781668	2.44984	2.52095	3.52275	3.41879	11.9123
1	134494648	134508774	Rabif	ENSMUSG00000042229	protein_coding	206.247	-0.402162	0.258198	-1.55758	0.119334	0.781668	3.77671	4.02362	2.84801	3.2527	13.901
14	69241848	69285112	Slc25a37	ENSMUSG00000034248	protein_coding	735.225	-0.26425	0.16971	-1.55707	0.119454	0.781668	6.04262	6.62479	4.96645	5.93687	23.5707
16	32016290	32079342	Pak2	ENSMUSG00000022781	protein_coding	1341.51	-0.222915	0.143237	-1.55627	0.119644	0.781668	9.50257	10.7225	8.69086	9.18392	38.0998
6	145746748	145821079	Rassf8	ENSMUSG00000030259	protein_coding	1453.93	0.217698	0.139917	1.55592	0.119728	0.781668	11.7093	11.2829	13.9603	13.5991	50.5516
1	171288563	171295024	Ufc1	ENSMUSG00000062963	protein_coding	590.38	0.274042	0.176136	1.55586	0.119742	0.781668	12.3562	12.1979	15.6688	14.9149	55.1379
2	104754795	104816696	Qser1	ENSMUSG00000074994	protein_coding	1586.86	-0.227369	0.146176	-1.55544	0.119841	0.781668	9.3019	8.82201	7.21171	8.79712	34.1327
19	46044886	46072915	Pprc1	ENSMUSG00000055491	protein_coding	5322.28	-0.188156	0.120969	-1.5554	0.119851	0.781668	36.4197	35.2775	33.4706	31.3836	136.551
9	98563721	98588382	Copb2	ENSMUSG00000032458	protein_coding	4135	0.1838	0.118232	1.55456	0.12005	0.781668	28.3227	29.6499	33.9614	33.9255	125.859
15	27466677	27594909	Ank	ENSMUSG00000022265	protein_coding	1424.31	-0.228446	0.14696	-1.55447	0.120072	0.781668	20.6741	19.8262	18.7795	16.8107	76.0905
5	135149657	135165760	Tbl2	ENSMUSG00000005374	protein_coding	972.146	-0.242615	0.156076	-1.55447	0.120073	0.781668	6.29975	6.4591	5.81102	5.28943	23.8593
7	122085403	122101886	Ndufab1	ENSMUSG00000030869	protein_coding	589.304	0.352195	0.226597	1.55428	0.120117	0.781668	3.45818	3.70283	5.74665	3.61865	16.5263
9	85842380	85847040	Tpbg	ENSMUSG00000035274	protein_coding	334.158	-0.333463	0.214612	-1.55379	0.120234	0.78189	4.69081	4.5665	3.91615	3.64654	16.82
4	117550365	117674297	Eri3	ENSMUSG00000033423	protein_coding	676.114	0.276802	0.178237	1.553	0.120423	0.782583	8.74899	10.6026	12.5358	11.5963	43.4836
4	136310942	136359447	Hnrnpr	ENSMUSG00000066037	protein_coding	2936.65	-0.194856	0.125506	-1.55256	0.120529	0.782741	6.86846	6.55139	5.76591	6.33989	25.5256
16	13780699	13814840	Rrn3	ENSMUSG00000022682	protein_coding	1140.37	0.230178	0.148338	1.55171	0.120731	0.783514	13.5685	14.1842	17.2754	16.2534	61.2815
8	71592176	71601092	Pgls	ENSMUSG00000031807	protein_coding	737.109	0.289395	0.186543	1.55136	0.120816	0.783531	8.0029	8.74574	11.8453	9.17674	37.7707
2	32570858	32573579	Dpm2	ENSMUSG00000026810	protein_coding	263.487	0.360292	0.232411	1.55024	0.121084	0.784734	5.50855	5.62416	7.34492	7.38768	25.8653
12	36091846	36156825	Bzw2	ENSMUSG00000020547	protein_coding	1271.02	-0.219871	0.141926	-1.54919	0.121335	0.785336	35.1921	34.7146	30.8991	30.9905	131.796
18	33199355	33213862	Stard4	ENSMUSG00000024378	protein_coding	1646.78	-0.233305	0.150642	-1.54874	0.121443	0.785336	13.7085	16.5966	12.1509	14.4741	56.9301
15	83375607	83464606	Pacsin2	ENSMUSG00000016664	protein_coding	3998.43	-0.204079	0.131792	-1.5485	0.121503	0.785336	50.6134	54.1891	50.0409	43.5956	198.439
4	136469761	136554780	Luzp1	ENSMUSG00000001089	protein_coding	2115.42	-0.210749	0.136131	-1.54813	0.12159	0.785336	13.5645	13.0228	10.8881	12.8552	50.3307
15	81318921	81360765	Slc25a17	ENSMUSG00000022404	protein_coding	622.475	0.278104	0.179983	1.54516	0.122306	0.788785	14.5919	17.5055	18.8161	21.3776	72.291
11	73183596	73199042	Ctns	ENSMUSG00000005949	protein_coding	276.566	0.37122	0.24027	1.54501	0.122343	0.788785	3.12485	3.64621	4.89907	4.10033	15.7705
17	35059035	35062095	Ddah2	ENSMUSG00000007039	protein_coding	526.555	0.289283	0.187259	1.54483	0.122388	0.788785	13.1726	15.1367	18.4984	17.113	63.9206
15	73095844	73184840	Ago2	ENSMUSG00000036698	protein_coding	5981.83	0.18708	0.121123	1.54455	0.122456	0.788785	19.1542	19.6612	23.7469	21.7726	84.3349
13	14610301	14613037	Mrpl32	ENSMUSG00000015672	protein_coding	285.847	0.367342	0.237905	1.54407	0.122571	0.788986	15.0208	15.8526	17.6655	23.5928	72.1317
9	3403592	3479236	Cwf19l2	ENSMUSG00000025898	protein_coding	605.395	-0.30914	0.200337	-1.5431	0.122807	0.789019	3.06673	2.97204	2.0573	2.99787	11.0939
3	35892105	35937445	Dcun1d1	ENSMUSG00000027708	protein_coding	729.572	-0.2537	0.16441	-1.54309	0.122808	0.789019	4.15369	4.20543	3.41929	3.8221	15.6005
11	53567379	53601967	Kif3a	ENSMUSG00000018395	protein_coding	921.224	-0.268192	0.173837	-1.54278	0.122884	0.789019	13.4937	13.1708	9.72861	13.2044	49.5975
3	52981875	53017237	Cog6	ENSMUSG00000027742	protein_coding	487.737	-0.291447	0.188942	-1.54252	0.122948	0.789019	5.05456	5.23709	3.98973	4.70439	18.9858
X	96096042	96168552	Msn	ENSMUSG00000031207	protein_coding	14103.2	0.172678	0.111958	1.54234	0.122991	0.789019	95.8423	103.476	116.756	114.794	430.868
14	34310727	34345144	Glud1	ENSMUSG00000021794	protein_coding	3249.68	-0.201027	0.130469	-1.5408	0.123366	0.790893	41.0034	39.8075	38.1322	34.2717	153.215
8	53586867	53639065	Neil3	ENSMUSG00000039396	protein_coding	503.461	-0.305321	0.198234	-1.5402	0.123511	0.791116	5.02725	4.4857	3.48903	4.48374	17.4857
10	40349308	40483818	Cdk19	ENSMUSG00000038481	protein_coding	331.688	0.337432	0.219116	1.53997	0.123568	0.791116	2.28319	2.51262	2.82676	3.44076	11.0633
11	69991143	69994951	Gabarap	ENSMUSG00000018567	protein_coding	1333.15	0.224888	0.146126	1.539	0.123804	0.791753	32.1572	31.2393	39.7901	36.5138	139.7
3	96238108	96239127	Hist2h3c2	ENSMUSG00000081058	protein_coding	784.676	-0.333408	0.216694	-1.53861	0.1239	0.791753	40.7356	40.7313	24.5469	42.6121	148.626
19	7417625	7425904	2700081O15Rik	ENSMUSG00000053080	protein_coding	1504.21	0.248978	0.161846	1.53837	0.123959	0.791753	9.27138	9.32365	12.7347	9.97981	41.3096
3	100138180	100162407	Wdr3	ENSMUSG00000033285	protein_coding	2314.08	-0.198447	0.12904	-1.53787	0.12408	0.791753	22.7682	22.2883	20.5806	19.8906	85.5277
5	129895723	129903623	Zbed5	ENSMUSG00000034173	protein_coding	157.702	-0.447674	0.291129	-1.53772	0.124118	0.791753	1.84626	1.62796	1.25594	1.37513	6.10529
2	126791565	126876230	Trpm7	ENSMUSG00000027365	protein_coding	2390.85	-0.261654	0.17018	-1.53752	0.124167	0.791753	11.5469	10.337	7.59273	11.3256	40.8023
1	162570515	162599084	Vamp4	ENSMUSG00000026696	protein_coding	268.307	-0.380237	0.247495	-1.53634	0.124454	0.792944	2.97299	3.34152	2.10551	2.92592	11.3459
2	85048022	85073048	Tnks1bp1	ENSMUSG00000033955	protein_coding	6922.78	0.209284	0.136246	1.53607	0.124521	0.792944	49.1095	49.625	64.6401	52.8201	216.195
8	3515384	3544267	Pnpla6	ENSMUSG00000004565	protein_coding	1188.7	0.240396	0.156636	1.53474	0.124847	0.794214	5.16714	5.52471	7.00294	5.98889	23.6837
12	51377580	51450096	Scfd1	ENSMUSG00000020952	protein_coding	491.625	-0.291508	0.18996	-1.53458	0.124887	0.794214	13.056	11.5317	10.0068	10.7335	45.3279
16	14361558	14475737	Abcc1	ENSMUSG00000023088	protein_coding	3101.77	-0.192345	0.12539	-1.53397	0.125037	0.794635	12.6424	12.7952	11.8125	11.1244	48.3744
19	20373428	20390944	Anxa1	ENSMUSG00000024659	protein_coding	8378.14	0.190494	0.124212	1.53362	0.125123	0.794647	152.874	132.182	164.86	170.94	620.856
4	127021324	127037013	Sfpq	ENSMUSG00000028820	protein_coding	12971.7	-0.172892	0.112767	-1.53318	0.125231	0.794806	142.047	133.419	123.458	128.71	527.634
11	6258919	6267772	Ddx56	ENSMUSG00000004393	protein_coding	1152.78	-0.246734	0.160967	-1.53283	0.125319	0.794828	23.3071	23.677	22.299	18.4127	87.6958
8	105264648	105269326	Fbxl8	ENSMUSG00000033313	protein_coding	153.011	0.471654	0.307787	1.53241	0.125422	0.794955	2.63104	3.17621	4.64569	3.61817	14.0711
15	82329532	82338826	Naga	ENSMUSG00000022453	protein_coding	299.655	0.364064	0.237728	1.53143	0.125664	0.795875	5.812	7.23097	9.40782	7.84059	30.2914
15	96571418	96642913	Slc38a1	ENSMUSG00000023169	protein_coding	5617.72	-0.179781	0.117433	-1.53092	0.125789	0.795875	34.737	32.8521	30.6167	30.9358	129.142
17	7945653	7979824	Rsph3a	ENSMUSG00000073471	protein_coding	210.156	-0.436099	0.284923	-1.53059	0.125872	0.795875	5.81842	4.65288	3.21638	4.82641	18.5141
12	69803750	69893200	Map4k5	ENSMUSG00000034761	protein_coding	969.955	0.236458	0.154501	1.53046	0.125903	0.795875	4.72056	5.11454	6.12553	5.80837	21.769
19	23206441	23273897	Smc5	ENSMUSG00000024943	protein_coding	2629.93	-0.249519	0.16311	-1.52976	0.126076	0.796421	24.3504	23.0167	16.7605	24.514	88.6416
12	69182731	69184083	Rpl36al	ENSMUSG00000049751	protein_coding	2282.08	-0.21526	0.140745	-1.52944	0.126157	0.796421	87.2681	85.0469	82.0903	70.6819	325.087
18	35771559	35807172	Ube2d2a	ENSMUSG00000091896	protein_coding	862.757	0.238095	0.155746	1.52874	0.126329	0.79698	15.0101	15.3012	17.762	19.1362	67.2095
15	96411698	96460843	Scaf11	ENSMUSG00000033228	protein_coding	8735.7	-0.181777	0.118937	-1.52834	0.126427	0.797069	57.7674	56.4928	47.9782	56.0805	218.319
1	191906767	191913247	Slc30a1	ENSMUSG00000037434	protein_coding	215.216	0.421572	0.275935	1.5278	0.126563	0.797399	1.96094	1.37312	2.37597	2.22346	7.93349
X	105120378	105123927	Magee1	ENSMUSG00000031227	protein_coding	239.821	-0.377204	0.247013	-1.52706	0.126746	0.79749	3.79361	3.45621	2.62952	3.14568	13.025
19	45747734	45749591	Npm3	ENSMUSG00000056209	protein_coding	820.976	-0.282628	0.185152	-1.52647	0.126894	0.797893	38.3026	33.8833	34.3225	26.6557	133.164
X	7667941	7671390	Plp2	ENSMUSG00000031146	protein_coding	1233.1	0.235537	0.154564	1.52388	0.127537	0.799734	41.3208	39.4181	52.3633	45.4671	178.569
18	32163089	32236751	Map3k2	ENSMUSG00000024383	protein_coding	1332.95	-0.226518	0.148674	-1.52359	0.12761	0.799734	6.13364	6.52797	5.05836	6.12799	23.848
4	3831334	3835665	Rps20	ENSMUSG00000028234	protein_coding	4621.33	-0.181581	0.119189	-1.52347	0.12764	0.799734	56.3057	58.1477	49.0453	55.1435	218.642
X	107782751	107816334	2610002M06Rik	ENSMUSG00000031242	protein_coding	172.371	-0.460753	0.302461	-1.52335	0.127672	0.799734	1.77099	1.21852	1.02989	1.218	5.23741
3	96557957	96561883	Txnip	ENSMUSG00000038393	protein_coding	164.645	0.449052	0.294794	1.52327	0.127691	0.799734	1.85529	2.38153	2.67241	3.31286	10.2221
5	29735688	29818134	Dnajb6	ENSMUSG00000029131	protein_coding	1451.36	0.236964	0.155563	1.52327	0.127692	0.799734	10.2727	10.6358	13.8981	11.4413	46.2479
6	119570796	119848167	Erc1	ENSMUSG00000030172	protein_coding	3466.29	-0.184389	0.121163	-1.52182	0.128053	0.801119	10.8594	10.6822	9.37136	10.1973	41.1103
X	142681406	142843494	Tmem164	ENSMUSG00000047045	protein_coding	889.619	0.2377	0.156206	1.52171	0.128081	0.801119	5.79818	5.53178	6.91664	6.85561	25.1022
2	76629898	76648015	Prkra	ENSMUSG00000002731	protein_coding	205.107	-0.407828	0.268194	-1.52065	0.128349	0.80172	5.50816	5.44273	3.64726	4.91266	19.5108
17	47599331	47611492	Bysl	ENSMUSG00000023988	protein_coding	1988.76	0.222795	0.146527	1.52051	0.128383	0.80172	22.4696	22.826	29.6092	24.7712	99.676
19	18579328	18631789	Ostf1	ENSMUSG00000024725	protein_coding	664.402	0.269608	0.177336	1.52032	0.128431	0.80172	5.89201	6.08994	7.97864	6.87696	26.8375
1	155844964	155973255	Cep350	ENSMUSG00000033671	protein_coding	1554.15	-0.2311	0.152079	-1.5196	0.128612	0.802313	5.0935	4.55662	3.79979	4.70534	18.1552
11	115420128	115431274	Kctd2	ENSMUSG00000016940	protein_coding	197.553	0.406805	0.26779	1.51912	0.128733	0.802313	2.42866	2.94407	3.78585	3.54752	12.7061
4	154157485	154160666	Tprgl	ENSMUSG00000029030	protein_coding	368.346	0.336497	0.221535	1.51894	0.128779	0.802313	6.47247	7.35313	9.96794	7.95967	31.7532
5	23698296	23712667	AI506816	ENSMUSG00000105987	processed_transcript	412.579	-0.320915	0.211469	-1.51755	0.129127	0.803368	5.19774	4.51622	3.53241	4.52203	17.7684
17	80200089	80207305	Srsf7	ENSMUSG00000024097	protein_coding	2286.96	-0.194034	0.127887	-1.51723	0.129208	0.803368	51.5575	50.2413	45.9065	45.8537	193.559
17	24414675	24425895	Rnps1	ENSMUSG00000034681	protein_coding	1936.74	-0.203243	0.133962	-1.51717	0.129224	0.803368	52.2804	50.3582	46.9706	44.9047	194.514
2	18195654	18392830	Dnajc1	ENSMUSG00000026740	protein_coding	949.043	-0.239873	0.158131	-1.51692	0.129286	0.803368	4.20243	4.17983	3.3406	3.99834	15.7212
11	23736847	23770970	Rel	ENSMUSG00000020275	protein_coding	499.834	-0.280065	0.184715	-1.5162	0.129469	0.80343	3.5517	3.42637	2.83968	3.09412	12.9119
7	16842902	16870464	Prkd2	ENSMUSG00000041187	protein_coding	200.129	0.397309	0.262071	1.51604	0.12951	0.80343	1.61216	1.64131	2.28664	2.12418	7.66429
1	164304121	164437725	Nme7	ENSMUSG00000026575	protein_coding	206.666	-0.39285	0.259157	-1.51588	0.12955	0.80343	1.96323	1.83009	1.39342	1.59304	6.77978
17	56016753	56036637	Sh3gl1	ENSMUSG00000003200	protein_coding	1391.61	0.212113	0.140003	1.51507	0.129756	0.803679	28.6187	30.5682	35.5262	35.1378	129.851
11	53259814	53300457	Hspa4	ENSMUSG00000020361	protein_coding	13546.6	-0.181701	0.119943	-1.5149	0.129799	0.803679	124.473	123.111	102.47	123.058	473.112
11	120618372	120625240	Sirt7	ENSMUSG00000025138	protein_coding	295.238	0.341202	0.225258	1.51472	0.129844	0.803679	2.26114	2.549	2.9658	3.32827	11.1042
5	104079111	104113733	Sparcl1	ENSMUSG00000029309	protein_coding	279.12	0.381553	0.252255	1.51257	0.13039	0.805549	3.14579	4.70986	5.13114	5.42378	18.4106
19	55741810	55933654	Tcf7l2	ENSMUSG00000024985	protein_coding	754.685	0.246116	0.162724	1.51248	0.130413	0.805549	3.61969	3.89217	4.40396	4.79195	16.7078
11	115933282	115966725	Sap30bp	ENSMUSG00000020755	protein_coding	1081.09	0.226012	0.149462	1.51217	0.130491	0.805549	12.4162	13.1463	15.7555	15.0434	56.3615
5	44472132	44799680	Ldb2	ENSMUSG00000039706	protein_coding	152.628	0.446841	0.295621	1.51153	0.130653	0.805549	1.84636	1.83186	2.34764	2.83879	8.86465
18	11633276	11743207	Rbbp8	ENSMUSG00000041238	protein_coding	613.887	-0.269301	0.178206	-1.51117	0.130744	0.805549	8.08562	8.40386	6.39291	7.75746	30.6398
5	33739673	33782817	Letm1	ENSMUSG00000005299	protein_coding	1906.99	0.221818	0.146785	1.51117	0.130745	0.805549	8.90356	8.44364	11.2514	9.56975	38.1684
2	84600071	84650765	Ctnnd1	ENSMUSG00000034101	protein_coding	534.484	0.293169	0.194041	1.51086	0.130824	0.805549	2.91697	3.32043	3.45876	4.45019	14.1464
14	20707552	20723618	Zswim8	ENSMUSG00000021819	protein_coding	1800.47	-0.202989	0.134427	-1.51004	0.131034	0.80632	14.9324	15.2448	13.8296	13.1804	57.1872
5	21785283	21803787	Psmc2	ENSMUSG00000028932	protein_coding	2484.76	0.202221	0.133959	1.50957	0.131153	0.806526	21.4875	22.1751	23.5627	28.3443	95.5697
2	181837854	181857461	Pcmtd2	ENSMUSG00000027589	protein_coding	186.602	0.469836	0.311381	1.50888	0.13133	0.807091	1.87182	1.67611	1.85336	3.25855	8.65985
11	6427229	6444443	H2afv	ENSMUSG00000041126	protein_coding	691.539	0.280446	0.186016	1.50765	0.131645	0.807711	16.6218	19.7846	24.9242	20.5153	81.8459
4	122859047	122886056	Cap1	ENSMUSG00000028656	protein_coding	4757.63	-0.180755	0.119986	-1.50646	0.131949	0.807711	66.1673	71.4388	63.735	61.3526	262.694
12	17690814	17791926	Hpcal1	ENSMUSG00000071379	protein_coding	322.733	-0.324752	0.215574	-1.50645	0.13195	0.807711	10.7006	11.168	9.14738	8.83712	39.8531
5	24685532	24710378	Nub1	ENSMUSG00000028954	protein_coding	475.576	0.286111	0.189957	1.50619	0.132019	0.807711	4.88269	4.55191	6.03524	5.81758	21.2874
12	81860030	82000924	Pcnx	ENSMUSG00000021140	protein_coding	844.745	-0.236038	0.156723	-1.50609	0.132045	0.807711	3.49168	3.66447	3.02383	3.24685	13.4268
15	99970074	100016351	Larp4	ENSMUSG00000023025	protein_coding	3979.06	-0.191245	0.127013	-1.50571	0.13214	0.807711	30.8881	29.0036	25.0218	29.18	114.094
13	55530410	55536658	Ddx41	ENSMUSG00000021494	protein_coding	1346.87	0.222662	0.147901	1.50548	0.132202	0.807711	27.2476	26.3612	33.9215	30.4862	118.016
9	46273064	46282643	Zpr1	ENSMUSG00000032078	protein_coding	1235.72	-0.217598	0.144567	-1.50518	0.132279	0.807711	17.9484	17.307	15.8195	15.4308	66.5056
12	31926254	31950535	Hbp1	ENSMUSG00000002996	protein_coding	232.401	0.368113	0.244604	1.50494	0.132341	0.807711	1.5151	1.61315	2.02678	2.13922	7.29424
12	8313433	8343824	Hs1bp3	ENSMUSG00000020605	protein_coding	222.293	-0.374651	0.248968	-1.50482	0.132371	0.807711	4.09403	3.97175	3.14241	3.27558	14.4838
3	116513070	116549981	Dbt	ENSMUSG00000000340	protein_coding	269.837	0.348542	0.231633	1.50472	0.132397	0.807711	3.39885	3.3393	4.17044	4.69255	15.6011
7	118712552	118737024	Ccp110	ENSMUSG00000033904	protein_coding	763.107	-0.243327	0.161732	-1.50451	0.132451	0.807711	4.71661	4.80843	3.95254	4.35621	17.8338
10	91082940	91102607	Ikbip	ENSMUSG00000019975	protein_coding	470.879	-0.308772	0.205354	-1.50361	0.132681	0.808146	4.38077	5.66591	3.80067	4.58302	18.4304
5	76140271	76155504	Srd5a3	ENSMUSG00000029233	protein_coding	253.267	0.369188	0.245604	1.50318	0.132791	0.808146	2.11131	2.41552	3.24229	2.76767	10.5368
1	138963435	139178960	Dennd1b	ENSMUSG00000056268	protein_coding	587.081	-0.28748	0.191283	-1.50291	0.132862	0.808146	1.72938	1.42792	1.21263	1.46386	5.83379
11	115584255	115604051	Gga3	ENSMUSG00000020740	protein_coding	1068	0.220712	0.146941	1.50204	0.133087	0.808994	7.44743	7.57054	8.87357	9.17756	33.0691
15	9140621	9198318	Lmbrd2	ENSMUSG00000039704	protein_coding	741.947	-0.273944	0.182431	-1.50163	0.133192	0.809118	10.3641	9.60209	7.30058	9.80605	37.0728
5	115345642	115348981	Cox6a1	ENSMUSG00000041697	protein_coding	1291.57	0.223685	0.149005	1.50119	0.133307	0.809296	74.6548	86.8501	99.3362	94.9	355.741
16	44085402	44139705	Atp6v1a	ENSMUSG00000052459	protein_coding	942.417	0.227991	0.15198	1.50013	0.13358	0.809673	6.65009	7.00716	8.10193	8.39592	30.1551
9	21616169	21704230	Smarca4	ENSMUSG00000032187	protein_coding	12781.2	0.208389	0.138949	1.49975	0.133679	0.809673	87.9682	86.1489	115.425	91.5845	381.127
5	121660563	121687256	Brap	ENSMUSG00000029458	protein_coding	1740.2	0.210803	0.14057	1.49963	0.13371	0.809673	8.68017	9.54883	11.3368	10.3838	39.9496
8	105524465	105566047	Atp6v0d1	ENSMUSG00000013160	protein_coding	619.641	0.260417	0.173656	1.49962	0.133714	0.809673	14.6145	15.2977	18.9498	17.9519	66.814
1	58462771	58505109	Orc2	ENSMUSG00000026037	protein_coding	1070.42	-0.221357	0.147677	-1.49893	0.133891	0.809673	13.7095	14.7019	12.3062	12.8301	53.5477
8	109705546	109724932	Zfp821	ENSMUSG00000031728	protein_coding	343.794	0.316906	0.211424	1.49891	0.133896	0.809673	2.17462	2.20156	2.63536	2.9968	10.0083
10	30645584	30803107	Ncoa7	ENSMUSG00000039697	protein_coding	395.409	-0.318869	0.212771	-1.49865	0.133965	0.809673	3.76622	4.04835	2.78718	3.70343	14.3052
9	55549883	55919605	Scaper	ENSMUSG00000034007	protein_coding	303.219	-0.384608	0.256898	-1.49712	0.134361	0.811546	3.17767	3.14104	1.90179	3.13079	11.3513
4	115056426	115071755	Tal1	ENSMUSG00000028717	protein_coding	169.422	-0.424415	0.283648	-1.49628	0.134581	0.812204	2.26485	1.94727	1.55362	1.68761	7.45335
15	85037062	85062828	Fam118a	ENSMUSG00000022434	protein_coding	489.044	0.283869	0.189746	1.49605	0.134641	0.812204	7.57427	8.92314	10.1257	10.5909	37.214
8	88137855	88172027	Heatr3	ENSMUSG00000031657	protein_coding	2390.35	-0.193789	0.129592	-1.49538	0.134816	0.812748	27.3124	26.6097	24.883	23.7004	102.505
5	53998499	54121057	Stim2	ENSMUSG00000039156	protein_coding	957.424	0.22997	0.153864	1.49463	0.135011	0.813305	8.01338	8.31538	10.1178	9.60874	36.0553
19	7215158	7217616	Cox8a	ENSMUSG00000035885	protein_coding	2492.26	0.205193	0.137319	1.49429	0.135101	0.813305	197.015	207.049	256.05	223.384	883.498
7	126986860	127014621	Mvp	ENSMUSG00000030681	protein_coding	1125.81	0.258452	0.173009	1.49387	0.135211	0.813305	6.42647	6.36026	8.90449	6.81123	28.5025
5	33018816	33027966	Ywhah	ENSMUSG00000018965	protein_coding	5280.77	0.212631	0.142416	1.49302	0.135431	0.813305	61.2763	64.1684	83.2568	66.253	274.955
5	142627698	142670588	Wipi2	ENSMUSG00000029578	protein_coding	1683.65	-0.206079	0.138034	-1.49296	0.135449	0.813305	7.76324	8.51029	7.44338	7.08731	30.8042
11	102284931	102289237	Tmub2	ENSMUSG00000034757	protein_coding	282.059	0.360148	0.241264	1.49275	0.135501	0.813305	4.32939	4.91604	6.76339	5.42246	21.4313
11	75298166	75348324	Rpa1	ENSMUSG00000000751	protein_coding	3715.45	-0.176956	0.118545	-1.49273	0.135508	0.813305	33.4361	33.7673	30.0379	31.2862	128.528
5	138164583	138172422	Mcm7	ENSMUSG00000029730	protein_coding	4734.82	-0.196463	0.131706	-1.49168	0.135782	0.813731	55.5483	53.0562	52.2802	45.3166	206.201
2	118598211	118641591	Bub1b	ENSMUSG00000040084	protein_coding	3856.85	0.179234	0.120211	1.49099	0.135963	0.813731	39.5857	40.8791	47.6131	46.2898	174.368
12	111961376	111966977	2010107E04Rik	ENSMUSG00000021290	protein_coding	1007.94	0.249546	0.167394	1.49077	0.136021	0.813731	119.843	120.184	161.685	131.678	533.39
2	132816141	132844197	Mcm8	ENSMUSG00000027353	protein_coding	401.817	-0.298636	0.200346	-1.4906	0.136066	0.813731	5.39117	5.95026	4.82991	4.66727	20.8386
2	90940382	91019497	Celf1	ENSMUSG00000005506	protein_coding	3905.98	0.176495	0.118442	1.49014	0.136188	0.813731	20.3147	20.9717	23.992	24.1169	89.3952
19	6982473	6987651	Vegfb	ENSMUSG00000024962	protein_coding	986.168	0.26592	0.178501	1.48974	0.136292	0.813731	25.5303	27.5677	37.2623	28.3084	118.669
14	27482412	27508460	Ccdc66	ENSMUSG00000046753	protein_coding	591.595	-0.305541	0.205123	-1.48955	0.136342	0.813731	10.1912	10.9409	7.10361	10.6317	38.8673
8	70754679	70758677	Rab3a	ENSMUSG00000031840	protein_coding	125.904	0.476241	0.319765	1.48935	0.136396	0.813731	2.13392	2.36225	3.02076	3.44283	10.9598
1	73910231	74124449	Tns1	ENSMUSG00000055322	protein_coding	1212.86	0.233555	0.156868	1.48886	0.136524	0.813731	3.36472	3.2578	4.32848	3.68245	14.6335
2	25517982	25546940	Traf2	ENSMUSG00000026942	protein_coding	634.258	0.255818	0.171831	1.48878	0.136546	0.813731	5.30073	5.4793	6.77717	6.48178	24.039
13	13437602	13512275	Nid1	ENSMUSG00000005397	protein_coding	2111.67	0.20826	0.13989	1.48874	0.136556	0.813731	14.0555	16.7834	18.7303	17.9633	67.5326
16	32332252	32393747	Ubxn7	ENSMUSG00000053774	protein_coding	1250.45	-0.21638	0.145363	-1.48855	0.136607	0.813731	6.18211	6.19822	5.12541	5.88368	23.3894
5	129881156	129887470	Chchd2	ENSMUSG00000070493	protein_coding	1525.43	-0.247096	0.166088	-1.48775	0.136818	0.814479	35.7731	33.614	34.0107	26.0798	129.478
1	127205015	127488336	Mgat5	ENSMUSG00000036155	protein_coding	602.513	-0.264759	0.178114	-1.48646	0.137158	0.81479	2.83033	3.24994	2.6636	2.54795	11.2918
8	69894180	69902558	Ndufa13	ENSMUSG00000036199	protein_coding	1146.98	0.220352	0.148296	1.48589	0.137308	0.81479	38.3042	42.2606	49.1345	47.5647	177.264
5	149046702	149184489	Hmgb1	ENSMUSG00000066551	protein_coding	3122.85	-0.182854	0.123074	-1.48572	0.137352	0.81479	32.0696	30.7645	28.388	28.7055	119.928
4	155074110	155086382	Rer1	ENSMUSG00000029048	protein_coding	782.438	0.254358	0.171272	1.48511	0.137514	0.81479	19.3659	18.0455	24.5524	21.3653	83.3291
6	34598500	34775473	Cald1	ENSMUSG00000029761	protein_coding	16586.9	0.162337	0.109343	1.48465	0.137636	0.81479	59.7289	63.9086	70.3671	72.3076	266.312
8	123423527	123463270	Def8	ENSMUSG00000001482	protein_coding	952.664	0.257164	0.173235	1.48448	0.137681	0.81479	9.21296	9.52184	12.8497	10.1584	41.7429
15	79659227	79667660	Cby1	ENSMUSG00000022428	protein_coding	373	0.314928	0.212165	1.48436	0.137714	0.81479	13.6678	14.6055	19.4766	16.6816	64.4316
13	34875494	34902877	Prpf4b	ENSMUSG00000021413	protein_coding	2770	-0.256195	0.172617	-1.48418	0.137762	0.81479	33.3418	30.8109	21.8633	33.8132	119.829
12	31265234	31329644	Lamb1	ENSMUSG00000002900	protein_coding	7842.27	-0.168903	0.113804	-1.48415	0.137769	0.81479	38.4715	41.1293	36.6585	36.3266	152.586
7	27258433	27282144	Numbl	ENSMUSG00000063160	protein_coding	364.444	0.352479	0.237543	1.48385	0.137848	0.81479	1.46251	2.05375	2.5585	2.05129	8.12605
10	117344673	117380015	Cpsf6	ENSMUSG00000055531	protein_coding	2189.55	-0.199854	0.134698	-1.48372	0.137883	0.81479	10.2411	10.9349	8.7388	10.3076	40.2224
9	52047150	52088737	Rdx	ENSMUSG00000032050	protein_coding	5786.62	-0.182391	0.122956	-1.48338	0.137974	0.81479	61.6552	59.1157	50.5846	59.3772	230.733
11	86267033	86357602	Med13	ENSMUSG00000034297	protein_coding	2671.71	-0.222181	0.149792	-1.48327	0.138004	0.81479	13.0786	12.136	9.57109	12.8015	47.5872
13	55495795	55513676	Pdlim7	ENSMUSG00000021493	protein_coding	1682.6	0.218234	0.147165	1.48291	0.138097	0.81479	14.6725	15.8463	19.6262	16.8998	67.0448
10	79988584	79996062	Cnn2	ENSMUSG00000004665	protein_coding	2988.82	0.19827	0.133781	1.48205	0.138326	0.81479	52.2837	55.3453	67.628	59.4808	234.738
4	133574745	133584243	Gpatch3	ENSMUSG00000028850	protein_coding	267.707	0.357193	0.241013	1.48205	0.138327	0.81479	5.30496	5.40495	7.71743	6.37683	24.8042
10	13966075	14151374	Hivep2	ENSMUSG00000015501	protein_coding	738.024	0.246754	0.166496	1.48205	0.138328	0.81479	2.22568	2.45496	2.93485	2.78493	10.4004
3	95434388	95497240	Arnt	ENSMUSG00000015522	protein_coding	1651.73	0.198167	0.133745	1.48167	0.138427	0.814867	8.9508	9.31836	10.611	11.007	39.8872
11	103364275	103412687	Plekhm1	ENSMUSG00000034247	protein_coding	888.972	0.250534	0.169278	1.48001	0.13887	0.816691	6.02631	6.92176	8.52987	7.31042	28.7884
10	81366222	81378516	Fzr1	ENSMUSG00000020235	protein_coding	1414.59	0.263031	0.17774	1.47987	0.138909	0.816691	12.8404	14.4293	19.4951	14.1	60.8647
8	85492576	85527560	Gpt2	ENSMUSG00000031700	protein_coding	1331.2	-0.208863	0.141215	-1.47905	0.139128	0.817473	11.6737	12.3826	10.8085	10.6417	45.5065
5	143548706	143564531	Fam220a	ENSMUSG00000083012	protein_coding	420.13	-0.299626	0.202641	-1.4786	0.139246	0.817662	4.88745	4.95429	3.67699	4.59947	18.1182
15	98737621	98763214	Arf3	ENSMUSG00000051853	protein_coding	3320.83	0.178507	0.120786	1.47789	0.139438	0.818284	37.6561	39.5576	44.8425	45.2537	167.31
3	145646976	145649981	Cyr61	ENSMUSG00000028195	protein_coding	6642.53	-0.18976	0.128459	-1.47721	0.139619	0.818839	158.122	175.39	160.274	140.689	634.474
1	165460637	165481214	Mpc2	ENSMUSG00000026568	protein_coding	192.913	0.395463	0.267815	1.47663	0.139775	0.81925	1.05905	1.09659	1.33032	1.60258	5.08854
10	59879556	59899302	Dnajb12	ENSMUSG00000020109	protein_coding	1305.19	0.223373	0.151395	1.47543	0.140096	0.820625	16.6249	17.3799	21.8376	19.0107	74.853
16	4639941	4650802	Vasn	ENSMUSG00000039646	protein_coding	489.644	0.299621	0.203161	1.4748	0.140266	0.820805	6.80477	7.08937	9.82607	7.73693	31.4571
9	107888151	107903139	Mon1a	ENSMUSG00000032583	protein_coding	177.509	0.403489	0.273612	1.47468	0.1403	0.820805	2.49358	2.64858	3.41515	3.60291	12.1602
11	49244191	49263030	Mgat1	ENSMUSG00000020346	protein_coding	910.627	-0.230383	0.156261	-1.47435	0.140387	0.820813	9.53983	10.2192	8.89196	8.45461	37.1056
12	32820335	32853369	Nampt	ENSMUSG00000020572	protein_coding	690.996	-0.249559	0.169402	-1.47317	0.140704	0.821737	8.05885	7.62632	6.38504	7.24744	29.3176
4	15265831	15286753	Tmem64	ENSMUSG00000043252	protein_coding	344.83	-0.308987	0.20975	-1.47312	0.140719	0.821737	3.93447	3.83445	3.21854	3.24695	14.2344
13	3566036	3611108	Fam208b	ENSMUSG00000033799	protein_coding	1995.24	-0.268492	0.182552	-1.47077	0.141353	0.82493	12.6913	12.1543	8.19835	13.1912	46.2351
7	141467392	141471473	Cd151	ENSMUSG00000025510	protein_coding	1048.96	0.229595	0.156195	1.46992	0.141582	0.825259	16.4538	17.0583	21.4438	18.9926	73.9485
11	115415689	115419962	Atp5h	ENSMUSG00000034566	protein_coding	2513.87	0.238565	0.162376	1.46921	0.141777	0.825525	73.4703	76.2815	104.488	77.0485	331.288
9	41327260	41655483	2610203C20Rik	ENSMUSG00000074415	processed_transcript	1828.91	-0.262962	0.178994	-1.46912	0.141802	0.825525	8.339	8.28245	5.59065	8.76912	30.9812
17	43016555	43089188	Tnfrsf21	ENSMUSG00000023915	protein_coding	358.72	-0.305973	0.208346	-1.46858	0.141946	0.825632	5.00971	5.39574	4.43976	4.22711	19.0723
3	30899371	30969415	Phc3	ENSMUSG00000037652	protein_coding	1188.07	-0.224608	0.15296	-1.46841	0.141994	0.825632	3.37046	3.58987	2.77117	3.38746	13.119
13	49653350	49679015	Nol8	ENSMUSG00000021392	protein_coding	990.55	-0.313586	0.213671	-1.46761	0.142209	0.826026	13.4496	11.1117	7.5994	12.9303	45.0911
9	102584598	102626534	Cep63	ENSMUSG00000032534	protein_coding	575.812	-0.26597	0.181238	-1.46752	0.142235	0.826026	3.25018	2.97933	2.48348	2.87179	11.5848
1	93512079	93621976	Farp2	ENSMUSG00000034066	protein_coding	821.147	-0.234468	0.159816	-1.46711	0.142345	0.826159	8.30595	7.80949	6.83037	7.30926	30.2551
6	48062395	48086593	Zfp746	ENSMUSG00000057691	protein_coding	372.16	-0.302696	0.20663	-1.46492	0.142942	0.828653	2.49277	2.36834	2.0906	1.96744	8.91915
2	83644435	83664622	Zc3h15	ENSMUSG00000027091	protein_coding	3049.44	-0.179169	0.122332	-1.46461	0.143026	0.828653	55.8672	54.5067	49.0279	51.5614	210.963
15	98134637	98165625	Asb8	ENSMUSG00000048175	protein_coding	305.214	0.32181	0.21982	1.46397	0.143202	0.828653	5.19823	5.50389	6.63066	7.17766	24.5104
19	32620005	32667187	Papss2	ENSMUSG00000024899	protein_coding	126.663	-0.470355	0.321508	-1.46296	0.143477	0.828653	1.73757	2.11125	1.3493	1.521	6.71912
X	74409483	74429194	G6pdx	ENSMUSG00000031400	protein_coding	1759.3	0.195812	0.133872	1.46269	0.143553	0.828653	24.3877	26.255	29.9482	29.841	110.432
18	57878678	57946821	Slc12a2	ENSMUSG00000024597	protein_coding	1828.19	-0.194612	0.133056	-1.46264	0.143567	0.828653	14.4508	13.9939	12.3091	13.3494	54.1032
9	65908924	66045015	Csnk1g1	ENSMUSG00000032384	protein_coding	1097.39	0.227824	0.15577	1.46257	0.143585	0.828653	3.04752	3.10238	3.33986	4.10707	13.5968
9	53439149	53536740	Atm	ENSMUSG00000034218	protein_coding	1859.61	-0.20959	0.143309	-1.4625	0.143604	0.828653	9.55313	8.77528	7.43411	8.95406	34.7166
6	83305691	83325908	Mthfd2	ENSMUSG00000005667	protein_coding	2880.84	-0.186213	0.127331	-1.46244	0.143621	0.828653	41.4657	42.1559	39.1799	36.5306	159.332
11	101458745	101466230	Vat1	ENSMUSG00000034993	protein_coding	1444.37	0.211445	0.144676	1.46151	0.143875	0.828653	23.1932	22.83	28.7862	26.0841	100.894
9	17030045	17030899	Gm5611	ENSMUSG00000090602	protein_coding	221.485	-0.422103	0.288853	-1.46131	0.143931	0.828653	15.5513	13.8243	8.45175	14.3704	52.1977
1	170644532	170682789	Olfml2b	ENSMUSG00000038463	protein_coding	860.045	0.258755	0.177179	1.46042	0.144175	0.828653	12.1769	11.8929	16.5246	13.0706	53.6651
11	120784272	120789102	Gps1	ENSMUSG00000025156	protein_coding	2436.31	-0.214894	0.147171	-1.46017	0.144244	0.828653	42.245	44.2299	42.2608	34.3581	163.094
6	34153380	34177111	Slc35b4	ENSMUSG00000018999	protein_coding	780.869	-0.240766	0.164926	-1.45985	0.144332	0.828653	4.05555	4.71301	3.80155	3.84744	16.4176
16	43861407	43926809	Qtrtd1	ENSMUSG00000022704	protein_coding	536.52	-0.265219	0.181681	-1.45981	0.144343	0.828653	6.17951	5.84356	4.90475	5.42798	22.3558
7	28359604	28372599	Plekhg2	ENSMUSG00000037552	protein_coding	688.886	0.280757	0.192361	1.45953	0.14442	0.828653	4.40046	4.30725	6.1918	4.67115	19.5707
5	115279666	115296972	Coq5	ENSMUSG00000041733	protein_coding	779.879	0.235627	0.161444	1.4595	0.144429	0.828653	11.5271	10.9142	13.3499	13.9108	49.7019
19	44293676	44306864	Scd2	ENSMUSG00000025203	protein_coding	10559.9	0.220781	0.151284	1.45939	0.144459	0.828653	69.9271	100.418	100.674	103.74	374.759
14	89896223	89898466	Gm10110	ENSMUSG00000062093	protein_coding	316.751	-0.329645	0.225936	-1.45902	0.14456	0.828653	8.30272	7.14195	5.79909	6.91519	28.159
19	6080762	6084944	Zfpl1	ENSMUSG00000024792	protein_coding	188.324	0.436155	0.29895	1.45896	0.144577	0.828653	3.97733	4.50542	7.06168	4.68861	20.233
17	21555046	21562066	Zfp52	ENSMUSG00000051341	protein_coding	331.617	-0.40002	0.274203	-1.45885	0.144607	0.828653	8.01582	8.45087	4.43734	8.55722	29.4613
8	122269569	122272650	Gm22	ENSMUSG00000043903	lincRNA	1029.48	0.298721	0.205009	1.45711	0.145086	0.830279	16.3778	12.0814	20.945	15.044	64.4482
4	107134155	107179116	Tceanc2	ENSMUSG00000028619	protein_coding	164.207	0.414589	0.284609	1.4567	0.1452	0.830279	0.950653	0.908862	1.19878	1.36225	4.42054
14	29968308	29975074	Selk	ENSMUSG00000042682	protein_coding	791.956	0.242144	0.16624	1.45659	0.145229	0.830279	29.6355	25.9786	33.8444	33.9924	123.451
1	179744894	179803680	Ahctf1	ENSMUSG00000026491	protein_coding	4065.84	-0.183276	0.125828	-1.45655	0.14524	0.830279	13.8025	13.382	11.367	13.3702	51.9217
17	33938821	33940343	Pfdn6	ENSMUSG00000024309	protein_coding	813.691	0.238062	0.163487	1.45615	0.14535	0.830412	29.7092	29.8214	37.8633	34.4139	131.808
18	60685978	60713389	Ndst1	ENSMUSG00000054008	protein_coding	1256.66	-0.210047	0.144365	-1.45497	0.145677	0.831407	10.5344	10.5828	9.64419	9.16258	39.9239
11	5713417	5762376	Urgcp	ENSMUSG00000049680	protein_coding	977.353	-0.249164	0.171278	-1.45474	0.145742	0.831407	8.01076	9.19859	8.19245	6.68529	32.0871
4	122946850	122961188	Mfsd2a	ENSMUSG00000028655	protein_coding	261.084	-0.343235	0.236021	-1.45426	0.145875	0.831407	5.73027	6.61113	4.8344	5.20648	22.3823
9	48468514	48480611	Rexo2	ENSMUSG00000032026	protein_coding	1203.81	-0.220186	0.151537	-1.45302	0.146219	0.832872	57.5401	57.0677	53.6465	47.612	215.866
10	41476314	41487032	Mical1	ENSMUSG00000019823	protein_coding	287.738	0.348146	0.23975	1.45212	0.146467	0.833615	2.08036	1.90368	2.89118	2.31746	9.19268
6	52242106	52245810	Hoxa11	ENSMUSG00000038210	protein_coding	291.703	0.327955	0.225917	1.45166	0.146596	0.833615	4.99849	5.75847	6.79703	7.13285	24.6868
9	15283337	15306448	4931406C07Rik	ENSMUSG00000031938	protein_coding	211.071	0.378136	0.260526	1.45143	0.146659	0.833615	2.71413	3.14653	4.12659	3.70939	13.6966
11	11787431	11808962	Fignl1	ENSMUSG00000035455	protein_coding	658.407	-0.252593	0.174085	-1.45098	0.146787	0.833615	7.27052	6.78432	5.62374	6.57254	26.2511
11	106156256	106160860	Limd2	ENSMUSG00000040699	protein_coding	521.84	0.270565	0.186472	1.45097	0.146789	0.833615	5.81552	6.32574	7.8959	7.17673	27.2139
3	129901425	129914103	Casp6	ENSMUSG00000027997	protein_coding	273.313	0.333684	0.230041	1.45054	0.146907	0.833792	2.06589	2.05305	2.72006	2.62726	9.46625
11	3639785	3649673	Tug1	ENSMUSG00000056579	processed_transcript	1297.33	-0.206923	0.142715	-1.4499	0.147086	0.834195	8.06339	7.80726	6.76104	7.43689	30.0686
2	164070322	164155524	Stk4	ENSMUSG00000018209	protein_coding	1584.5	0.203951	0.140689	1.44966	0.147154	0.834195	12.2035	11.6896	14.6675	13.6853	52.2458
4	95049034	95052222	Jun	ENSMUSG00000052684	protein_coding	2439.7	-0.227323	0.156955	-1.44833	0.147524	0.834599	38.2366	40.2572	39.0705	29.8338	147.398
6	124742544	124756524	Atn1	ENSMUSG00000004263	protein_coding	337.743	0.351124	0.242502	1.44792	0.147639	0.834599	2.97306	3.17192	4.7379	3.29636	14.1792
1	136008150	136035342	Tmem9	ENSMUSG00000026411	protein_coding	382.819	0.294207	0.203307	1.4471	0.147868	0.834599	5.74455	6.25612	7.69029	7.47016	27.1611
4	132311763	132329538	Trnau1ap	ENSMUSG00000028898	protein_coding	596.934	-0.268626	0.185696	-1.44659	0.148012	0.834599	10.8828	12.0267	10.5964	8.94844	42.4544
4	44126210	44233789	Rnf38	ENSMUSG00000035696	protein_coding	618.634	0.250297	0.173047	1.44641	0.148062	0.834599	3.13093	3.31314	3.73905	4.1765	14.3596
7	97400003	97407802	Ndufc2	ENSMUSG00000030647	protein_coding	439.408	0.395821	0.273694	1.44621	0.148117	0.834599	27.0686	20.7963	41.7575	22.7241	112.346
8	45336717	45382291	Fam149a	ENSMUSG00000070044	protein_coding	1122.71	-0.211632	0.146349	-1.44608	0.148154	0.834599	9.28428	9.96149	8.53664	8.59638	36.3788
13	113042763	113046388	Gpx8	ENSMUSG00000021760	protein_coding	633.645	-0.254973	0.176349	-1.44584	0.148222	0.834599	32.6757	31.7994	25.3832	30.4955	120.354
18	65800549	65817665	Sec11c	ENSMUSG00000024516	protein_coding	284.849	-0.32773	0.22673	-1.44546	0.148329	0.834599	4.90845	4.86938	4.11702	3.905	17.7999
6	3498382	3603531	Vps50	ENSMUSG00000001376	protein_coding	1013.94	-0.247403	0.171187	-1.44522	0.148395	0.834599	5.07275	4.55574	3.61438	4.7853	18.0282
5	137778849	137780110	Ppp1r35	ENSMUSG00000029725	protein_coding	133.751	0.494141	0.341932	1.44514	0.148418	0.834599	4.90717	4.84643	8.60349	5.44888	23.806
2	32255002	32260159	Uck1	ENSMUSG00000002550	protein_coding	514.783	-0.283371	0.19611	-1.44496	0.148469	0.834599	10.0375	9.50555	9.05821	7.44207	36.0433
4	6396207	6454271	Nsmaf	ENSMUSG00000028245	protein_coding	447.5	-0.279042	0.193128	-1.44486	0.148497	0.834599	2.7634	2.81361	2.4485	2.28306	10.3086
6	48395586	48419781	Krba1	ENSMUSG00000042810	protein_coding	216.38	0.364618	0.252464	1.44424	0.148672	0.834599	0.612401	0.666937	0.849358	0.848517	2.97721
6	116208038	116262686	Fam21	ENSMUSG00000024104	protein_coding	1973.03	-0.187786	0.130029	-1.44419	0.148684	0.834599	13.2865	13.1685	11.9171	12.0342	50.4062
15	52712445	52730431	Med30	ENSMUSG00000038622	protein_coding	573.455	0.258462	0.178981	1.44407	0.148719	0.834599	29.006	28.0103	36.2391	34.001	127.256
16	18621811	18629938	2019-09-05	ENSMUSG00000072214	protein_coding	380.943	-0.297561	0.206193	-1.44312	0.148986	0.835604	8.85933	9.93336	8.14515	7.5922	34.53
11	18879817	19018985	Meis1	ENSMUSG00000020160	protein_coding	219.301	0.396988	0.275306	1.44199	0.149307	0.83653	0.842556	0.863613	0.923883	1.40855	4.0386
3	95129536	95134011	Scnm1	ENSMUSG00000092607	protein_coding	170.2	0.406355	0.281874	1.44162	0.14941	0.83653	3.20667	3.21653	4.00109	4.80406	15.2284
11	95044474	95076801	Itga3	ENSMUSG00000001507	protein_coding	3440.77	0.197051	0.136689	1.4416	0.149415	0.83653	26.0172	27.3866	34.0817	28.914	116.399
2	128126038	128162547	Bcl2l11	ENSMUSG00000027381	protein_coding	955.133	0.250621	0.1739	1.44118	0.149535	0.836708	4.39487	5.94741	6.31567	6.36111	23.0191
1	191325912	191350914	Tmem206	ENSMUSG00000026627	protein_coding	167.313	0.416439	0.289219	1.43987	0.149904	0.838278	2.74242	3.33255	4.43796	3.89963	14.4125
11	100766032	100770957	Ghdc	ENSMUSG00000017747	protein_coding	211.486	0.377009	0.261973	1.43911	0.150119	0.838987	3.18002	3.32595	4.71653	3.96527	15.1878
2	168209048	168230591	Dpm1	ENSMUSG00000078919	protein_coding	137.819	0.440661	0.306428	1.43806	0.150418	0.839554	0.738827	0.746426	1.06689	1.00871	3.56086
1	71027498	71103146	Bard1	ENSMUSG00000026196	protein_coding	510.096	-0.270963	0.188445	-1.43789	0.150465	0.839554	4.32608	5.04785	3.7674	4.25624	17.3976
8	88697028	88751945	Cyld	ENSMUSG00000036712	protein_coding	1317.6	-0.21831	0.151891	-1.43728	0.150637	0.839554	5.49964	5.20588	4.26805	5.2495	20.2231
13	14052449	14063401	Ggps1	ENSMUSG00000021302	protein_coding	206.042	-0.369811	0.257332	-1.4371	0.150691	0.839554	4.56492	4.76329	3.52595	3.93155	16.7857
1	172196728	172206804	Pea15a	ENSMUSG00000013698	protein_coding	1451.31	0.211426	0.147127	1.43703	0.150709	0.839554	15.953	17.1897	20.9194	18.5731	72.6351
8	13159161	13175338	Lamp1	ENSMUSG00000031447	protein_coding	4966.44	0.181587	0.126375	1.43689	0.15075	0.839554	78.1519	87.3607	100.948	92.3333	358.794
13	21722098	21722478	Hist1h2bm	ENSMUSG00000096807	protein_coding	3275.4	-0.188906	0.131574	-1.43574	0.151078	0.83966	464.994	405.093	380.281	407.9	1658.27
14	69697307	69707584	R3hcc1	ENSMUSG00000034194	protein_coding	783.201	0.278967	0.194387	1.43512	0.151254	0.83966	12.6062	11.7319	17.5749	12.7452	54.6582
3	90213695	90226385	Rab13	ENSMUSG00000027935	protein_coding	244.811	0.352434	0.245719	1.4343	0.151487	0.83966	3.97165	4.92265	5.76115	5.95011	20.6056
1	136624901	136630053	Zfp281	ENSMUSG00000041483	protein_coding	654.713	0.259917	0.181221	1.43425	0.151501	0.83966	5.27592	6.19866	6.37738	7.82807	25.68
11	75348433	75405705	Smyd4	ENSMUSG00000018809	protein_coding	263.601	0.336026	0.234299	1.43418	0.151521	0.83966	2.66481	2.45126	3.22537	3.43949	11.7809
15	90933276	91049948	Kif21a	ENSMUSG00000022629	protein_coding	1249.26	-0.213867	0.149147	-1.43393	0.151593	0.83966	10.4317	9.25506	8.43008	9.09673	37.2136
6	120463247	120487559	Il17ra	ENSMUSG00000002897	protein_coding	167.272	0.402686	0.280852	1.4338	0.151629	0.83966	0.783405	0.798479	1.0868	1.06803	3.73671
14	55560006	55570065	Dcaf11	ENSMUSG00000022214	protein_coding	244.948	0.353097	0.24627	1.43378	0.151636	0.83966	1.13195	1.40299	1.59295	1.75008	5.87797
X	137049594	137082503	Fam199x	ENSMUSG00000042595	protein_coding	571.897	-0.268407	0.187218	-1.43366	0.151669	0.83966	3.48454	3.6704	2.69287	3.45636	13.3042
1	155776029	155812889	Qsox1	ENSMUSG00000033684	protein_coding	766.846	0.237288	0.165518	1.43361	0.151683	0.83966	3.73344	4.34246	4.83753	4.97826	17.8917
7	45461697	45466898	Bax	ENSMUSG00000003873	protein_coding	331.59	0.332134	0.231715	1.43337	0.151752	0.83966	9.83697	7.87542	12.3732	10.5592	40.6448
1	36471620	36508764	Cnnm4	ENSMUSG00000037408	protein_coding	600.211	0.26218	0.182947	1.4331	0.15183	0.83966	4.81021	5.94489	6.69202	6.59749	24.0446
12	86880703	86884814	Irf2bpl	ENSMUSG00000034168	protein_coding	1387.44	0.241509	0.168667	1.43186	0.152183	0.841045	14.7254	14.6888	20.3158	15.4159	65.1458
3	69067149	69127113	Kpna4	ENSMUSG00000027782	protein_coding	2197.53	-0.198592	0.138749	-1.4313	0.152344	0.841045	12.0921	12.8818	10.1053	12.3871	47.4664
4	116794310	116807640	Toe1	ENSMUSG00000028688	protein_coding	223.147	0.357508	0.249789	1.43124	0.152362	0.841045	3.17153	3.06913	3.90364	4.35503	14.4993
11	96323326	96347930	Hoxb3	ENSMUSG00000048763	protein_coding	144.069	0.442668	0.30945	1.4305	0.152574	0.841045	1.26476	1.471	2.09355	1.72555	6.55485
4	153975194	154008732	Cep104	ENSMUSG00000039523	protein_coding	1426.7	0.214358	0.149849	1.43049	0.152577	0.841045	11.5888	12.2134	15.2327	13.1797	52.2146
16	17280351	17406314	Pi4ka	ENSMUSG00000041720	protein_coding	744.113	0.234104	0.163741	1.42972	0.152797	0.841045	2.77757	3.00051	3.53131	3.47207	12.7815
4	135975460	135987264	Pithd1	ENSMUSG00000028669	protein_coding	454.177	0.327255	0.228985	1.42916	0.152959	0.841045	7.58643	7.89865	11.9126	8.0001	35.3977
14	34170655	34171168	Rpl23a-ps3	ENSMUSG00000078126	protein_coding	2371.47	-0.205768	0.144028	-1.42867	0.153099	0.841045	256.221	213.27	214.701	205.119	889.311
9	65629648	65660528	Rbpms2	ENSMUSG00000032387	protein_coding	773.253	0.241069	0.168812	1.42803	0.153283	0.841045	14.9359	18.1042	20	20.2496	73.2897
2	83978933	83981425	Gm13694	ENSMUSG00000096337	protein_coding	702.284	-0.235065	0.164627	-1.42786	0.153331	0.841045	14.3636	14.5938	12.3438	13.043	54.3442
16	10411948	10424428	Nubp1	ENSMUSG00000022503	protein_coding	629.288	0.308024	0.215903	1.42668	0.153673	0.841045	8.35296	6.34329	10.7776	7.9169	33.3908
16	11803721	11909445	Cpped1	ENSMUSG00000065979	protein_coding	347.733	0.30102	0.211094	1.426	0.153868	0.841045	2.95844	2.73042	3.48047	3.75457	12.9239
4	118362743	118409273	Szt2	ENSMUSG00000033253	protein_coding	768.579	0.236157	0.165608	1.42599	0.15387	0.841045	2.63463	2.98583	3.48297	3.33569	12.4391
3	119718742	119784466	Ptbp2	ENSMUSG00000028134	protein_coding	888.126	-0.233649	0.16398	-1.42486	0.154196	0.841045	5.35927	4.5798	4.25073	4.47474	18.6645
14	52198151	52257723	Chd8	ENSMUSG00000053754	protein_coding	3224.46	0.173691	0.121902	1.42484	0.154204	0.841045	9.09272	8.80238	10.1435	10.685	38.7236
7	45709467	45718002	Sphk2	ENSMUSG00000057342	protein_coding	320.776	0.317263	0.222668	1.42483	0.154208	0.841045	3.0624	3.47408	4.44141	3.93546	14.9133
9	64986985	65021717	Hacd3	ENSMUSG00000033629	protein_coding	694.144	-0.241601	0.169579	-1.42471	0.15424	0.841045	13.7043	12.472	11.4419	11.3852	49.0034
3	86137940	86142702	Rps3a1	ENSMUSG00000028081	protein_coding	8472.62	-0.189129	0.132819	-1.42396	0.154458	0.841045	452.319	425.87	430.643	362.512	1671.34
9	59291572	59316199	Adpgk	ENSMUSG00000025236	protein_coding	702.738	-0.265396	0.186426	-1.4236	0.154563	0.841045	14.1803	15.3818	14.1723	11.0812	54.8155
11	82979629	82991830	Slfn9	ENSMUSG00000069793	protein_coding	1022.45	-0.284136	0.199605	-1.42349	0.154593	0.841045	11.4979	11.0663	7.28982	11.942	41.7961
8	70758649	70760946	Mpv17l2	ENSMUSG00000035559	protein_coding	183.269	0.387245	0.272158	1.42287	0.154774	0.841045	5.40941	6.02014	7.89887	7.4948	26.8232
2	131127280	131146321	Hspa12b	ENSMUSG00000074793	protein_coding	245.975	-0.356934	0.250864	-1.42282	0.154789	0.841045	3.61213	3.52243	3.17722	2.54022	12.852
13	31625816	31631403	Foxf2	ENSMUSG00000038402	protein_coding	519.727	0.271746	0.19102	1.4226	0.154851	0.841045	9.10111	9.86348	12.6547	10.888	42.5072
10	128015168	128030037	Prim1	ENSMUSG00000025395	protein_coding	825.766	-0.226702	0.159363	-1.42255	0.154867	0.841045	10.823	11.0594	9.07047	10.2463	41.1991
6	30211289	30304539	Ube2h	ENSMUSG00000039159	protein_coding	1076.65	0.23808	0.167383	1.42237	0.15492	0.841045	9.57707	10.089	13.2233	10.6161	43.5055
6	113237843	113281392	Mtmr14	ENSMUSG00000030269	protein_coding	580.17	0.274712	0.193273	1.42137	0.155209	0.841045	8.00521	8.62039	11.5005	9.15993	37.286
14	45376334	45388802	Gnpnat1	ENSMUSG00000037722	protein_coding	278.544	-0.329917	0.23219	-1.42089	0.155349	0.841045	5.81752	5.40579	4.81451	4.37262	20.4104
1	105990406	106034074	Zcchc2	ENSMUSG00000038866	protein_coding	1393.88	-0.219877	0.154778	-1.4206	0.155434	0.841045	11.5432	9.48994	9.33091	9.30129	39.6654
6	137477245	137654876	Eps8	ENSMUSG00000015766	protein_coding	6170.68	-0.161314	0.113555	-1.42058	0.155439	0.841045	25.0749	25.0571	22.8105	23.4294	96.3719
15	66891320	66923201	Wisp1	ENSMUSG00000005124	protein_coding	1076.65	-0.212477	0.149592	-1.42038	0.155496	0.841045	10.0935	9.82139	9.03912	8.67047	37.6245
10	82985498	83195900	Chst11	ENSMUSG00000034612	protein_coding	1394.47	-0.201071	0.141572	-1.42027	0.155528	0.841045	12.0982	13.5681	11.2787	11.7465	48.6915
3	138143448	138159821	Trmt10a	ENSMUSG00000004127	protein_coding	627.016	-0.257685	0.181434	-1.42027	0.155529	0.841045	4.37172	3.75965	3.26312	3.76791	15.1624
9	21074168	21091988	Raver1	ENSMUSG00000010205	protein_coding	2616.31	0.204667	0.144143	1.41988	0.155641	0.841045	33.2768	33.9321	43.6821	35.9954	146.886
4	115000159	115043196	Stil	ENSMUSG00000028718	protein_coding	599.819	-0.247755	0.174575	-1.41919	0.155843	0.841045	5.25141	5.43622	4.73695	4.5342	19.9588
6	38381469	38427647	Ttc26	ENSMUSG00000056832	protein_coding	304.457	0.319842	0.225532	1.41817	0.156142	0.841045	2.49098	3.02099	3.41116	3.69001	12.6131
6	39086410	39118349	Parp12	ENSMUSG00000038507	protein_coding	136.935	-0.436002	0.307441	-1.41816	0.156143	0.841045	1.93377	1.81428	1.45544	1.39764	6.60113
9	27097385	27155421	Jam3	ENSMUSG00000031990	protein_coding	358.673	-0.294221	0.207527	-1.41775	0.156264	0.841045	7.60676	7.18335	6.04452	6.40334	27.238
7	27532000	27553218	Pld3	ENSMUSG00000003363	protein_coding	397.833	0.297556	0.209886	1.4177	0.156279	0.841045	5.784	5.83249	8.00824	6.66478	26.2895
5	114363567	114380508	Kctd10	ENSMUSG00000001098	protein_coding	2302.47	0.219499	0.15485	1.41749	0.156339	0.841045	25.3434	24.7478	33.6784	26.293	110.063
18	67774876	67795461	Seh1l	ENSMUSG00000079614	protein_coding	1410.71	0.214951	0.15169	1.41704	0.156471	0.841045	16.8206	18.4856	18.8546	23.5094	77.6702
18	67203531	67207880	Chmp1b	ENSMUSG00000109901	protein_coding	205.136	0.369148	0.260523	1.41695	0.156498	0.841045	1.89596	2.0147	2.39144	2.83143	9.13353
1	161040601	161070658	Dars2	ENSMUSG00000026709	protein_coding	236.991	-0.345023	0.243555	-1.41661	0.156596	0.841045	2.3713	2.48034	1.85018	2.09691	8.79874
14	34673928	34747983	Wapl	ENSMUSG00000041408	protein_coding	2436.09	-0.205015	0.144754	-1.4163	0.156688	0.841045	18.6396	18.7975	14.5783	19.0184	71.0338
18	82593593	82692883	Zfp236	ENSMUSG00000041258	protein_coding	1210.62	-0.203902	0.144024	-1.41575	0.156847	0.841045	5.96216	5.80453	5.27339	5.25924	22.2993
7	130865756	130913312	Plekha1	ENSMUSG00000040268	protein_coding	744.073	-0.23209	0.163949	-1.41562	0.156886	0.841045	4.48101	4.47783	3.70632	4.17282	16.838
7	4794546	4812590	Ube2s	ENSMUSG00000060860	protein_coding	2131.02	0.265605	0.187673	1.41526	0.156993	0.841045	17.9005	17.9042	26.8593	17.3135	79.9775
4	11191351	11204779	Ccne2	ENSMUSG00000028212	protein_coding	347.424	-0.336442	0.237738	-1.41518	0.157016	0.841045	5.80983	4.71694	3.57629	5.0747	19.1778
4	98936671	99120915	Dock7	ENSMUSG00000028556	protein_coding	3065.11	-0.194017	0.137099	-1.41516	0.157023	0.841045	8.98846	9.50103	7.38966	9.3188	35.1979
14	26918988	26971232	Appl1	ENSMUSG00000040760	protein_coding	947.268	-0.243815	0.172321	-1.41489	0.157101	0.841045	5.93291	5.25398	4.25075	5.53124	20.9689
3	137867675	137916557	Dnajb14	ENSMUSG00000074212	protein_coding	397.903	-0.284093	0.200835	-1.41456	0.157198	0.841045	1.28997	1.34826	1.04282	1.1963	4.87734
13	54621784	54664068	Faf2	ENSMUSG00000025873	protein_coding	1515.83	0.193665	0.136916	1.41447	0.157223	0.841045	12.9265	13.5204	14.969	16.2479	57.6638
9	109074568	109082587	Tma7	ENSMUSG00000091537	protein_coding	684.454	0.317516	0.224496	1.41435	0.157259	0.841045	20.0883	22.5186	20.1118	35.0036	97.7224
17	33810520	33822918	Kank3	ENSMUSG00000042099	protein_coding	378.582	0.290178	0.20519	1.41419	0.157306	0.841045	4.93863	5.4544	6.69808	6.39055	23.4817
4	21767156	21837872	Usp45	ENSMUSG00000040455	protein_coding	770.001	-0.258221	0.182648	-1.41376	0.157433	0.841045	6.26286	6.53601	4.65044	6.43598	23.8853
5	105415775	105490074	Lrrc8b	ENSMUSG00000070639	protein_coding	909.775	-0.21858	0.154611	-1.41375	0.157436	0.841045	6.95364	6.87419	5.83374	6.43773	26.0993
6	51470360	51483704	Cbx3	ENSMUSG00000029836	protein_coding	2617.01	-0.181078	0.12809	-1.41367	0.157458	0.841045	22.8065	21.2988	19.2886	20.875	84.2689
8	72565188	72571088	Smim7	ENSMUSG00000044600	protein_coding	527.971	0.256904	0.18173	1.41366	0.157463	0.841045	7.14418	6.86078	8.68351	8.56481	31.2533
8	121091628	121108392	Mthfsd	ENSMUSG00000031816	protein_coding	703.632	-0.239494	0.169417	-1.41363	0.15747	0.841045	3.29386	3.55318	3.105	2.86478	12.8168
9	36708482	36727065	Chek1	ENSMUSG00000032113	protein_coding	479.806	-0.292042	0.206595	-1.4136	0.15748	0.841045	5.40571	5.41695	3.81461	5.35009	19.9874
11	94629767	94645216	Lrrc59	ENSMUSG00000020869	protein_coding	12353.3	-0.167225	0.118337	-1.41313	0.157617	0.841305	206.349	197.862	193.021	177.957	775.19
18	53406341	53418007	Ppic	ENSMUSG00000024538	protein_coding	979.993	-0.227658	0.161148	-1.41273	0.157736	0.841468	39.9001	38.274	36.7245	31.9677	146.866
17	56278962	56290511	Plin3	ENSMUSG00000024197	protein_coding	512.737	0.25931	0.18361	1.41229	0.157865	0.841671	10.227	10.3347	12.9527	12.3985	45.9129
12	110485739	110583061	Ppp2r5c	ENSMUSG00000017843	protein_coding	1288.67	-0.203932	0.144432	-1.41195	0.157964	0.841671	14.6315	16.4302	13.4001	14.4239	58.8857
5	33820725	33897975	Whsc1	ENSMUSG00000057406	protein_coding	7011.67	-0.161759	0.114595	-1.41157	0.158076	0.841671	21.3573	20.5245	18.7096	19.9313	80.5227
3	89401004	89411870	Flad1	ENSMUSG00000042642	protein_coding	184.54	0.388421	0.275204	1.41139	0.158129	0.841671	1.89024	1.83139	2.6905	2.31715	8.72929
15	101284301	101290934	Atg101	ENSMUSG00000037204	protein_coding	608.02	0.2688	0.190576	1.41046	0.158404	0.842015	20.0732	22.608	29.1994	23.6321	95.5127
4	86854660	86857412	Rps6	ENSMUSG00000028495	protein_coding	9266.13	-0.230888	0.163716	-1.4103	0.158451	0.842015	321.882	277.486	306.233	219.102	1124.7
X	7728439	7731064	Praf2	ENSMUSG00000031149	protein_coding	163.056	0.403896	0.286416	1.41017	0.158489	0.842015	4.9509	5.02385	7.11916	6.45936	23.5533
4	140700541	140723220	Rcc2	ENSMUSG00000040945	protein_coding	7233.93	0.202052	0.143322	1.40977	0.158607	0.842015	79.7367	74.166	101.584	80.6162	336.103
8	80698507	80739497	Smarca5	ENSMUSG00000031715	protein_coding	5276.24	-0.172604	0.122443	-1.40967	0.158637	0.842015	33.6135	34.7392	28.7565	33.885	130.994
15	82338959	82349091	Smdt1	ENSMUSG00000022452	protein_coding	663.06	0.23714	0.168404	1.40816	0.159085	0.843668	26.366	27.3592	31.2173	34.156	119.098
3	157894248	157925077	Cth	ENSMUSG00000028179	protein_coding	154.455	-0.411985	0.292807	-1.40702	0.159422	0.843668	2.76798	3.24192	2.26753	2.39284	10.6703
4	148960535	149099876	Pex14	ENSMUSG00000028975	protein_coding	445.756	0.298044	0.211945	1.40623	0.159655	0.843668	2.90456	3.16473	4.32624	3.33404	13.7296
16	8633884	8637712	Tmem186	ENSMUSG00000043140	protein_coding	192.881	-0.37895	0.269516	-1.40604	0.159713	0.843668	3.58676	3.99967	3.19498	2.80108	13.5825
19	46573365	46596898	Sfxn2	ENSMUSG00000025036	protein_coding	191.613	-0.375835	0.267362	-1.40572	0.159808	0.843668	2.95956	3.45334	2.48908	2.60915	11.5111
1	182467260	182517608	Capn2	ENSMUSG00000026509	protein_coding	3459.69	-0.172665	0.122851	-1.40549	0.159876	0.843668	26.5478	28.4087	25.5404	24.7003	105.197
5	115110299	115119346	Acads	ENSMUSG00000029545	protein_coding	562.245	0.281782	0.200549	1.40505	0.160005	0.843668	9.91525	11.3786	14.9745	11.6044	47.8728
6	88883474	88898780	Mcm2	ENSMUSG00000002870	protein_coding	6953.37	-0.176482	0.125612	-1.40498	0.160027	0.843668	50.5479	50.2944	48.9139	42.976	192.732
12	69296681	69310687	Klhdc2	ENSMUSG00000020978	protein_coding	1078.9	-0.276555	0.196903	-1.40452	0.160164	0.843668	10.8852	9.78294	10.4741	7.03641	38.1786
3	88056520	88058495	Apoa1bp	ENSMUSG00000028070	protein_coding	293.44	0.320124	0.227983	1.40416	0.160273	0.843668	14.142	13.1997	18.4267	16.6996	62.468
11	60417145	60450927	Gid4	ENSMUSG00000018415	protein_coding	411.439	0.277973	0.197969	1.40412	0.160282	0.843668	3.44487	3.82761	4.52141	4.56925	16.3631
12	65075606	65132058	Fancm	ENSMUSG00000055884	protein_coding	561.545	-0.252401	0.179905	-1.40297	0.160627	0.843668	3.86037	3.60094	3.06259	3.40767	13.9316
9	42963842	43105718	Arhgef12	ENSMUSG00000059495	protein_coding	3409.05	-0.174713	0.124539	-1.40288	0.160653	0.843668	16.9946	15.7804	14.9833	14.9659	62.7242
7	111028951	111056377	Ctr9	ENSMUSG00000005609	protein_coding	2512.83	0.178864	0.127503	1.40282	0.16067	0.843668	13.7609	14.2592	16.6919	15.9912	60.7032
14	64811600	64949871	Hmbox1	ENSMUSG00000021972	protein_coding	755.648	-0.226081	0.161174	-1.40272	0.160701	0.843668	3.96843	4.03214	3.42795	3.63018	15.0587
3	146852367	146984009	Ttll7	ENSMUSG00000036745	protein_coding	1368.01	-0.203965	0.145434	-1.40245	0.160781	0.843668	8.12094	8.72264	6.94328	8.16546	31.9523
4	12089439	12096243	Rbm12b2	ENSMUSG00000052137	protein_coding	144.052	-0.447731	0.319312	-1.40217	0.160864	0.843668	2.67918	1.87142	1.67661	1.76788	7.99508
11	69323980	69325793	Trappc1	ENSMUSG00000049299	protein_coding	232.065	0.348769	0.24875	1.40208	0.16089	0.843668	8.4964	8.9463	10.4221	12.553	40.4178
15	89130585	89140703	Mapk12	ENSMUSG00000022610	protein_coding	559.295	-0.253404	0.180742	-1.40202	0.16091	0.843668	16.0824	14.5203	13.0661	13.4172	57.086
10	115289863	115315591	Rab21	ENSMUSG00000020132	protein_coding	641.378	-0.238073	0.169848	-1.40169	0.161009	0.843668	17.581	18.6321	15.7956	15.8548	67.8635
1	43047200	43098637	Tgfbrap1	ENSMUSG00000070939	protein_coding	670.119	0.237741	0.169636	1.40148	0.161071	0.843668	2.72602	2.60352	3.28777	3.18807	11.8054
4	135213969	135272814	Clic4	ENSMUSG00000037242	protein_coding	2867.6	-0.188286	0.134351	-1.40145	0.161079	0.843668	21.2862	22.9223	21.2095	18.7246	84.1426
8	85080740	85082339	Wdr83os	ENSMUSG00000059355	protein_coding	153.532	0.449745	0.321192	1.40024	0.161442	0.845101	5.97426	6.01924	10.1283	6.63688	28.7587
16	56007245	56029739	Pcnp	ENSMUSG00000071533	protein_coding	833.715	-0.222792	0.159227	-1.39921	0.16175	0.845821	13.4561	13.9609	12.4059	11.7917	51.6146
6	113514874	113531652	Emc3	ENSMUSG00000030286	protein_coding	931.371	0.21951	0.156917	1.39889	0.161846	0.845821	11.384	12.9673	13.9693	15.2936	53.6142
2	90745370	90781021	Fnbp4	ENSMUSG00000008200	protein_coding	2406.56	-0.191236	0.13674	-1.39855	0.161949	0.845858	18.4992	18.5447	15.0634	18.4771	70.5843
19	42147400	42151703	Marveld1	ENSMUSG00000044345	protein_coding	1098.02	-0.223014	0.159493	-1.39827	0.162031	0.845858	13.4499	12.6797	12.3883	10.6455	49.1634
10	111164802	111297247	Osbpl8	ENSMUSG00000020189	protein_coding	660.342	-0.265237	0.189759	-1.39776	0.162186	0.845892	4.29152	5.29234	3.5893	4.66125	17.8344
7	4792874	4795066	Rpl28	ENSMUSG00000030432	protein_coding	5146.77	-0.164194	0.117478	-1.39766	0.162216	0.845892	143.944	137.021	127.863	130.813	539.641
8	84132828	84147936	Cc2d1a	ENSMUSG00000036686	protein_coding	1352.83	0.2093	0.149952	1.39578	0.16278	0.847902	15.5893	16.5869	20.3955	17.8831	70.4547
13	94976344	95023314	Wdr41	ENSMUSG00000042015	protein_coding	247.457	-0.339724	0.243468	-1.39536	0.162909	0.848107	2.36654	2.86365	2.11574	2.14436	9.4903
9	95456898	95511996	U2surp	ENSMUSG00000032407	protein_coding	2472.68	-0.250176	0.179448	-1.39414	0.163276	0.849138	9.15138	8.27616	5.87019	9.32414	32.6219
17	28970885	29007945	Stk38	ENSMUSG00000024006	protein_coding	1149.39	0.205795	0.147647	1.39383	0.16337	0.849138	5.63863	6.32269	7.06375	7.1578	26.1829
2	37443279	37566454	Rabgap1	ENSMUSG00000035437	protein_coding	1351.03	-0.205967	0.14781	-1.39346	0.16348	0.849138	5.42057	5.4827	4.4179	5.35477	20.6759
5	89677087	89883334	Adamts3	ENSMUSG00000043635	protein_coding	502.763	-0.258724	0.185676	-1.39342	0.163494	0.849138	4.98917	4.59769	4.07197	4.19379	17.8526
10	128083273	128090391	Atp5b	ENSMUSG00000025393	protein_coding	12071.1	0.157238	0.112876	1.39302	0.163614	0.849138	125.736	130.412	150.338	144.042	550.528
7	143557230	143600090	Cars	ENSMUSG00000010755	protein_coding	3255.12	-0.174283	0.125147	-1.39263	0.163732	0.849138	25.5563	24.2801	23.1689	22.3604	95.3657
16	4726361	4766742	Hmox2	ENSMUSG00000004070	protein_coding	589.068	0.246022	0.176725	1.39212	0.163886	0.849225	11.5605	11.5601	14.5585	13.6791	51.3582
4	100776675	101029220	Cachd1	ENSMUSG00000028532	protein_coding	1052.72	0.221842	0.159404	1.3917	0.164014	0.849225	7.8385	7.51511	9.86884	8.55669	33.7791
18	61192919	61211612	Slc26a2	ENSMUSG00000034320	protein_coding	208.095	0.372541	0.26769	1.39169	0.164017	0.849225	0.649848	0.742952	0.805793	1.06207	3.26067
8	94386438	94395377	Herpud1	ENSMUSG00000031770	protein_coding	690.115	-0.237628	0.170874	-1.39066	0.164329	0.850375	15.0578	15.3916	13.9533	12.6235	57.0262
4	152274232	152285337	Gpr153	ENSMUSG00000042804	protein_coding	272.467	0.343417	0.247088	1.38986	0.164573	0.851173	2.96448	2.8843	4.31059	3.30491	13.4643
18	10725548	10818704	Mib1	ENSMUSG00000024294	protein_coding	2452.47	-0.181166	0.130469	-1.38857	0.164964	0.852733	12.3034	11.5816	10.25	11.5089	45.6439
9	59388258	59486618	Arih1	ENSMUSG00000025234	protein_coding	2097.98	-0.185308	0.133519	-1.38788	0.165175	0.853319	14.3654	13.1601	12.03	12.9625	52.518
2	120316461	120353137	Vps39	ENSMUSG00000027291	protein_coding	441.39	0.268967	0.193835	1.38761	0.165257	0.853319	2.24446	2.18008	2.81315	2.67821	9.9159
14	30548359	30574722	Tkt	ENSMUSG00000021957	protein_coding	3350.71	0.189061	0.136293	1.38717	0.165391	0.853548	21.8687	23.7263	28.7771	24.7101	99.0822
11	69784036	69795943	Chrnb1	ENSMUSG00000041189	protein_coding	280.119	-0.315401	0.227487	-1.38645	0.165608	0.85403	5.71279	5.95201	4.57897	5.10426	21.348
2	26389339	26397122	Pmpca	ENSMUSG00000026926	protein_coding	2319.23	-0.178967	0.129109	-1.38617	0.165694	0.85403	27.0137	27.6802	25.4765	24.3024	104.473
13	104631140	104817142	Cwc27	ENSMUSG00000021715	protein_coding	483.013	-0.292945	0.211366	-1.38596	0.165759	0.85403	9.73846	7.83225	6.40191	8.4598	32.4324
2	26910764	26913318	Rpl7a	ENSMUSG00000062647	protein_coding	9013.31	-0.207079	0.149488	-1.38526	0.165974	0.85403	267.97	247.45	260.933	198.432	974.786
9	55208925	55224433	Fbxo22	ENSMUSG00000032309	protein_coding	769.738	0.226561	0.163593	1.38491	0.16608	0.85403	14.1508	14.0298	17.497	16.4635	62.1411
17	24215054	24220851	1600002H07Rik	ENSMUSG00000024118	protein_coding	232.541	0.349447	0.252409	1.38445	0.166222	0.85403	3.60133	4.02975	5.38036	4.61361	17.6251
4	66827584	66930284	Tlr4	ENSMUSG00000039005	protein_coding	170.274	-0.389581	0.281424	-1.38432	0.16626	0.85403	1.68171	1.62002	1.1889	1.41877	5.90941
18	68300355	68324852	Rnmt	ENSMUSG00000009535	protein_coding	589.199	-0.256578	0.18539	-1.38399	0.166362	0.85403	4.08259	4.22153	3.15291	4.04274	15.4998
4	43381979	43427088	Rusc2	ENSMUSG00000035969	protein_coding	841.201	0.254172	0.183666	1.38388	0.166394	0.85403	4.42732	4.78929	6.41015	4.87784	20.5046
11	73177083	73183162	Tax1bp3	ENSMUSG00000040158	protein_coding	556.569	0.257091	0.185801	1.38369	0.166453	0.85403	7.29981	8.84376	10.1102	9.76145	36.0152
16	8658587	8672153	Carhsp1	ENSMUSG00000008393	protein_coding	799.65	0.251151	0.181516	1.38362	0.166473	0.85403	10.6999	13.7014	16.0077	13.8534	54.2624
18	75000477	75003381	Rpl17	ENSMUSG00000062328	protein_coding	6699.71	-0.181959	0.131575	-1.38293	0.166686	0.854139	450.527	422.871	426.777	366.094	1666.27
3	88394143	88410331	Pmf1	ENSMUSG00000028066	protein_coding	1000.73	-0.211226	0.152758	-1.38275	0.166742	0.854139	12.963	12.1609	11.2831	11.0883	47.4953
10	61475833	61582226	Lrrc20	ENSMUSG00000037151	protein_coding	164.82	0.392197	0.283872	1.3816	0.167095	0.855156	2.59101	2.5866	3.60957	3.38604	12.1732
4	129600668	129624059	Tmem234	ENSMUSG00000028797	protein_coding	1038.79	0.245667	0.177849	1.38132	0.16718	0.855156	10.4447	10.7207	14.7183	11.0558	46.9394
6	30401868	30455179	Klhdc10	ENSMUSG00000029775	protein_coding	1486.88	0.194459	0.14089	1.38022	0.16752	0.856161	7.9136	7.70376	9.47745	8.9344	34.0292
8	124520767	124552008	Cog2	ENSMUSG00000031979	protein_coding	759.867	0.223864	0.162299	1.37933	0.167794	0.85696	6.89357	7.05932	8.51847	8.27188	30.7432
2	172440556	172469908	Rtfdc1	ENSMUSG00000027502	protein_coding	855.383	0.21906	0.158892	1.37867	0.167996	0.85696	13.4446	14.9966	17.1591	16.9565	62.5567
6	86675151	86684522	Snrnp27	ENSMUSG00000001158	protein_coding	882.049	0.229946	0.166805	1.37853	0.168039	0.85696	20.9989	21.0431	27.4102	23.3029	92.7551
11	48946150	48979398	9930111J21Rik1	ENSMUSG00000069893	protein_coding	151.684	-0.429538	0.311678	-1.37815	0.168158	0.85696	1.56757	1.80975	1.05047	1.55444	5.98222
10	26274468	26375185	L3mbtl3	ENSMUSG00000039089	protein_coding	724.676	0.233484	0.169439	1.37799	0.168208	0.85696	7.21648	6.39649	8.27483	8.22704	30.1148
18	46282151	46311928	Ccdc112	ENSMUSG00000071855	protein_coding	298.069	-0.320055	0.232268	-1.37796	0.168217	0.85696	5.92618	5.29371	4.10934	5.19854	20.5278
9	61372366	61418497	Tle3	ENSMUSG00000032280	protein_coding	1920.95	0.201656	0.146411	1.37732	0.168413	0.857497	7.15814	7.42728	9.36837	7.88725	31.841
6	115805505	115808747	Rpl32	ENSMUSG00000057841	protein_coding	10340.4	-0.153871	0.111741	-1.37703	0.168504	0.857501	544.7	530.299	481.551	515.691	2072.24
8	56531522	56551047	Cep44	ENSMUSG00000038215	protein_coding	252.463	0.326881	0.237604	1.37574	0.168903	0.859072	1.65262	1.84176	2.23855	2.28088	8.0138
14	67751928	67933572	Dock5	ENSMUSG00000044447	protein_coding	2951.89	-0.171771	0.124899	-1.37528	0.169045	0.859334	14.0359	14.7412	13.4258	12.8974	55.1003
5	120594305	120612589	Rita1	ENSMUSG00000029600	protein_coding	195.896	0.365223	0.265676	1.37469	0.169228	0.859803	2.8713	2.8731	4.00284	3.60951	13.3568
8	56551090	56593939	Fbxo8	ENSMUSG00000038206	protein_coding	192.92	0.362721	0.264163	1.3731	0.169722	0.860706	1.47751	1.45336	1.93582	1.94932	6.81601
11	60864452	60879272	Tmem11	ENSMUSG00000043284	protein_coding	627.234	0.2376	0.173066	1.37289	0.169787	0.860706	15.7644	15.6099	19.5618	18.5398	69.4758
8	25513654	25575718	Fgfr1	ENSMUSG00000031565	protein_coding	2298.45	0.197854	0.14413	1.37275	0.169831	0.860706	9.71031	10.9185	13.126	11.2143	44.9691
5	123749716	123821593	Kntc1	ENSMUSG00000029414	protein_coding	1806.76	-0.18675	0.136111	-1.37205	0.170049	0.860706	11.4951	11.4055	9.65691	11.1292	43.6868
2	167932057	167979385	Ptpn1	ENSMUSG00000027540	protein_coding	1755.35	0.192953	0.140635	1.37201	0.170059	0.860706	14.104	14.05	17.4645	15.6714	61.2898
2	10056016	10080510	Atp5c1	ENSMUSG00000025781	protein_coding	2701.15	-0.171786	0.125245	-1.3716	0.170189	0.860706	68.2306	74.411	63.8091	66.7909	273.242
7	141438113	141444025	Pidd1	ENSMUSG00000025507	protein_coding	201.699	-0.37126	0.27076	-1.37118	0.170319	0.860706	2.29407	2.49	2.11398	1.68043	8.57849
19	4231899	4233631	Pold4	ENSMUSG00000024854	protein_coding	163.23	0.426087	0.310757	1.37112	0.170336	0.860706	5.62141	8.95397	10.3015	9.86542	34.7423
5	113742446	113772510	Sart3	ENSMUSG00000018974	protein_coding	4478.33	0.206392	0.150536	1.37105	0.17036	0.860706	36.291	33.5805	46.7281	36.2102	152.81
11	60728398	60732951	Mief2	ENSMUSG00000018599	protein_coding	129.678	0.440752	0.32148	1.37101	0.170372	0.860706	1.71049	2.14538	2.8253	2.55969	9.24086
18	36281097	36289723	Pura	ENSMUSG00000043991	protein_coding	914.067	-0.210936	0.153886	-1.37073	0.170458	0.860706	14.9543	14.6863	12.7026	13.7331	56.0763
14	8165991	8172992	Pdhb	ENSMUSG00000021748	protein_coding	524.195	0.255767	0.186606	1.37062	0.170492	0.860706	13.9548	16.6522	18.3787	19.316	68.3018
1	191537356	191575544	Dtl	ENSMUSG00000037474	protein_coding	1317.48	-0.202424	0.147745	-1.37009	0.170659	0.861089	5.09461	4.67542	4.08266	4.69186	18.5446
17	5410870	5440259	Tmem242	ENSMUSG00000004945	protein_coding	347.997	0.296526	0.216754	1.36803	0.171303	0.863837	8.7519	7.40119	9.73244	10.7575	36.643
17	28328471	28331032	Rpl10a	ENSMUSG00000037805	protein_coding	6028.22	-0.156201	0.114201	-1.36777	0.171385	0.863837	127.731	129.453	118.983	118.99	495.156
2	26136814	26140521	C330006A16Rik	ENSMUSG00000087679	lincRNA	260.336	0.329468	0.241024	1.36695	0.171641	0.864481	4.03632	4.80787	5.98968	5.44544	20.2793
13	23683449	23683924	Hist1h2ac	ENSMUSG00000069270	protein_coding	372.749	0.990187	0.724469	1.36678	0.171695	0.864481	24.8931	24.9802	74.5381	26.6805	151.092
17	37045966	37075067	Gabbr1	ENSMUSG00000024462	protein_coding	919.532	-0.208853	0.152901	-1.36594	0.171957	0.865179	5.92313	6.15041	5.21683	5.56294	22.8533
19	6953714	6969759	Plcb3	ENSMUSG00000024960	protein_coding	1696.3	-0.18652	0.136569	-1.36575	0.172016	0.865179	20.4397	20.4331	19.0192	17.9821	77.874
16	3908801	3941147	Cluap1	ENSMUSG00000014232	protein_coding	145.38	-0.411518	0.30145	-1.36513	0.172213	0.865692	3.34402	3.5753	2.42983	2.95443	12.3036
6	125168007	125191701	Ncapd2	ENSMUSG00000038252	protein_coding	5289.58	0.162315	0.118925	1.36485	0.1723	0.865692	38.4058	37.3192	44.5718	42.7831	163.08
10	77259300	77269586	Pofut2	ENSMUSG00000020260	protein_coding	967.744	0.219948	0.161295	1.36364	0.172682	0.865715	17.5486	20.7936	23.7967	22.1776	84.3166
1	128243964	128279378	Ubxn4	ENSMUSG00000026353	protein_coding	2224.68	-0.174102	0.127677	-1.36362	0.172688	0.865715	24.0659	24.0677	22.0142	21.9716	92.1194
4	8690406	8867659	Chd7	ENSMUSG00000041235	protein_coding	1642.32	0.183121	0.134294	1.36359	0.172697	0.865715	5.31606	5.29189	6.17729	6.24205	23.0273
2	122681233	122702663	Slc30a4	ENSMUSG00000005802	protein_coding	3264.05	-0.165408	0.121311	-1.3635	0.172724	0.865715	29.9748	29.8651	26.4729	28.5987	114.912
6	35508906	35539888	Mtpn	ENSMUSG00000029840	protein_coding	2183.51	-0.178074	0.130615	-1.36335	0.172772	0.865715	26.5608	29.1055	24.2219	26.5549	106.443
3	58525821	58557501	Eif2a	ENSMUSG00000027810	protein_coding	870.621	-0.242016	0.177601	-1.36269	0.172979	0.865715	7.43138	7.21664	5.40492	7.42645	27.4794
7	128523616	128546981	Bag3	ENSMUSG00000030847	protein_coding	1642.24	0.202996	0.148986	1.36252	0.173033	0.865715	28.2795	28.4015	36.3584	30.7678	123.807
11	62604884	62648523	Lrrc75a	ENSMUSG00000046417	protein_coding	249.097	-0.337657	0.247857	-1.36231	0.173101	0.865715	5.87206	6.80317	5.58568	4.71679	22.9777
3	63976106	64022579	Gmps	ENSMUSG00000027823	protein_coding	2545.78	-0.169544	0.124461	-1.36223	0.173125	0.865715	15.7208	15.8922	14.0892	14.9128	60.6151
9	21165714	21213248	Pde4a	ENSMUSG00000032177	protein_coding	511.456	-0.252478	0.185463	-1.36134	0.173407	0.866669	3.23217	3.67595	2.86774	3.11784	12.8937
18	42202350	42262122	Lars	ENSMUSG00000024493	protein_coding	4592.34	-0.165908	0.121942	-1.36056	0.173654	0.866976	60.4564	59.2405	51.2481	58.9573	229.902
6	42349630	42360213	Zyx	ENSMUSG00000029860	protein_coding	5980.82	-0.199372	0.146567	-1.36028	0.173742	0.866976	55.9854	56.8034	57.049	43.9655	213.803
19	53892231	53929861	Pdcd4	ENSMUSG00000024975	protein_coding	149.864	0.404195	0.297263	1.35972	0.173918	0.867341	2.34854	2.44648	2.98668	3.57658	11.3583
8	64592542	64693054	Cpe	ENSMUSG00000037852	protein_coding	1798.57	0.184383	0.135653	1.35923	0.174074	0.867341	28.8104	32.5744	35.294	36.6339	133.313
3	88549819	88553074	Lamtor2	ENSMUSG00000028062	protein_coding	249.144	0.322898	0.237653	1.3587	0.174242	0.867341	8.57124	8.71223	11.1388	11.146	39.5683
11	50811086	50827724	Zfp354c	ENSMUSG00000044807	protein_coding	251.351	-0.328705	0.242052	-1.35799	0.174466	0.867341	2.1734	2.58197	1.83776	2.07382	8.66694
3	116669470	116712831	Slc35a3	ENSMUSG00000027957	protein_coding	409.215	-0.267399	0.196915	-1.35794	0.174482	0.867341	1.99387	1.94568	1.64656	1.73064	7.31676
15	82127922	82142200	Ccdc134	ENSMUSG00000068114	protein_coding	318.774	0.302583	0.22284	1.35785	0.174511	0.867341	7.12848	6.14478	7.93794	8.97613	30.1873
18	35562146	35593835	Matr3	ENSMUSG00000037236	protein_coding	3076.65	-0.207571	0.152877	-1.35776	0.174539	0.867341	16.5974	15.1445	11.9957	16.4628	60.2004
11	51650954	51657681	D930048N14Rik	ENSMUSG00000052563	protein_coding	214.985	-0.350104	0.257906	-1.35748	0.174628	0.867341	3.44034	3.23279	2.43393	2.98529	12.0924
1	36307733	36324029	Arid5a	ENSMUSG00000037447	protein_coding	681.227	0.239617	0.176568	1.35708	0.174756	0.867341	2.16871	2.57264	3.00284	2.75888	10.5031
8	71469199	71476098	Dda1	ENSMUSG00000074247	protein_coding	1124.24	0.207437	0.152927	1.35645	0.174957	0.867341	16.1769	18.7094	21.2503	20.2346	76.3711
8	123518834	123536650	Gas8	ENSMUSG00000040220	protein_coding	1503.92	-0.196559	0.14491	-1.35642	0.174965	0.867341	19.5941	18.4673	17.9138	16.2913	72.2665
X	57383530	57393036	Rbmx	ENSMUSG00000031134	protein_coding	389.474	0.27852	0.205371	1.35618	0.175042	0.867341	3.89382	3.82921	4.40303	5.28447	17.4105
3	87906321	87916132	Hdgf	ENSMUSG00000004897	protein_coding	10887.4	0.177522	0.130925	1.3559	0.17513	0.867341	170.423	167.693	214.361	179.294	731.771
17	23675447	23677449	Tnfrsf12a	ENSMUSG00000023905	protein_coding	3080.82	0.203931	0.150406	1.35587	0.17514	0.867341	137.029	145.808	187.872	147.056	617.765
X	134686519	134696757	Armcx4	ENSMUSG00000049804	protein_coding	708.584	-0.238387	0.175836	-1.35573	0.175184	0.867341	4.91567	4.20051	4.10085	3.86117	17.0782
2	163466379	163472629	Fitm2	ENSMUSG00000048486	protein_coding	325.681	0.297534	0.219546	1.35523	0.175345	0.867686	3.47378	3.53475	4.70622	4.15353	15.8683
8	70172356	70183681	Tmem161a	ENSMUSG00000002342	protein_coding	715.421	0.233971	0.172687	1.35488	0.175455	0.867777	8.42742	8.60268	11.0058	9.59794	37.6339
3	51224447	51251644	Noct	ENSMUSG00000023087	protein_coding	496.713	-0.255088	0.188324	-1.35452	0.175572	0.867901	2.37535	2.44909	2.1822	1.97742	8.98405
8	105326354	105335219	Tmem208	ENSMUSG00000014856	protein_coding	320.838	0.292182	0.215779	1.35408	0.17571	0.868135	8.77466	9.37423	11.0207	11.9191	41.0887
2	92383676	92401263	Mapk8ip1	ENSMUSG00000027223	protein_coding	318.017	-0.328576	0.242879	-1.35284	0.176108	0.869193	3.40574	3.85592	3.44949	2.47537	13.1865
2	132529082	132587729	Gpcpd1	ENSMUSG00000027346	protein_coding	139.236	-0.422961	0.312757	-1.35236	0.176259	0.869416	1.03123	1.04637	0.683747	0.923741	3.68509
8	111768491	111854291	Cfdp1	ENSMUSG00000031954	protein_coding	4115.08	-0.161715	0.119619	-1.35192	0.1764	0.869416	179.417	171.193	159.862	163.48	673.952
12	105613539	105685241	Atg2b	ENSMUSG00000041341	protein_coding	1359.67	-0.191775	0.141912	-1.35136	0.176579	0.869416	6.68071	6.87331	6.2677	5.95678	25.7785
3	90514435	90524581	S100a13	ENSMUSG00000042312	protein_coding	168.347	0.388551	0.287561	1.35119	0.176634	0.869416	8.46862	10.9322	12.945	13.245	45.5908
1	182275772	182282804	Degs1	ENSMUSG00000038633	protein_coding	1098.49	-0.198709	0.147066	-1.35116	0.176645	0.869416	21.1132	21.9769	19.5099	19.1837	81.7837
12	90998492	91384409	Cep128	ENSMUSG00000061533	protein_coding	667.264	0.253024	0.187324	1.35073	0.176782	0.869416	2.71555	2.27239	2.72317	3.42869	11.1398
17	56175744	56183920	Mydgf	ENSMUSG00000019579	protein_coding	740.046	-0.230946	0.170983	-1.3507	0.176793	0.869416	17.5719	16.6295	15.8964	14.0917	64.1896
15	98632220	98644530	Cacnb3	ENSMUSG00000003352	protein_coding	1257.78	0.204537	0.151487	1.3502	0.176953	0.869543	18.2194	17.4004	22.376	19.8787	77.8745
17	33824591	33838316	Ndufa7	ENSMUSG00000041881	protein_coding	353.404	-0.302941	0.224393	-1.35004	0.177002	0.869543	9.3289	12.5046	8.55729	9.71886	40.1097
2	25583018	25608521	Rabl6	ENSMUSG00000015087	protein_coding	3715.23	0.166439	0.123377	1.34903	0.177326	0.870404	26.8727	25.2942	30.5384	29.8291	112.534
7	105554360	105558389	Smpd1	ENSMUSG00000037049	protein_coding	340.774	0.296418	0.219744	1.34893	0.177361	0.870404	4.36424	4.35824	5.97402	5.03611	19.7326
7	19530800	19563076	Ppp1r37	ENSMUSG00000051403	protein_coding	833.948	0.235719	0.17486	1.34804	0.177644	0.871347	8.66171	9.07113	11.8566	9.60299	39.1925
3	55112108	55137322	Spg20	ENSMUSG00000036580	protein_coding	1412.07	0.188582	0.139995	1.34707	0.177958	0.871434	7.82677	8.50897	9.236	9.97494	35.5467
6	135065651	135084709	Gprc5a	ENSMUSG00000046733	protein_coding	314.42	-0.31604	0.234638	-1.34693	0.178004	0.871434	7.14195	8.80137	7.23483	5.91298	29.0911
19	57032733	57314919	Ablim1	ENSMUSG00000025085	protein_coding	233.875	-0.335792	0.249369	-1.34657	0.17812	0.871434	1.0397	1.03476	0.758048	0.943732	3.77623
4	136003368	136021763	Tceb3	ENSMUSG00000028668	protein_coding	1888.69	0.17925	0.133147	1.34625	0.178221	0.871434	17.0522	18.7358	20.8861	20.8825	77.5566
17	35135178	35147322	Bag6	ENSMUSG00000024392	protein_coding	6534.88	0.186059	0.138222	1.34609	0.178272	0.871434	45.2614	48.3027	60.4355	49.0599	203.06
7	79925361	79935359	Arpin	ENSMUSG00000039043	protein_coding	514.074	-0.252758	0.187796	-1.34592	0.17833	0.871434	11.9665	11.3803	10.5964	9.56826	43.5115
18	80253292	80292725	Pqlc1	ENSMUSG00000034006	protein_coding	230.942	0.334221	0.248338	1.34583	0.178357	0.871434	1.61731	1.56874	2.15927	1.97427	7.31958
19	6276725	6300096	Ehd1	ENSMUSG00000024772	protein_coding	4482.69	-0.169507	0.125961	-1.34571	0.178396	0.871434	58.4261	63.4066	58.3972	53.1453	233.375
4	134468320	134473843	Stmn1	ENSMUSG00000028832	protein_coding	2172	-0.18674	0.138799	-1.3454	0.178497	0.871481	59.6132	54.7424	54.2275	49.2726	217.856
9	49055581	49078772	Zw10	ENSMUSG00000032264	protein_coding	957.7	-0.214008	0.159265	-1.34373	0.179037	0.873002	18.0487	15.7091	14.7013	15.3351	63.7942
4	43566928	43578873	Gba2	ENSMUSG00000028467	protein_coding	213.935	0.341929	0.254467	1.34371	0.179043	0.873002	2.03856	1.96638	2.67461	2.5532	9.23274
11	70984091	71004437	Dhx33	ENSMUSG00000040620	protein_coding	1696.09	-0.183134	0.136331	-1.3433	0.179175	0.873002	8.82036	8.26934	7.75232	7.77103	32.6131
2	79834453	80129458	Pde1a	ENSMUSG00000059173	protein_coding	178.564	-0.409995	0.305237	-1.3432	0.179206	0.873002	1.285	1.93841	1.06583	1.44774	5.73698
6	136923655	136941899	Arhgdib	ENSMUSG00000030220	protein_coding	1869.05	0.175929	0.131	1.34297	0.179282	0.873002	47.7037	50.0647	55.45	58.493	211.711
15	102518192	102523676	Tarbp2	ENSMUSG00000023051	protein_coding	816.167	0.213317	0.158894	1.34251	0.17943	0.873002	7.91761	7.88331	9.52987	9.35014	34.6809
11	85353167	85826058	Bcas3	ENSMUSG00000059439	protein_coding	333.872	0.28925	0.215511	1.34216	0.179545	0.873002	2.19604	2.49904	2.79512	3.13063	10.6208
1	75435930	75443179	Gmppa	ENSMUSG00000033021	protein_coding	268.699	0.318909	0.237647	1.34194	0.179615	0.873002	4.57693	4.92519	6.54007	5.64553	21.6877
5	121371725	121385632	Trafd1	ENSMUSG00000042726	protein_coding	199.413	0.369124	0.27508	1.34188	0.179636	0.873002	1.57085	2.12259	2.56582	2.34291	8.60217
7	27984854	28014115	Zfp850	ENSMUSG00000096916	protein_coding	214.776	-0.364641	0.271942	-1.34088	0.17996	0.874042	1.93956	1.7833	1.22584	1.77644	6.72515
1	75479310	75506452	Obsl1	ENSMUSG00000026211	protein_coding	1871.53	-0.20208	0.150733	-1.34065	0.180034	0.874042	10.8442	11.6544	11.0389	9.0707	42.6082
5	100039985	100068760	Enoph1	ENSMUSG00000029326	protein_coding	787.954	-0.226703	0.169186	-1.33997	0.180257	0.874138	16.1652	16.049	15.1816	13.1344	60.5301
7	140881968	140898643	Psmd13	ENSMUSG00000025487	protein_coding	1824.77	0.179803	0.13421	1.33972	0.180337	0.874138	24.7933	23.3708	28.0756	28.1891	104.429
3	122538719	122619715	Fnbp1l	ENSMUSG00000039735	protein_coding	1296.99	-0.198762	0.14844	-1.339	0.18057	0.874138	5.29327	5.35125	4.34661	5.24144	20.2326
15	12824815	12935290	Drosha	ENSMUSG00000022191	protein_coding	5470.77	-0.156883	0.117175	-1.33887	0.180611	0.874138	46.5866	45.816	43.3136	42.1305	177.847
9	72438011	72462025	Mns1	ENSMUSG00000032221	protein_coding	458.224	-0.277571	0.207375	-1.33849	0.180735	0.874138	4.80817	4.08097	3.31892	4.2768	16.4849
1	60180599	60338328	Nbeal1	ENSMUSG00000073664	protein_coding	595.198	-0.282511	0.211076	-1.33843	0.180756	0.874138	1.06083	1.12098	0.725969	1.13559	4.04336
7	126785866	126792496	Ppp4c	ENSMUSG00000030697	protein_coding	1664.92	-0.189011	0.141285	-1.3378	0.180961	0.874138	19.9114	19.4869	18.6822	16.9044	74.9849
9	4376562	4386870	Msantd4	ENSMUSG00000041124	protein_coding	886.973	-0.210222	0.157153	-1.33769	0.180997	0.874138	9.50295	9.9598	8.12023	9.25897	36.842
10	93247414	93311135	Elk3	ENSMUSG00000008398	protein_coding	2216.13	-0.175322	0.131085	-1.33747	0.18107	0.874138	23.392	25.7479	22.7241	22.113	93.9769
2	115863064	116065839	Meis2	ENSMUSG00000027210	protein_coding	1057.7	0.211045	0.157872	1.33681	0.181285	0.874138	4.0483	3.68582	4.22376	5.03183	16.9897
8	11198423	11312826	Col4a1	ENSMUSG00000031502	protein_coding	13949.2	0.197768	0.147986	1.3364	0.18142	0.874138	82.816	82.6992	111.583	83.637	360.735
4	116636510	116651680	Akr1a1	ENSMUSG00000028692	protein_coding	3117.4	0.177894	0.133117	1.33637	0.181428	0.874138	47.985	53.2125	62.1648	55.6766	219.039
3	129878606	129895825	Pla2g12a	ENSMUSG00000027999	protein_coding	551.132	-0.269471	0.201657	-1.33628	0.181457	0.874138	7.69798	7.87402	7.56278	5.69414	28.8289
17	8165501	8196804	Fgfr1op	ENSMUSG00000069135	protein_coding	888.373	-0.219147	0.164073	-1.33567	0.181658	0.874138	12.0599	10.5903	9.37537	10.7351	42.7607
3	90254163	90264125	Crtc2	ENSMUSG00000027936	protein_coding	823.943	0.226306	0.169483	1.33527	0.181787	0.874138	8.32581	9.32644	11.3716	9.86783	38.8917
9	104151282	104262930	Dnajc13	ENSMUSG00000032560	protein_coding	3054.39	-0.175913	0.131788	-1.33482	0.181934	0.874138	13.3623	12.4285	10.8378	12.7567	49.3854
11	74849261	74897060	Sgsm2	ENSMUSG00000038351	protein_coding	625.079	0.227834	0.170705	1.33466	0.181986	0.874138	3.9278	4.02572	4.76903	4.83477	17.5573
16	17086555	17111257	Ppil2	ENSMUSG00000022771	protein_coding	448.098	0.254338	0.190578	1.33456	0.182019	0.874138	3.08744	3.20885	3.74967	4.00068	14.0466
11	4480868	4594863	Mtmr3	ENSMUSG00000034354	protein_coding	1521.97	0.20396	0.152841	1.33445	0.182055	0.874138	8.84656	8.88395	11.4628	9.54433	38.7376
2	6322667	6446390	Usp6nl	ENSMUSG00000039046	protein_coding	1181.12	-0.191823	0.143772	-1.33422	0.182133	0.874138	7.40331	7.45361	6.48848	6.93518	28.2806
5	23740648	23783711	Pus7	ENSMUSG00000057541	protein_coding	2120.86	-0.171721	0.128742	-1.33384	0.182256	0.874138	13.0292	12.739	11.6816	11.9137	49.3636
11	84910950	84916366	Znhit3	ENSMUSG00000020526	protein_coding	313.432	-0.291937	0.218895	-1.33368	0.182308	0.874138	7.62455	7.74021	6.66644	6.25319	28.2844
1	194618218	194816869	Plxna2	ENSMUSG00000026640	protein_coding	254.573	-0.320588	0.24043	-1.3334	0.182402	0.874138	0.711222	0.855104	0.642577	0.650237	2.85914
2	181187247	181188771	Ppdpf	ENSMUSG00000016344	protein_coding	215.674	0.352353	0.264285	1.33323	0.182456	0.874138	6.056	7.44632	9.56288	8.15379	31.219
19	3767421	3818303	Suv420h1	ENSMUSG00000045098	protein_coding	1300.41	0.190638	0.143074	1.33244	0.182716	0.874138	4.1305	4.04729	4.55058	5.08786	17.8162
4	43441939	43448064	Tesk1	ENSMUSG00000028458	protein_coding	131.575	-0.426311	0.320143	-1.33163	0.182982	0.874138	1.63636	1.6026	1.37378	1.09877	5.71151
16	58727910	58734251	Cldnd1	ENSMUSG00000022744	protein_coding	336.682	-0.284368	0.213592	-1.33136	0.18307	0.874138	6.70052	7.02366	6.00335	5.59584	25.3234
16	38525137	38550258	Poglut1	ENSMUSG00000034064	protein_coding	391.948	-0.26944	0.20241	-1.33116	0.183136	0.874138	4.41527	4.3325	3.86371	3.60788	16.2194
6	29123576	29165006	Rbm28	ENSMUSG00000029701	protein_coding	2650.06	-0.164887	0.123882	-1.331	0.183188	0.874138	23.3203	23.7073	20.947	22.3391	90.3138
14	65819038	65833994	Esco2	ENSMUSG00000022034	protein_coding	336.042	-0.304386	0.228715	-1.33085	0.183239	0.874138	4.50394	4.28836	3.09726	4.28645	16.176
15	10446756	10470516	Dnajc21	ENSMUSG00000044224	protein_coding	2424.94	-0.174292	0.130969	-1.33079	0.183258	0.874138	25.8863	25.2681	21.7271	25.1073	97.9888
13	24751845	24761923	Gmnn	ENSMUSG00000006715	protein_coding	610.353	-0.231803	0.174257	-1.33024	0.183439	0.874138	20.6301	22.1504	17.7116	19.916	80.4082
9	41581908	41582283	Gm28119	ENSMUSG00000100158	sense_intronic	174.23	-0.394601	0.29669	-1.33001	0.183514	0.874138	33.2811	29.7272	20.0426	29.7585	112.809
1	167308378	167333978	Tmco1	ENSMUSG00000052428	protein_coding	936.453	0.233511	0.175584	1.32991	0.183547	0.874138	8.20675	8.98929	11.6238	9.14649	37.9663
3	66981390	67358396	Rsrc1	ENSMUSG00000034544	protein_coding	1315.64	-0.187073	0.140666	-1.32991	0.183549	0.874138	5.50698	5.58999	4.82891	5.23233	21.1582
13	78188973	78199757	Nr2f1	ENSMUSG00000069171	protein_coding	225.654	0.333768	0.25099	1.32981	0.183582	0.874138	2.12003	1.87417	2.59699	2.5919	9.1831
5	143817788	143904251	Eif2ak1	ENSMUSG00000029613	protein_coding	889.668	0.20624	0.15512	1.32955	0.183666	0.874138	6.7389	7.11845	8.28057	8.19667	30.3346
13	55635027	55681256	Ddx46	ENSMUSG00000021500	protein_coding	5420.59	-0.165887	0.12482	-1.329	0.183846	0.874138	49.365	45.4027	40.5109	46.7685	182.047
13	58233351	58274188	Gkap1	ENSMUSG00000021552	protein_coding	369.406	-0.272847	0.20531	-1.32895	0.183863	0.874138	12.7918	12.5141	10.2403	11.3954	46.9416
10	78425670	78427619	Cstb	ENSMUSG00000005054	protein_coding	507.295	0.276735	0.208296	1.32857	0.183991	0.874138	35.0316	37.7242	37.4411	53.9185	164.115
14	54235479	54254104	Dad1	ENSMUSG00000022174	protein_coding	549.908	0.246977	0.185963	1.3281	0.184146	0.874138	5.66509	6.5567	7.79771	7.12919	27.1487
7	80294450	80316259	Prc1	ENSMUSG00000038943	protein_coding	3044.85	-0.17021	0.128173	-1.32797	0.184189	0.874138	18.1189	19.1507	15.7688	18.4422	71.4806
2	76406508	76600647	Osbpl6	ENSMUSG00000042359	protein_coding	610.374	-0.22836	0.171967	-1.32793	0.1842	0.874138	3.09676	3.12586	2.72394	2.75255	11.6991
4	21931329	21996839	Faxc	ENSMUSG00000028246	protein_coding	367.037	-0.277242	0.20878	-1.32791	0.184206	0.874138	2.39708	2.17545	1.98197	1.905	8.4595
8	22168160	22185819	Ckap2	ENSMUSG00000037725	protein_coding	1544.74	-0.189894	0.143026	-1.32769	0.184281	0.874138	23.7858	24.8873	20.0908	24.0077	92.7716
17	86963082	87000069	Rhoq	ENSMUSG00000024143	protein_coding	666.504	-0.226218	0.170499	-1.3268	0.184576	0.874138	7.73363	8.73047	6.99416	7.53002	30.9883
8	71568882	71587302	Slc27a1	ENSMUSG00000031808	protein_coding	210.986	0.368136	0.277484	1.32669	0.18461	0.874138	1.66392	1.33959	2.24378	1.73558	6.98287
2	26055535	26123220	Nacc2	ENSMUSG00000026932	protein_coding	319.715	0.292657	0.220658	1.32629	0.184743	0.874138	1.83013	1.66699	2.28772	2.1224	7.90723
14	121878606	122021034	Ubac2	ENSMUSG00000041765	protein_coding	418.875	0.267465	0.20169	1.32612	0.1848	0.874138	8.63112	8.16317	10.9863	9.81423	37.5948
19	59458372	59465357	Emx2	ENSMUSG00000043969	protein_coding	1547.02	0.18286	0.137943	1.32562	0.184966	0.874138	23.2478	22.6449	27.2347	26.4588	99.5861
8	124893108	124897705	Exoc8	ENSMUSG00000074030	protein_coding	774.386	0.2265	0.17097	1.32479	0.185239	0.874138	7.74241	7.01628	9.39391	8.3814	32.534
X	10715013	10719690	Mid1ip1	ENSMUSG00000008035	protein_coding	444.166	0.261416	0.197399	1.32431	0.185401	0.874138	8.56081	9.50572	11.7101	10.5726	40.3493
6	38551334	38609470	Luc7l2	ENSMUSG00000029823	protein_coding	4732.12	-0.175397	0.132465	-1.3241	0.18547	0.874138	20.3197	19.1506	16.111	20.0273	75.6087
17	66078795	66101559	Ndufv2	ENSMUSG00000024099	protein_coding	1082.69	0.194229	0.14669	1.32408	0.185475	0.874138	23.7124	24.5434	28.2644	28.6634	105.184
19	45015176	45027104	Lzts2	ENSMUSG00000035342	protein_coding	1944.14	0.222126	0.167823	1.32357	0.185645	0.874138	28.5923	29.8573	40.4615	29.5725	128.484
11	53649519	53707319	Rad50	ENSMUSG00000020380	protein_coding	1858.62	-0.22643	0.171108	-1.32332	0.185729	0.874138	16.9367	18.5084	12.5985	18.78	66.8236
17	35916434	35932283	Ppp1r10	ENSMUSG00000039220	protein_coding	1745.9	0.175397	0.132557	1.32318	0.185777	0.874138	13.674	14.0526	15.6233	16.6861	60.036
5	45520229	45529276	Med28	ENSMUSG00000015804	protein_coding	890.625	0.240895	0.182077	1.32304	0.185822	0.874138	7.73972	7.76153	10.7193	8.09481	34.3154
14	67715937	67742310	Kctd9	ENSMUSG00000034327	protein_coding	636.14	-0.231383	0.174926	-1.32274	0.18592	0.874138	6.39012	7.37642	5.75061	6.35531	25.8725
15	83483772	83510893	Ttll1	ENSMUSG00000022442	protein_coding	360.246	0.277803	0.210043	1.3226	0.185967	0.874138	4.88358	5.73084	6.46585	6.8098	23.8901
1	67000517	67038872	Lancl1	ENSMUSG00000026000	protein_coding	243.928	0.316723	0.23953	1.32227	0.186079	0.874138	1.49835	1.51168	1.91921	1.94621	6.87544
2	3455815	3475031	Suv39h2	ENSMUSG00000026646	protein_coding	391.579	-0.284109	0.214866	-1.32226	0.186081	0.874138	5.08968	4.17869	4.1348	3.69905	17.1022
5	30118304	30155162	Hadha	ENSMUSG00000025745	protein_coding	2383.59	0.166482	0.125936	1.32196	0.18618	0.874138	12.2515	12.2095	14.0411	14.2715	52.7736
13	93147400	93192283	Papd4	ENSMUSG00000042167	protein_coding	555.386	-0.234323	0.177259	-1.32193	0.186193	0.874138	15.0772	15.4031	13.3255	13.3857	57.1915
5	124250959	124327972	Mphosph9	ENSMUSG00000038126	protein_coding	936.883	0.201663	0.152597	1.32154	0.186322	0.874138	4.89975	4.79605	5.5924	5.91362	21.2018
11	94936224	94953042	Col1a1	ENSMUSG00000001506	protein_coding	68469.7	0.206657	0.156403	1.32131	0.186399	0.874138	500.458	419.577	626.334	466.579	2012.95
2	4881564	4910557	Sephs1	ENSMUSG00000026662	protein_coding	1629.21	-0.179183	0.135621	-1.3212	0.186436	0.874138	13.7523	14.0159	12.8109	12.4634	53.0425
10	85131702	85185054	Cry1	ENSMUSG00000020038	protein_coding	572.893	-0.240226	0.181859	-1.32095	0.186519	0.874138	9.23092	10.3579	8.91085	8.15485	36.6545
18	67464849	67480581	Slmo1	ENSMUSG00000024530	protein_coding	146.418	-0.39536	0.299309	-1.32091	0.186531	0.874138	3.68547	3.60706	2.62843	3.10713	13.0281
16	76403209	76403712	Gm9843	ENSMUSG00000050299	protein_coding	284.035	0.314208	0.237877	1.32088	0.186541	0.874138	20.7138	27.0702	28.8808	32.4753	109.14
14	50807946	50821300	Parp2	ENSMUSG00000036023	protein_coding	512.443	-0.259334	0.196377	-1.32059	0.186639	0.874138	14.5386	15.1286	11.0389	14.6343	55.3404
17	84190056	84466196	Thada	ENSMUSG00000024251	protein_coding	1433.4	-0.183277	0.138837	-1.32009	0.186805	0.874138	9.31555	9.06115	8.0473	8.6583	35.0823
6	83768885	83775813	Tex261	ENSMUSG00000014748	protein_coding	827.789	0.219247	0.166162	1.31948	0.18701	0.874138	8.22311	9.58348	11.069	10.2706	39.1462
16	18348182	18407076	Arvcf	ENSMUSG00000000325	protein_coding	137.446	0.408482	0.30972	1.31887	0.187211	0.874138	0.820558	0.929022	1.25588	1.13316	4.13862
2	6539694	7509563	Celf2	ENSMUSG00000002107	protein_coding	1323.12	-0.198631	0.150663	-1.31838	0.187377	0.874138	2.48652	2.70686	2.10424	2.57378	9.87141
2	120629126	120731895	Stard9	ENSMUSG00000033705	protein_coding	1233.79	-0.187319	0.142089	-1.31832	0.187397	0.874138	3.1656	3.27079	2.88178	2.94746	12.2656
13	45549758	45964991	Atxn1	ENSMUSG00000046876	protein_coding	512.614	0.24379	0.184936	1.31824	0.187423	0.874138	2.02298	2.18437	2.4057	2.74092	9.35398
9	85687360	85749334	Ibtk	ENSMUSG00000035941	protein_coding	1140.99	-0.194268	0.147373	-1.31821	0.187435	0.874138	6.41898	7.0005	5.76259	6.34458	25.5266
17	25882114	25919727	Rab40c	ENSMUSG00000025730	protein_coding	307.023	0.297914	0.226034	1.318	0.187502	0.874138	4.18401	4.28713	5.75287	4.95394	19.1779
12	80107760	80113013	Zfp36l1	ENSMUSG00000021127	protein_coding	726.055	0.268098	0.203456	1.31772	0.187599	0.874138	10.6707	10.335	15.3498	10.6033	46.9588
7	30568858	30588726	Kmt2b	ENSMUSG00000006307	protein_coding	2602.82	0.196408	0.149125	1.31707	0.187814	0.874138	11.9618	12.0802	15.7582	12.5729	52.373
19	11775118	11819403	Stx3	ENSMUSG00000041488	protein_coding	406.868	0.262678	0.199478	1.31682	0.187898	0.874138	2.97966	3.17699	3.56687	4.06412	13.7876
7	3617373	3620327	Ndufa3	ENSMUSG00000035674	protein_coding	334.694	0.287934	0.21868	1.31669	0.187943	0.874138	13.2796	14.7866	18.6934	16.5509	63.3104
3	54728678	54735393	Exosc8	ENSMUSG00000027752	protein_coding	918.152	-0.204828	0.155625	-1.31617	0.188118	0.874138	10.818	10.7472	9.04644	10.2837	40.8953
15	55076099	55090491	Dscc1	ENSMUSG00000022422	protein_coding	663.492	-0.227209	0.172651	-1.316	0.188173	0.874138	7.9082	7.45514	7.00169	6.51355	28.8786
9	70542920	70592237	Sltm	ENSMUSG00000032212	protein_coding	2959.02	-0.21206	0.161148	-1.31593	0.188197	0.874138	41.8622	40.9152	30.0074	44.006	156.791
16	87483326	87495873	Cct8	ENSMUSG00000025613	protein_coding	3939.48	-0.162278	0.123349	-1.3156	0.188308	0.874138	63.1694	64.9228	54.8097	63.4095	246.311
6	136506167	136610862	Atf7ip	ENSMUSG00000030213	protein_coding	2632.76	0.165716	0.125985	1.31536	0.188388	0.874138	5.59615	5.78731	6.23867	6.94365	24.5658
7	127967457	127985701	Fus	ENSMUSG00000030795	protein_coding	6495.73	-0.152304	0.115798	-1.31525	0.188426	0.874138	28.5297	27.0424	25.4405	26.1512	107.164
[truncated: 10,768 more rows]
